# Supplementary material for: An immunohistochemical atlas of necroptotic pathway expression
Source: EMBO Mol Med. 2024 May 15;16(7):13. doi: 10.1038/s44321-024-00074-6 (PMC11250867; doi:10.1038/s44321-024-00074-6)
Supplement: Supplementary file 3 — Source data Fig. 2 [file 44321_2024_74_MOESM3_ESM.zip › 240418_source_data_Figure_2B.xlsx]

## Sheet: Source data explanation
Source data for Figure 2B
The immunosignal for each target and tissue had 10 regions of interest (ROIs) measured. These values are provided in red cells.
A LOWESS regression of these values was then calculated. These values are provided in blue cells.

## Sheet: Caspase-8 ileum
relative distance (x)	IHC signal (A.U.)											LOWESS regression
	ROI 1	ROI 2	ROI 3	ROI 4	ROI 5	ROI 6	ROI 7	ROI 8	ROI 9	ROI 10		X	Y
0.00027	1.095											0.00023	6.67635
0.00054	1.406											0.000236827	6.67648
0.00081	1.67											0.000243653	6.67661
0.00108	1.979											0.00025048	6.67674
0.00135	2.359											0.000257307	6.67687
0.00162	2.632											0.000264133	6.677
0.00189	2.696											0.00027096	6.67713
0.00216	2.806											0.000277787	6.67726
0.00243	2.885											0.000284613	6.67739
0.0027	3.211											0.00029144	6.67752
0.00296	3.589											0.000298267	6.67765
0.00324	3.887											0.000305093	6.67778
0.0035	4.332											0.00031192	6.67791
0.00377	4.28											0.000318746	6.67804
0.00405	4.013											0.000325573	6.67817
0.00431	3.59											0.0003324	6.6783
0.00458	2.907											0.000339226	6.67843
0.00485	2.119											0.000346053	6.67856
0.00512	1.674											0.00035288	6.67869
0.00539	0.939											0.000359706	6.67882
0.00566	0.508											0.000366533	6.67895
0.00593	0.433											0.00037336	6.67907
0.0062	0.544											0.000380186	6.6792
0.00647	0.658											0.000387013	6.67933
0.00674	0.685											0.00039384	6.67946
0.00701	0.745											0.000400666	6.67959
0.00728	0.683											0.000407493	6.67972
0.00755	0.523											0.00041432	6.67985
0.00782	0.362											0.000421146	6.67998
0.00809	0.242											0.000427973	6.68011
0.00836	0.184											0.0004348	6.68023
0.00863	0.206											0.000441626	6.68036
0.0089	0.235											0.000448453	6.68049
0.00917	0.24											0.00045528	6.68062
0.00944	0.255											0.000462106	6.68075
0.00971	0.372											0.000468933	6.68088
0.00998	0.478											0.000475759	6.68101
0.01025	0.501											0.000482586	6.68113
0.01051	0.437											0.000489413	6.68126
0.01078	0.588											0.000496239	6.68139
0.01105	1.113											0.000503066	6.68152
0.01132	1.85											0.000509893	6.68165
0.01159	2.487											0.000516719	6.68177
0.01186	3.154											0.000523546	6.6819
0.01213	3.877											0.000530373	6.68203
0.0124	4.04											0.000537199	6.68216
0.01267	3.85											0.000544026	6.68228
0.01294	3.33											0.000550853	6.68241
0.01321	2.924											0.000557679	6.68254
0.01348	2.702											0.000564506	6.68267
0.01375	2.752											0.000571333	6.68279
0.01402	2.647											0.000578159	6.68292
0.01429	2.513											0.000584986	6.68305
0.01456	2.836											0.000591813	6.68317
0.01483	2.942											0.000598639	6.6833
0.0151	2.858											0.000605466	6.68343
0.01537	2.906											0.000612293	6.68355
0.01564	2.964											0.000619119	6.68368
0.01591	3.131											0.000625946	6.68381
0.01618	3.286											0.000632772	6.68393
0.01645	3.261											0.000639599	6.68406
0.01672	3.05											0.000646426	6.68419
0.01699	2.772											0.000653252	6.68431
0.01726	2.776											0.000660079	6.68444
0.01752	2.835											0.000666906	6.68456
0.0178	2.969											0.000673732	6.68469
0.01806	2.876											0.000680559	6.68482
0.01833	2.829											0.000687386	6.68494
0.0186	2.652											0.000694212	6.68507
0.01887	2.686											0.000701039	6.68519
0.01914	2.747											0.000707866	6.68532
0.01941	2.898											0.000714692	6.68545
0.01968	3.088											0.000721519	6.68557
0.01995	3.155											0.000728346	6.6857
0.02022	3.102											0.000735172	6.68582
0.02049	3.071											0.000741999	6.68595
0.02076	2.932											0.000748826	6.68607
0.02103	2.717											0.000755652	6.6862
0.0213	2.589											0.000762479	6.68632
0.02157	2.366											0.000769306	6.68645
0.02184	2.277											0.000776132	6.68657
0.02211	2.547											0.000782959	6.6867
0.02238	2.715											0.000789785	6.68682
0.02265	2.871											0.000796612	6.68695
0.02292	3.136											0.000803439	6.68707
0.02319	3.496											0.000810265	6.6872
0.02346	3.484											0.000817092	6.68732
0.02372	3.354											0.000823919	6.68745
0.024	3.189											0.000830745	6.68757
0.02427	3.208											0.000837572	6.6877
0.02453	2.984											0.000844399	6.68782
0.02481	2.785											0.000851225	6.68794
0.02507	2.208											0.000858052	6.68807
0.02534	1.855											0.000864879	6.68819
0.02561	1.622											0.000871705	6.68832
0.02588	1.253											0.000878532	6.68844
0.02615	1.141											0.000885359	6.68856
0.02642	1.244											0.000892185	6.68869
0.02669	1.553											0.000899012	6.68881
0.02696	1.99											0.000905839	6.68894
0.02723	2.451											0.000912665	6.68906
0.0275	2.818											0.000919492	6.68918
0.02777	3.158											0.000926318	6.68931
0.02804	3.569											0.000933145	6.68943
0.02831	3.937											0.000939972	6.68955
0.02858	4.089											0.000946798	6.68968
0.02885	4.15											0.000953625	6.6898
0.02912	4.078											0.000960452	6.68992
0.02939	4.005											0.000967278	6.69005
0.02966	3.78											0.000974105	6.69017
0.02993	3.724											0.000980932	6.69029
0.0302	3.783											0.000987758	6.69041
0.03047	3.567											0.000994585	6.69054
0.03074	3.594											0.00100141	6.69066
0.03101	3.723											0.00100824	6.69078
0.03127	3.91											0.00101506	6.69091
0.03154	4.08											0.00102189	6.69103
0.03182	4.318											0.00102872	6.69115
0.03208	4.503											0.00103554	6.69127
0.03235	4.367											0.00104237	6.69139
0.03262	4.202											0.0010492	6.69152
0.03289	4.115											0.00105602	6.69164
0.03316	3.918											0.00106285	6.69176
0.03343	3.614											0.00106968	6.69188
0.0337	3.401											0.0010765	6.69201
0.03397	3.282											0.00108333	6.69213
0.03424	3.559											0.00109016	6.69225
0.03451	3.761											0.00109698	6.69237
0.03478	3.949											0.00110381	6.69249
0.03505	4.141											0.00111064	6.69261
0.03532	4.579											0.00111746	6.69274
0.03559	4.973											0.00112429	6.69286
0.03586	5.102											0.00113112	6.69298
0.03613	5.101											0.00113794	6.6931
0.0364	4.676											0.00114477	6.69322
0.03667	4.625											0.0011516	6.69334
0.03694	4.932											0.00115842	6.69346
0.03721	5.267											0.00116525	6.69358
0.03748	5.388											0.00117208	6.69371
0.03775	5.081											0.0011789	6.69383
0.03802	4.839											0.00118573	6.69395
0.03828	4.887											0.00119256	6.69407
0.03856	5.557											0.00119938	6.69419
0.03882	6.266											0.00120621	6.69431
0.03909	6.332											0.00121304	6.69443
0.03936	6.53											0.00121986	6.69455
0.03963	6.88											0.00122669	6.69467
0.0399	7.161											0.00123352	6.69479
0.04017	7.324											0.00124034	6.69491
0.04044	7.211											0.00124717	6.69503
0.04071	7.053											0.001254	6.69515
0.04098	7.115											0.00126082	6.69527
0.04125	7.495											0.00126765	6.69539
0.04152	7.387											0.00127448	6.69551
0.04179	7.167											0.0012813	6.69563
0.04206	7.104											0.00128813	6.69575
0.04233	6.891											0.00129496	6.69587
0.0426	7.076											0.00130178	6.69599
0.04287	7.008											0.00130861	6.69611
0.04314	6.969											0.00131544	6.69623
0.04341	7.064											0.00132226	6.69635
0.04368	6.427											0.00132909	6.69647
0.04395	6.148											0.00133592	6.69659
0.04422	5.901											0.00134274	6.69671
0.04449	5.778											0.00134957	6.69683
0.04476	5.725											0.0013564	6.69695
0.04503	5.903											0.00136322	6.69707
0.04529	5.921											0.00137005	6.69719
0.04557	5.865											0.00137688	6.6973
0.04583	5.43											0.0013837	6.69742
0.0461	4.872											0.00139053	6.69754
0.04637	4.438											0.00139736	6.69766
0.04664	4.312											0.00140418	6.69778
0.04691	4.215											0.00141101	6.6979
0.04718	3.962											0.00141784	6.69802
0.04745	3.91											0.00142466	6.69814
0.04772	4.064											0.00143149	6.69825
0.04799	4.272											0.00143832	6.69837
0.04826	4.105											0.00144514	6.69849
0.04853	3.843											0.00145197	6.69861
0.0488	3.859											0.0014588	6.69873
0.04907	3.903											0.00146562	6.69885
0.04934	3.975											0.00147245	6.69896
0.04961	3.99											0.00147928	6.69908
0.04988	3.97											0.0014861	6.6992
0.05015	4.225											0.00149293	6.69932
0.05042	4.422											0.00149976	6.69943
0.05069	4.334											0.00150658	6.69955
0.05096	4.159											0.00151341	6.69967
0.05123	3.881											0.00152024	6.69979
0.0515	3.595											0.00152706	6.6999
0.05177	3.659											0.00153389	6.70002
0.05204	3.654											0.00154072	6.70014
0.0523	3.381											0.00154754	6.70026
0.05258	3.008											0.00155437	6.70037
0.05284	2.994											0.0015612	6.70049
0.05311	3.046											0.00156802	6.70061
0.05338	3.04											0.00157485	6.70072
0.05365	3.042											0.00158168	6.70084
0.05392	2.991											0.0015885	6.70096
0.05419	2.9											0.00159533	6.70108
0.05446	2.909											0.00160216	6.70119
0.05473	3.132											0.00160898	6.70131
0.055	3.228											0.00161581	6.70143
0.05527	2.892											0.00162264	6.70154
0.05554	2.629											0.00162946	6.70166
0.05581	2.541											0.00163629	6.70178
0.05608	2.436											0.00164312	6.70189
0.05635	2.228											0.00164994	6.70201
0.05662	2.055											0.00165677	6.70212
0.05689	1.831											0.0016636	6.70224
0.05716	1.713											0.00167042	6.70236
0.05743	1.668											0.00167725	6.70247
0.0577	1.474											0.00168408	6.70259
0.05797	1.309											0.0016909	6.70271
0.05824	1.029											0.00169773	6.70282
0.05851	0.928											0.00170456	6.70294
0.05878	0.705											0.00171138	6.70305
0.05904	0.619											0.00171821	6.70317
0.05932	0.556											0.00172504	6.70328
0.05959	0.479											0.00173186	6.7034
0.05985	0.475											0.00173869	6.70351
0.06012	0.404											0.00174552	6.70363
0.06039	0.257											0.00175234	6.70375
0.06066	0.194											0.00175917	6.70386
0.06093	0.19											0.001766	6.70398
0.0612	0.242											0.00177282	6.70409
0.06147	0.218											0.00177965	6.70421
0.06174	0.196											0.00178648	6.70432
0.06201	0.308											0.0017933	6.70444
0.06228	0.461											0.00180013	6.70455
0.06255	0.549											0.00180696	6.70467
0.06282	0.689											0.00181378	6.70478
0.06309	0.964											0.00182061	6.7049
0.06336	1.189											0.00182744	6.70501
0.06363	1.185											0.00183426	6.70512
0.0639	1.488											0.00184109	6.70524
0.06417	1.713											0.00184792	6.70535
0.06444	1.746											0.00185474	6.70547
0.06471	1.235											0.00186157	6.70558
0.06498	1.049											0.0018684	6.7057
0.06525	0.882											0.00187522	6.70581
0.06552	0.565											0.00188205	6.70593
0.06579	0.513											0.00188888	6.70604
0.06605	0.478											0.0018957	6.70615
0.06633	0.398											0.00190253	6.70627
0.06659	0.489											0.00190936	6.70638
0.06686	0.587											0.00191618	6.70649
0.06714	0.537											0.00192301	6.70661
0.0674	0.541											0.00192984	6.70672
0.06767	0.534											0.00193666	6.70684
0.06794	0.597											0.00194349	6.70695
0.06821	0.627											0.00195032	6.70706
0.06848	0.653											0.00195714	6.70718
0.06875	0.713											0.00196397	6.70729
0.06902	0.746											0.0019708	6.7074
0.06929	0.759											0.00197762	6.70751
0.06956	0.718											0.00198445	6.70763
0.06983	0.602											0.00199128	6.70774
0.0701	0.701											0.0019981	6.70785
0.07037	0.895											0.00200493	6.70797
0.07064	0.935											0.00201176	6.70808
0.07091	0.941											0.00201858	6.70819
0.07118	0.94											0.00202541	6.70831
0.07145	1.009											0.00203224	6.70842
0.07172	1.038											0.00203906	6.70853
0.07199	0.977											0.00204589	6.70864
0.07226	0.951											0.00205272	6.70876
0.07253	1.036											0.00205954	6.70887
0.0728	1.22											0.00206637	6.70898
0.07306	1.564											0.0020732	6.70909
0.07334	1.893											0.00208002	6.70921
0.0736	2.248											0.00208685	6.70932
0.07387	2.73											0.00209368	6.70943
0.07414	3.025											0.0021005	6.70954
0.07441	3.163											0.00210733	6.70965
0.07468	3.555											0.00211416	6.70977
0.07495	3.573											0.00212098	6.70988
0.07522	3.924											0.00212781	6.70999
0.07549	4.376											0.00213464	6.7101
0.07576	4.983											0.00214146	6.71021
0.07603	5.373											0.00214829	6.71033
0.0763	5.26											0.00215512	6.71044
0.07657	5.294											0.00216194	6.71055
0.07684	4.947											0.00216877	6.71066
0.07711	4.445											0.0021756	6.71077
0.07738	4.183											0.00218242	6.71088
0.07765	3.929											0.00218925	6.71099
0.07792	3.809											0.00219608	6.7111
0.07819	4.014											0.0022029	6.71122
0.07846	4.452											0.00220973	6.71133
0.07873	4.608											0.00221656	6.71144
0.079	4.778											0.00222338	6.71155
0.07927	4.832											0.00223021	6.71166
0.07954	4.821											0.00223704	6.71177
0.07981	4.731											0.00224386	6.71188
0.08008	4.758											0.00225069	6.71199
0.08035	4.747											0.00225752	6.7121
0.08061	4.629											0.00226434	6.71221
0.08088	4.529											0.00227117	6.71232
0.08115	4.381											0.002278	6.71243
0.08142	4.485											0.00228482	6.71254
0.08169	4.723											0.00229165	6.71265
0.08196	5.028											0.00229848	6.71277
0.08223	5.277											0.0023053	6.71288
0.0825	5.351											0.00231213	6.71298
0.08277	5.139											0.00231896	6.71309
0.08304	4.888											0.00232578	6.7132
0.08331	4.59											0.00233261	6.71331
0.08358	4.335											0.00233944	6.71342
0.08385	4.346											0.00234626	6.71353
0.08412	4.411											0.00235309	6.71364
0.08439	4.526											0.00235992	6.71375
0.08466	4.579											0.00236674	6.71386
0.08493	4.565											0.00237357	6.71397
0.0852	4.494											0.0023804	6.71408
0.08547	4.362											0.00238722	6.71419
0.08574	4.23											0.00239405	6.7143
0.08601	4.074											0.00240088	6.71441
0.08628	4.053											0.0024077	6.71452
0.08655	3.962											0.00241453	6.71463
0.08681	3.944											0.00242136	6.71474
0.08709	3.962											0.00242818	6.71485
0.08736	4.023											0.00243501	6.71496
0.08762	4.078											0.00244184	6.71507
0.0879	4.307											0.00244866	6.71517
0.08816	4.581											0.00245549	6.71528
0.08843	4.82											0.00246232	6.71539
0.0887	4.834											0.00246914	6.7155
0.08897	4.872											0.00247597	6.71561
0.08924	5.121											0.0024828	6.71572
0.08951	5.254											0.00248962	6.71583
0.08978	5.368											0.00249645	6.71593
0.09005	5.56											0.00250328	6.71604
0.09032	5.858											0.0025101	6.71615
0.09059	6.211											0.00251693	6.71626
0.09086	6.246											0.00252376	6.71637
0.09113	6.682											0.00253058	6.71648
0.0914	7.584											0.00253741	6.71658
0.09167	8.727											0.00254424	6.71669
0.09194	9.797											0.00255106	6.7168
0.09221	10.571											0.00255789	6.71691
0.09248	11.732											0.00256471	6.71702
0.09275	12.557											0.00257154	6.71712
0.09302	12.572											0.00257837	6.71723
0.09329	12.417											0.00258519	6.71734
0.09356	12.54											0.00259202	6.71745
0.09382	12.573											0.00259885	6.71755
0.0941	12.352											0.00260567	6.71766
0.09436	11.804											0.0026125	6.71777
0.09463	11.243											0.00261933	6.71788
0.09491	11.121											0.00262615	6.71798
0.09517	11.064											0.00263298	6.71809
0.09544	10.97											0.00263981	6.7182
0.09571	10.608											0.00264663	6.71831
0.09598	10.303											0.00265346	6.71841
0.09625	9.76											0.00266029	6.71852
0.09652	8.883											0.00266711	6.71863
0.09679	7.764											0.00267394	6.71873
0.09706	7.113											0.00268077	6.71884
0.09733	6.668											0.00268759	6.71895
0.0976	6.161											0.00269442	6.71905
0.09787	5.292											0.00270125	6.71916
0.09814	4.449											0.00270807	6.71927
0.09841	3.899											0.0027149	6.71937
0.09868	3.54											0.00272173	6.71948
0.09895	3.404											0.00272855	6.71959
0.09922	3.558											0.00273538	6.71969
0.09949	3.864											0.00274221	6.7198
0.09976	4.033											0.00274903	6.71991
0.10003	4.166											0.00275586	6.72001
0.1003	4.324											0.00276269	6.72012
0.10057	4.506											0.00276951	6.72022
0.10084	4.47											0.00277634	6.72033
0.10111	4.35											0.00278317	6.72043
0.10137	4.261											0.00278999	6.72054
0.10164	4.075											0.00279682	6.72065
0.10191	3.617											0.00280365	6.72075
0.10218	3.148											0.00281047	6.72086
0.10245	2.978											0.0028173	6.72096
0.10272	3.005											0.00282413	6.72107
0.10299	3.142											0.00283095	6.72117
0.10326	3.413											0.00283778	6.72128
0.10353	3.743											0.00284461	6.72139
0.1038	3.919											0.00285143	6.72149
0.10407	3.689											0.00285826	6.7216
0.10434	3.478											0.00286509	6.7217
0.10461	3.359											0.00287191	6.72181
0.10488	3.293											0.00287874	6.72191
0.10515	3.476											0.00288557	6.72202
0.10542	3.755											0.00289239	6.72212
0.10569	3.897											0.00289922	6.72223
0.10596	4.056											0.00290605	6.72233
0.10623	4.296											0.00291287	6.72244
0.1065	4.773											0.0029197	6.72254
0.10677	5.379											0.00292653	6.72265
0.10704	5.948											0.00293335	6.72275
0.10731	6.326											0.00294018	6.72285
0.10758	6.295											0.00294701	6.72296
0.10785	5.832											0.00295383	6.72306
0.10812	5											0.00296066	6.72317
0.10838	4.119											0.00296749	6.72327
0.10866	3.068											0.00297431	6.72338
0.10892	2.381											0.00298114	6.72348
0.10919	2.003											0.00298797	6.72358
0.10946	1.803											0.00299479	6.72369
0.10973	1.765											0.00300162	6.72379
0.11	1.821											0.00300845	6.7239
0.11027	1.82											0.00301527	6.724
0.11054	1.756											0.0030221	6.7241
0.11081	1.813											0.00302893	6.72421
0.11108	1.809											0.00303575	6.72431
0.11135	1.607											0.00304258	6.72441
0.11162	1.273											0.00304941	6.72452
0.11189	1.498											0.00305623	6.72462
0.11216	1.917											0.00306306	6.72473
0.11243	2.274											0.00306989	6.72483
0.1127	2.553											0.00307671	6.72493
0.11297	2.72											0.00308354	6.72504
0.11324	2.952											0.00309037	6.72514
0.11351	3.212											0.00309719	6.72524
0.11378	3.345											0.00310402	6.72535
0.11405	3.806											0.00311085	6.72545
0.11432	4.162											0.00311767	6.72555
0.11458	4.133											0.0031245	6.72565
0.11486	3.677											0.00313133	6.72576
0.11513	3.119											0.00313815	6.72586
0.11539	2.935											0.00314498	6.72596
0.11567	3.043											0.00315181	6.72607
0.11593	3.167											0.00315863	6.72617
0.1162	3.245											0.00316546	6.72627
0.11647	3.183											0.00317229	6.72637
0.11674	2.893											0.00317911	6.72648
0.11701	2.373											0.00318594	6.72658
0.11728	1.893											0.00319277	6.72668
0.11755	1.602											0.00319959	6.72678
0.11782	1.422											0.00320642	6.72689
0.11809	1.369											0.00321325	6.72699
0.11836	1.449											0.00322007	6.72709
0.11863	1.627											0.0032269	6.72719
0.1189	1.671											0.00323373	6.72729
0.11917	1.689											0.00324055	6.7274
0.11944	1.759											0.00324738	6.7275
0.11971	1.891											0.00325421	6.7276
0.11998	1.917											0.00326103	6.7277
0.12025	1.998											0.00326786	6.7278
0.12052	1.9											0.00327469	6.72791
0.12079	1.762											0.00328151	6.72801
0.12106	1.596											0.00328834	6.72811
0.12133	1.426											0.00329517	6.72821
0.1216	1.276											0.00330199	6.72831
0.12187	1.106											0.00330882	6.72841
0.12213	1.069											0.00331565	6.72851
0.1224	0.994											0.00332247	6.72861
0.12268	0.923											0.0033293	6.72872
0.12294	0.78											0.00333613	6.72882
0.12321	0.664											0.00334295	6.72892
0.12348	0.651											0.00334978	6.72902
0.12375	0.728											0.00335661	6.72912
0.12402	0.808											0.00336343	6.72922
0.12429	0.88											0.00337026	6.72932
0.12456	0.826											0.00337709	6.72942
0.12483	0.831											0.00338391	6.72952
0.1251	0.833											0.00339074	6.72962
0.12537	1.039											0.00339757	6.72973
0.12564	1.365											0.00340439	6.72983
0.12591	1.615											0.00341122	6.72993
0.12618	1.783											0.00341805	6.73003
0.12645	1.819											0.00342487	6.73013
0.12672	1.897											0.0034317	6.73023
0.12699	1.817											0.00343853	6.73033
0.12726	1.746											0.00344535	6.73043
0.12753	1.708											0.00345218	6.73053
0.1278	1.588											0.00345901	6.73063
0.12807	1.43											0.00346583	6.73073
0.12834	1.22											0.00347266	6.73083
0.12861	1.019											0.00347949	6.73093
0.12888	0.976											0.00348631	6.73103
0.12914	1.022											0.00349314	6.73113
0.12942	1.272											0.00349997	6.73123
0.12968	1.366											0.00350679	6.73133
0.12995	1.102											0.00351362	6.73143
0.13022	0.567											0.00352045	6.73153
0.13049	0.179											0.00352727	6.73163
0.13076	0.097											0.0035341	6.73173
0.13103	0.082											0.00354093	6.73183
0.1313	0.055											0.00354775	6.73193
0.13157	0.009											0.00355458	6.73202
0.13184	0											0.00356141	6.73212
0.13211	0.005											0.00356823	6.73222
0.13238	0.024											0.00357506	6.73232
0.13265	0.031											0.00358189	6.73242
0.13292	0.03											0.00358871	6.73252
0.13319	0.083											0.00359554	6.73262
0.13346	0.133											0.00360237	6.73272
0.13373	0.181											0.00360919	6.73282
0.134	0.274											0.00361602	6.73292
0.13427	0.288											0.00362285	6.73302
0.13454	0.411											0.00362967	6.73311
0.13481	0.359											0.0036365	6.73321
0.13508	0.57											0.00364333	6.73331
0.13535	1.048											0.00365015	6.73341
0.13562	1.24											0.00365698	6.73351
0.13589	1.169											0.00366381	6.73361
0.13615	1.448											0.00367063	6.73371
0.13643	1.847											0.00367746	6.7338
0.13669	2.242											0.00368429	6.7339
0.13696	2.259											0.00369111	6.734
0.13723	2.331											0.00369794	6.7341
0.1375	2.51											0.00370477	6.7342
0.13777	2.68											0.00371159	6.73429
0.13804	3.216											0.00371842	6.73439
0.13831	3.798											0.00372525	6.73449
0.13858	4.423											0.00373207	6.73459
0.13885	4.846											0.0037389	6.73469
0.13912	4.869											0.00374573	6.73478
0.13939	4.868											0.00375255	6.73488
0.13966	4.993											0.00375938	6.73498
0.13993	5.163											0.00376621	6.73508
0.1402	5.429											0.00377303	6.73518
0.14047	5.555											0.00377986	6.73527
0.14074	5.435											0.00378669	6.73537
0.14101	5.28											0.00379351	6.73547
0.14128	4.944											0.00380034	6.73556
0.14155	4.558											0.00380717	6.73566
0.14182	4.422											0.00381399	6.73576
0.14209	4.209											0.00382082	6.73586
0.14236	3.894											0.00382765	6.73595
0.14263	3.503											0.00383447	6.73605
0.1429	3.239											0.0038413	6.73615
0.14316	2.835											0.00384813	6.73625
0.14344	2.589											0.00385495	6.73634
0.1437	2.433											0.00386178	6.73644
0.14397	2.019											0.00386861	6.73654
0.14424	1.591											0.00387543	6.73663
0.14451	1.398											0.00388226	6.73673
0.14478	1.398											0.00388909	6.73683
0.14505	1.688											0.00389591	6.73692
0.14532	2.116											0.00390274	6.73702
0.14559	2.527											0.00390957	6.73712
0.14586	2.819											0.00391639	6.73721
0.14613	3.028											0.00392322	6.73731
0.1464	3.332											0.00393005	6.7374
0.14667	3.479											0.00393687	6.7375
0.14694	3.688											0.0039437	6.7376
0.14721	3.971											0.00395053	6.73769
0.14748	4.096											0.00395735	6.73779
0.14775	4.167											0.00396418	6.73788
0.14802	4.274											0.00397101	6.73798
0.14829	4.307											0.00397783	6.73808
0.14856	4.182											0.00398466	6.73817
0.14883	3.98											0.00399149	6.73827
0.1491	3.771											0.00399831	6.73836
0.14937	3.547											0.00400514	6.73846
0.14964	3.342											0.00401197	6.73856
0.1499	3.149											0.00401879	6.73865
0.15018	3.085											0.00402562	6.73875
0.15045	3.058											0.00403245	6.73884
0.15071	2.587											0.00403927	6.73894
0.15098	2.122											0.0040461	6.73903
0.15125	1.747											0.00405293	6.73913
0.15152	1.424											0.00405975	6.73922
0.15179	1.206											0.00406658	6.73932
0.15206	0.984											0.00407341	6.73942
0.15233	0.929											0.00408023	6.73951
0.1526	0.859											0.00408706	6.73961
0.15287	0.606											0.00409388	6.7397
0.15314	0.315											0.00410071	6.7398
0.15341	0.129											0.00410754	6.73989
0.15368	0.074											0.00411436	6.73999
0.15395	0.111											0.00412119	6.74008
0.15422	0.115											0.00412802	6.74017
0.15449	0.032											0.00413484	6.74027
0.15476	0											0.00414167	6.74036
0.15503	0.019											0.0041485	6.74046
0.1553	0.008											0.00415532	6.74055
0.15557	0											0.00416215	6.74065
0.15584	0.016											0.00416898	6.74074
0.15611	0.013											0.0041758	6.74084
0.15638	0.017											0.00418263	6.74093
0.15665	0.003											0.00418946	6.74103
0.15691	0.006											0.00419628	6.74112
0.15719	0.01											0.00420311	6.74121
0.15745	0.032											0.00420994	6.74131
0.15772	0.068											0.00421676	6.7414
0.158	0.094											0.00422359	6.7415
0.15826	0.164											0.00423042	6.74159
0.15853	0.229											0.00423724	6.74168
0.1588	0.231											0.00424407	6.74178
0.15907	0.389											0.0042509	6.74187
0.15934	0.481											0.00425772	6.74196
0.15961	0.661											0.00426455	6.74206
0.15988	0.94											0.00427138	6.74215
0.16015	1.068											0.0042782	6.74225
0.16042	1.097											0.00428503	6.74234
0.16069	1.285											0.00429186	6.74243
0.16096	1.608											0.00429868	6.74253
0.16123	2.108											0.00430551	6.74262
0.1615	2.59											0.00431234	6.74271
0.16177	3.249											0.00431916	6.74281
0.16204	3.93											0.00432599	6.7429
0.16231	4.456											0.00433282	6.74299
0.16258	4.916											0.00433964	6.74309
0.16285	5.143											0.00434647	6.74318
0.16312	5.15											0.0043533	6.74327
0.16339	4.937											0.00436012	6.74337
0.16366	4.598											0.00436695	6.74346
0.16392	4.327											0.00437378	6.74355
0.1642	4.176											0.0043806	6.74364
0.16446	4.005											0.00438743	6.74374
0.16473	3.611											0.00439426	6.74383
0.165	3.25											0.00440108	6.74392
0.16527	2.96											0.00440791	6.74401
0.16554	2.775											0.00441474	6.74411
0.16581	2.657											0.00442156	6.7442
0.16608	2.488											0.00442839	6.74429
0.16635	2.288											0.00443522	6.74438
0.16662	2.1											0.00444204	6.74448
0.16689	1.968											0.00444887	6.74457
0.16716	1.841											0.0044557	6.74466
0.16743	1.628											0.00446252	6.74475
0.1677	1.473											0.00446935	6.74485
0.16797	1.45											0.00447618	6.74494
0.16824	1.444											0.004483	6.74503
0.16851	1.174											0.00448983	6.74512
0.16878	1.296											0.00449666	6.74521
0.16905	1.386											0.00450348	6.74531
0.16932	1.425											0.00451031	6.7454
0.16959	1.689											0.00451714	6.74549
0.16986	2.227											0.00452396	6.74558
0.17013	2.433											0.00453079	6.74567
0.1704	2.438											0.00453762	6.74576
0.17067	2.552											0.00454444	6.74586
0.17094	2.666											0.00455127	6.74595
0.17121	2.621											0.0045581	6.74604
0.17147	2.704											0.00456492	6.74613
0.17174	2.846											0.00457175	6.74622
0.17201	3.068											0.00457858	6.74631
0.17228	3.583											0.0045854	6.7464
0.17255	4.078											0.00459223	6.7465
0.17282	4.567											0.00459906	6.74659
0.17309	4.622											0.00460588	6.74668
0.17336	4.691											0.00461271	6.74677
0.17363	4.723											0.00461954	6.74686
0.1739	5.107											0.00462636	6.74695
0.17417	5.455											0.00463319	6.74704
0.17444	5.726											0.00464002	6.74713
0.17471	6.293											0.00464684	6.74722
0.17498	6.793											0.00465367	6.74731
0.17525	7.043											0.0046605	6.7474
0.17552	7.247											0.00466732	6.74749
0.17579	7.437											0.00467415	6.74759
0.17606	7.545											0.00468098	6.74768
0.17633	7.635											0.0046878	6.74777
0.1766	7.909											0.00469463	6.74786
0.17687	8.448											0.00470146	6.74795
0.17714	8.722											0.00470828	6.74804
0.17741	9.182											0.00471511	6.74813
0.17767	9.683											0.00472194	6.74822
0.17795	9.963											0.00472876	6.74831
0.17822	10.515											0.00473559	6.7484
0.17848	11.641											0.00474242	6.74849
0.17876	13.32											0.00474924	6.74858
0.17902	14.958											0.00475607	6.74867
0.17929	15.786											0.0047629	6.74876
0.17956	16.174											0.00476972	6.74885
0.17983	15.948											0.00477655	6.74894
0.1801	15.099											0.00478338	6.74903
0.18037	13.822											0.0047902	6.74912
0.18064	12.529											0.00479703	6.74921
0.18091	11.443											0.00480386	6.7493
0.18118	10.29											0.00481068	6.74939
0.18145	9.608											0.00481751	6.74948
0.18172	9.684											0.00482434	6.74957
0.18199	9.751											0.00483116	6.74966
0.18226	10.036											0.00483799	6.74975
0.18253	9.811											0.00484482	6.74984
0.1828	8.9											0.00485164	6.74993
0.18307	7.899											0.00485847	6.75001
0.18334	6.625											0.0048653	6.7501
0.18361	5.655											0.00487212	6.75019
0.18388	5.149											0.00487895	6.75028
0.18415	5.073											0.00488578	6.75037
0.18442	4.848											0.0048926	6.75046
0.18468	4.502											0.00489943	6.75055
0.18496	4.081											0.00490626	6.75064
0.18522	3.865											0.00491308	6.75072
0.18549	3.552											0.00491991	6.75081
0.18577	3.387											0.00492674	6.7509
0.18603	3.317											0.00493356	6.75099
0.1863	3.483											0.00494039	6.75108
0.18657	3.947											0.00494722	6.75117
0.18684	3.838											0.00495404	6.75126
0.18711	3.383											0.00496087	6.75134
0.18738	2.822											0.0049677	6.75143
0.18765	2.818											0.00497452	6.75152
0.18792	2.574											0.00498135	6.75161
0.18819	2.204											0.00498818	6.7517
0.18846	1.759											0.004995	6.75179
0.18873	1.624											0.00500183	6.75188
0.189	1.922											0.00500866	6.75196
0.18927	2.188											0.00501548	6.75205
0.18954	2.276											0.00502231	6.75214
0.18981	2.118											0.00502914	6.75223
0.19008	2.097											0.00503596	6.75232
0.19035	1.693											0.00504279	6.75241
0.19062	1.211											0.00504962	6.75249
0.19089	1.22											0.00505644	6.75258
0.19116	1.556											0.00506327	6.75267
0.19143	1.885											0.0050701	6.75276
0.1917	1.966											0.00507692	6.75284
0.19197	2.273											0.00508375	6.75293
0.19223	2.441											0.00509058	6.75302
0.1925	2.153											0.0050974	6.75311
0.19277	1.721											0.00510423	6.7532
0.19304	1.641											0.00511106	6.75328
0.19331	1.731											0.00511788	6.75337
0.19358	1.779											0.00512471	6.75346
0.19385	1.695											0.00513154	6.75354
0.19412	2.053											0.00513836	6.75363
0.19439	1.977											0.00514519	6.75372
0.19466	1.512											0.00515202	6.75381
0.19493	1.677											0.00515884	6.75389
0.1952	2.199											0.00516567	6.75398
0.19547	2.168											0.0051725	6.75407
0.19574	2.432											0.00517932	6.75415
0.19601	2.847											0.00518615	6.75424
0.19628	3.054											0.00519298	6.75433
0.19655	3.419											0.0051998	6.75441
0.19682	3.682											0.00520663	6.7545
0.19709	3.65											0.00521346	6.75459
0.19736	3.599											0.00522028	6.75467
0.19763	3.695											0.00522711	6.75476
0.1979	3.965											0.00523394	6.75485
0.19817	4.315											0.00524076	6.75493
0.19844	4.805											0.00524759	6.75502
0.19871	5.467											0.00525442	6.75511
0.19898	6.19											0.00526124	6.75519
0.19924	6.638											0.00526807	6.75528
0.19952	6.719											0.0052749	6.75537
0.19978	6.754											0.00528172	6.75545
0.20005	6.299											0.00528855	6.75554
0.20032	5.979											0.00529538	6.75563
0.20059	6.23											0.0053022	6.75571
0.20086	6.286											0.00530903	6.7558
0.20113	6.092											0.00531586	6.75588
0.2014	5.938											0.00532268	6.75597
0.20167	6.168											0.00532951	6.75606
0.20194	6.487											0.00533634	6.75614
0.20221	6.76											0.00534316	6.75623
0.20248	6.742											0.00534999	6.75631
0.20275	6.173											0.00535682	6.7564
0.20302	5.213											0.00536364	6.75648
0.20329	4.495											0.00537047	6.75657
0.20356	4.349											0.0053773	6.75666
0.20383	4.329											0.00538412	6.75674
0.2041	4.041											0.00539095	6.75683
0.20437	3.891											0.00539778	6.75691
0.20464	3.201											0.0054046	6.757
0.20491	2.552											0.00541143	6.75708
0.20518	2.1											0.00541826	6.75717
0.20544	1.999											0.00542508	6.75725
0.20572	2.282											0.00543191	6.75734
0.20599	2.391											0.00543874	6.75742
0.20625	2.342											0.00544556	6.75751
0.20653	2.311											0.00545239	6.75759
0.20679	2.068											0.00545922	6.75768
0.20706	1.271											0.00546604	6.75776
0.20733	0.706											0.00547287	6.75785
0.2076	0.371											0.0054797	6.75793
0.20787	0.171											0.00548652	6.75802
0.20814	0.248											0.00549335	6.7581
0.20841	0.327											0.00550018	6.75819
0.20868	0.25											0.005507	6.75827
0.20895	0.235											0.00551383	6.75836
0.20922	0.171											0.00552066	6.75844
0.20949	0.143											0.00552748	6.75853
0.20976	0.224											0.00553431	6.75861
0.21003	0.422											0.00554114	6.7587
0.2103	0.765											0.00554796	6.75878
0.21057	0.986											0.00555479	6.75886
0.21084	0.854											0.00556162	6.75895
0.21111	0.949											0.00556844	6.75903
0.21138	0.983											0.00557527	6.75912
0.21165	1.099											0.0055821	6.7592
0.21192	1.202											0.00558892	6.75929
0.21219	0.927											0.00559575	6.75937
0.21246	0.704											0.00560258	6.75945
0.21273	0.609											0.0056094	6.75954
0.21299	0.328											0.00561623	6.75962
0.21326	0.575											0.00562306	6.75971
0.21354	0.729											0.00562988	6.75979
0.2138	0.727											0.00563671	6.75987
0.21407	0.629											0.00564353	6.75996
0.21434	0.66											0.00565036	6.76004
0.21461	0.629											0.00565719	6.76012
0.21488	0.447											0.00566401	6.76021
0.21515	0.419											0.00567084	6.76029
0.21542	0.39											0.00567767	6.76037
0.21569	0.301											0.00568449	6.76046
0.21596	0.28											0.00569132	6.76054
0.21623	0.288											0.00569815	6.76062
0.2165	0.22											0.00570497	6.76071
0.21677	0.278											0.0057118	6.76079
0.21704	0.318											0.00571863	6.76087
0.21731	0.339											0.00572545	6.76096
0.21758	0.299											0.00573228	6.76104
0.21785	0.548											0.00573911	6.76112
0.21812	0.681											0.00574593	6.76121
0.21839	0.487											0.00575276	6.76129
0.21866	0.587											0.00575959	6.76137
0.21893	0.64											0.00576641	6.76146
0.2192	0.697											0.00577324	6.76154
0.21947	0.799											0.00578007	6.76162
0.21974	0.772											0.00578689	6.76171
0.22	0.734											0.00579372	6.76179
0.22028	0.738											0.00580055	6.76187
0.22054	0.747											0.00580737	6.76195
0.22081	0.761											0.0058142	6.76204
0.22108	0.749											0.00582103	6.76212
0.22135	0.795											0.00582785	6.7622
0.22162	0.86											0.00583468	6.76228
0.22189	0.962											0.00584151	6.76237
0.22216	1.123											0.00584833	6.76245
0.22243	1.259											0.00585516	6.76253
0.2227	1.457											0.00586199	6.76261
0.22297	1.669											0.00586881	6.7627
0.22324	1.913											0.00587564	6.76278
0.22351	2.148											0.00588247	6.76286
0.22378	2.682											0.00588929	6.76294
0.22405	3.585											0.00589612	6.76302
0.22432	4.417											0.00590295	6.76311
0.22459	5.151											0.00590977	6.76319
0.22486	5.304											0.0059166	6.76327
0.22513	5.162											0.00592343	6.76335
0.2254	5.552											0.00593025	6.76343
0.22567	6.33											0.00593708	6.76352
0.22594	6.338											0.00594391	6.7636
0.22621	6.136											0.00595073	6.76368
0.22648	4.761											0.00595756	6.76376
0.22675	3.661											0.00596439	6.76384
0.22701	2.784											0.00597121	6.76392
0.22729	2.253											0.00597804	6.76401
0.22755	2.269											0.00598487	6.76409
0.22782	1.857											0.00599169	6.76417
0.22809	1.748											0.00599852	6.76425
0.22836	1.896											0.00600535	6.76433
0.22863	2.391											0.00601217	6.76441
0.2289	3.128											0.006019	6.76449
0.22917	4.01											0.00602583	6.76458
0.22944	4.439											0.00603265	6.76466
0.22971	4.527											0.00603948	6.76474
0.22998	4.369											0.00604631	6.76482
0.23025	3.75											0.00605313	6.7649
0.23052	3.374											0.00605996	6.76498
0.23079	3.216											0.00606679	6.76506
0.23106	3.273											0.00607361	6.76514
0.23133	3.51											0.00608044	6.76522
0.2316	3.905											0.00608727	6.7653
0.23187	4.078											0.00609409	6.76539
0.23214	4.538											0.00610092	6.76547
0.23241	4.849											0.00610775	6.76555
0.23268	4.983											0.00611457	6.76563
0.23295	5.357											0.0061214	6.76571
0.23321	4.902											0.00612823	6.76579
0.23349	4.138											0.00613505	6.76587
0.23376	3.803											0.00614188	6.76595
0.23402	3.872											0.00614871	6.76603
0.2343	3.759											0.00615553	6.76611
0.23456	4.11											0.00616236	6.76619
0.23483	4.379											0.00616919	6.76627
0.2351	4.282											0.00617601	6.76635
0.23537	3.829											0.00618284	6.76643
0.23564	3.693											0.00618967	6.76651
0.23591	3.621											0.00619649	6.76659
0.23618	3.788											0.00620332	6.76667
0.23645	4.212											0.00621015	6.76675
0.23672	4.024											0.00621697	6.76683
0.23699	3.393											0.0062238	6.76691
0.23726	2.75											0.00623063	6.76699
0.23753	2.267											0.00623745	6.76707
0.2378	1.985											0.00624428	6.76715
0.23807	1.902											0.00625111	6.76723
0.23834	1.747											0.00625793	6.76731
0.23861	1.666											0.00626476	6.76739
0.23888	1.705											0.00627159	6.76747
0.23915	1.897											0.00627841	6.76755
0.23942	2.051											0.00628524	6.76763
0.23969	2.073											0.00629207	6.76771
0.23996	2.302											0.00629889	6.76779
0.24023	2.057											0.00630572	6.76787
0.2405	1.732											0.00631255	6.76795
0.24076	1.615											0.00631937	6.76803
0.24104	1.364											0.0063262	6.76811
0.24131	1.246											0.00633303	6.76819
0.24157	1.145											0.00633985	6.76827
0.24184	1.343											0.00634668	6.76835
0.24211	1.371											0.00635351	6.76842
0.24238	1.703											0.00636033	6.7685
0.24265	1.838											0.00636716	6.76858
0.24292	2.15											0.00637399	6.76866
0.24319	2.122											0.00638081	6.76874
0.24346	2.53											0.00638764	6.76882
0.24373	2.545											0.00639447	6.7689
0.244	2.88											0.00640129	6.76898
0.24427	3.107											0.00640812	6.76906
0.24454	3.502											0.00641495	6.76913
0.24481	4.005											0.00642177	6.76921
0.24508	4.304											0.0064286	6.76929
0.24535	4.354											0.00643543	6.76937
0.24562	4.247											0.00644225	6.76945
0.24589	4.292											0.00644908	6.76953
0.24616	4.364											0.00645591	6.76961
0.24643	4.159											0.00646273	6.76969
0.2467	4.357											0.00646956	6.76976
0.24697	4.423											0.00647639	6.76984
0.24724	4.491											0.00648321	6.76992
0.24751	4.827											0.00649004	6.77
0.24777	5.247											0.00649687	6.77008
0.24805	5.263											0.00650369	6.77016
0.24831	5.344											0.00651052	6.77023
0.24858	5.249											0.00651735	6.77031
0.24886	5.428											0.00652417	6.77039
0.24912	6.788											0.006531	6.77047
0.24939	8.265											0.00653783	6.77055
0.24966	9.896											0.00654465	6.77062
0.24993	11.318											0.00655148	6.7707
0.2502	11.924											0.00655831	6.77078
0.25047	11.512											0.00656513	6.77086
0.25074	10.681											0.00657196	6.77094
0.25101	10.421											0.00657879	6.77101
0.25128	9.895											0.00658561	6.77109
0.25155	9.378											0.00659244	6.77117
0.25182	8.37											0.00659927	6.77125
0.25209	8.036											0.00660609	6.77132
0.25236	7.551											0.00661292	6.7714
0.25263	6.934											0.00661975	6.77148
0.2529	6.75											0.00662657	6.77156
0.25317	6.868											0.0066334	6.77163
0.25344	7.289											0.00664023	6.77171
0.25371	7.428											0.00664705	6.77179
0.25398	7.394											0.00665388	6.77187
0.25425	7.478											0.00666071	6.77194
0.25452	7.332											0.00666753	6.77202
0.25478	7.362											0.00667436	6.7721
0.25506	7.477											0.00668119	6.77217
0.25532	7.807											0.00668801	6.77225
0.25559	7.799											0.00669484	6.77233
0.25586	7.758											0.00670167	6.77241
0.25613	7.571											0.00670849	6.77248
0.2564	7.612											0.00671532	6.77256
0.25667	7.931											0.00672215	6.77264
0.25694	8.255											0.00672897	6.77271
0.25721	8.793											0.0067358	6.77279
0.25748	9.202											0.00674263	6.77287
0.25775	9.68											0.00674945	6.77294
0.25802	10.026											0.00675628	6.77302
0.25829	10.003											0.00676311	6.7731
0.25856	9.856											0.00676993	6.77317
0.25883	9.159											0.00677676	6.77325
0.2591	8.223											0.00678359	6.77333
0.25937	7.636											0.00679041	6.7734
0.25964	7.011											0.00679724	6.77348
0.25991	7.009											0.00680407	6.77356
0.26018	6.379											0.00681089	6.77363
0.26045	5.506											0.00681772	6.77371
0.26072	4.627											0.00682455	6.77379
0.26099	3.854											0.00683137	6.77386
0.26126	3.493											0.0068382	6.77394
0.26153	3.324											0.00684503	6.77401
0.2618	3.361											0.00685185	6.77409
0.26207	2.982											0.00685868	6.77417
0.26233	2.986											0.00686551	6.77424
0.2626	3.111											0.00687233	6.77432
0.26287	3.021											0.00687916	6.77439
0.26314	2.948											0.00688599	6.77447
0.26341	3.168											0.00689281	6.77455
0.26368	3.499											0.00689964	6.77462
0.26395	3.731											0.00690647	6.7747
0.26422	3.7											0.00691329	6.77477
0.26449	3.73											0.00692012	6.77485
0.26476	3.642											0.00692695	6.77493
0.26503	3.598											0.00693377	6.775
0.2653	3.497											0.0069406	6.77508
0.26557	3.384											0.00694743	6.77515
0.26584	3.381											0.00695425	6.77523
0.26611	3.305											0.00696108	6.7753
0.26638	3.277											0.00696791	6.77538
0.26665	3.471											0.00697473	6.77545
0.26692	3.575											0.00698156	6.77553
0.26719	3.632											0.00698839	6.7756
0.26746	3.752											0.00699521	6.77568
0.26773	3.86											0.00700204	6.77576
0.268	3.876											0.00700887	6.77583
0.26827	3.865											0.00701569	6.77591
0.26853	3.808											0.00702252	6.77598
0.26881	3.673											0.00702935	6.77606
0.26908	3.593											0.00703617	6.77613
0.26934	3.523											0.007043	6.77621
0.26962	3.398											0.00704983	6.77628
0.26988	3.215											0.00705665	6.77636
0.27015	3.147											0.00706348	6.77643
0.27042	3.084											0.00707031	6.77651
0.27069	2.967											0.00707713	6.77658
0.27096	2.845											0.00708396	6.77666
0.27123	2.819											0.00709079	6.77673
0.2715	2.721											0.00709761	6.7768
0.27177	2.671											0.00710444	6.77688
0.27204	2.696											0.00711127	6.77695
0.27231	2.74											0.00711809	6.77703
0.27258	2.805											0.00712492	6.7771
0.27285	2.931											0.00713175	6.77718
0.27312	3.068											0.00713857	6.77725
0.27339	3.367											0.0071454	6.77733
0.27366	3.622											0.00715223	6.7774
0.27393	3.897											0.00715905	6.77748
0.2742	4.014											0.00716588	6.77755
0.27447	4.296											0.00717271	6.77762
0.27474	4.564											0.00717953	6.7777
0.27501	4.546											0.00718636	6.77777
0.27528	4.537											0.00719318	6.77785
0.27554	4.462											0.00720001	6.77792
0.27582	4.391											0.00720684	6.77799
0.27608	4.514											0.00721366	6.77807
0.27635	4.716											0.00722049	6.77814
0.27663	5.049											0.00722732	6.77822
0.27689	5.543											0.00723414	6.77829
0.27716	6.402											0.00724097	6.77836
0.27743	7.333											0.0072478	6.77844
0.2777	7.903											0.00725462	6.77851
0.27797	8.014											0.00726145	6.77859
0.27824	8.258											0.00726828	6.77866
0.27851	8.726											0.0072751	6.77873
0.27878	9.352											0.00728193	6.77881
0.27905	10.211											0.00728876	6.77888
0.27932	10.967											0.00729558	6.77895
0.27959	11.355											0.00730241	6.77903
0.27986	12.16											0.00730924	6.7791
0.28013	13.417											0.00731606	6.77918
0.2804	14.246											0.00732289	6.77925
0.28067	14.789											0.00732972	6.77932
0.28094	15.003											0.00733654	6.7794
0.28121	15.291											0.00734337	6.77947
0.28148	15.272											0.0073502	6.77954
0.28175	15.303											0.00735702	6.77961
0.28202	15.72											0.00736385	6.77969
0.28229	16.136											0.00737068	6.77976
0.28256	16.272											0.0073775	6.77983
0.28283	16.235											0.00738433	6.77991
0.28309	15.742											0.00739116	6.77998
0.28336	15.597											0.00739798	6.78005
0.28363	15.788											0.00740481	6.78013
0.2839	15.797											0.00741164	6.7802
0.28417	15.865											0.00741846	6.78027
0.28444	16.181											0.00742529	6.78035
0.28471	16.738											0.00743212	6.78042
0.28498	17.318											0.00743894	6.78049
0.28525	17.911											0.00744577	6.78056
0.28552	18.525											0.0074526	6.78064
0.28579	18.88											0.00745942	6.78071
0.28606	18.511											0.00746625	6.78078
0.28633	17.897											0.00747308	6.78085
0.2866	17.48											0.0074799	6.78093
0.28687	17.514											0.00748673	6.781
0.28714	17.739											0.00749356	6.78107
0.28741	17.84											0.00750038	6.78114
0.28768	17.517											0.00750721	6.78122
0.28795	17.196											0.00751404	6.78129
0.28822	16.473											0.00752086	6.78136
0.28849	15.842											0.00752769	6.78143
0.28876	15.56											0.00753452	6.78151
0.28903	15.19											0.00754134	6.78158
0.2893	14.726											0.00754817	6.78165
0.28957	14.41											0.007555	6.78172
0.28984	14.375											0.00756182	6.78179
0.2901	14.981											0.00756865	6.78187
0.29038	15.277											0.00757548	6.78194
0.29064	15.032											0.0075823	6.78201
0.29091	14.143											0.00758913	6.78208
0.29118	13.063											0.00759596	6.78215
0.29145	11.949											0.00760278	6.78223
0.29172	10.864											0.00760961	6.7823
0.29199	10.1											0.00761644	6.78237
0.29226	9.566											0.00762326	6.78244
0.29253	9.286											0.00763009	6.78251
0.2928	8.947											0.00763692	6.78259
0.29307	8.393											0.00764374	6.78266
0.29334	7.848											0.00765057	6.78273
0.29361	7.254											0.0076574	6.7828
0.29388	6.678											0.00766422	6.78287
0.29415	6.191											0.00767105	6.78294
0.29442	6.226											0.00767788	6.78301
0.29469	6.627											0.0076847	6.78309
0.29496	6.832											0.00769153	6.78316
0.29523	6.562											0.00769836	6.78323
0.2955	5.782											0.00770518	6.7833
0.29577	5.066											0.00771201	6.78337
0.29604	4.463											0.00771884	6.78344
0.2963	3.799											0.00772566	6.78351
0.29658	3.224											0.00773249	6.78358
0.29685	2.773											0.00773932	6.78366
0.29711	2.37											0.00774614	6.78373
0.29739	2.102											0.00775297	6.7838
0.29765	1.901											0.0077598	6.78387
0.29792	1.851											0.00776662	6.78394
0.29819	1.794											0.00777345	6.78401
0.29846	1.531											0.00778028	6.78408
0.29873	1.179											0.0077871	6.78415
0.299	1.538											0.00779393	6.78422
0.29927	2.31											0.00780076	6.78429
0.29954	2.85											0.00780758	6.78437
0.29981	3.248											0.00781441	6.78444
0.30008	3.841											0.00782124	6.78451
0.30035	4.489											0.00782806	6.78458
0.30062	5.185											0.00783489	6.78465
0.30089	5.353											0.00784172	6.78472
0.30116	5.58											0.00784854	6.78479
0.30143	5.625											0.00785537	6.78486
0.3017	5.659											0.0078622	6.78493
0.30197	5.814											0.00786902	6.785
0.30224	5.828											0.00787585	6.78507
0.30251	5.692											0.00788268	6.78514
0.30278	5.606											0.0078895	6.78521
0.30305	5.599											0.00789633	6.78528
0.30332	5.806											0.00790316	6.78535
0.30359	6.356											0.00790998	6.78542
0.30385	7.148											0.00791681	6.78549
0.30412	7.433											0.00792364	6.78556
0.3044	7.606											0.00793046	6.78563
0.30466	7.821											0.00793729	6.7857
0.30493	8.315											0.00794412	6.78577
0.3052	8.855											0.00795094	6.78584
0.30547	9.512											0.00795777	6.78591
0.30574	10.122											0.0079646	6.78598
0.30601	10.717											0.00797142	6.78605
0.30628	11.301											0.00797825	6.78612
0.30655	11.56											0.00798508	6.78619
0.30682	11.611											0.0079919	6.78626
0.30709	11.552											0.00799873	6.78633
0.30736	11.696											0.00800556	6.7864
0.30763	12.085											0.00801238	6.78647
0.3079	12.614											0.00801921	6.78654
0.30817	13.144											0.00802604	6.78661
0.30844	13.489											0.00803286	6.78668
0.30871	13.6											0.00803969	6.78675
0.30898	13.779											0.00804652	6.78682
0.30925	13.417											0.00805334	6.78689
0.30952	12.815											0.00806017	6.78696
0.30979	12.393											0.008067	6.78703
0.31006	12.562											0.00807382	6.7871
0.31033	12.904											0.00808065	6.78717
0.3106	13.301											0.00808748	6.78724
0.31086	13.986											0.0080943	6.78731
0.31114	14.587											0.00810113	6.78738
0.3114	14.671											0.00810796	6.78744
0.31167	14.606											0.00811478	6.78751
0.31194	14.606											0.00812161	6.78758
0.31221	14.659											0.00812844	6.78765
0.31248	14.596											0.00813526	6.78772
0.31275	14.485											0.00814209	6.78779
0.31302	14.71											0.00814892	6.78786
0.31329	15.289											0.00815574	6.78793
0.31356	15.306											0.00816257	6.788
0.31383	15.607											0.0081694	6.78807
0.3141	16.133											0.00817622	6.78813
0.31437	16.443											0.00818305	6.7882
0.31464	16.992											0.00818988	6.78827
0.31491	17.224											0.0081967	6.78834
0.31518	17.199											0.00820353	6.78841
0.31545	17.034											0.00821036	6.78848
0.31572	16.972											0.00821718	6.78855
0.31599	17.519											0.00822401	6.78862
0.31626	17.776											0.00823084	6.78868
0.31653	17.687											0.00823766	6.78875
0.3168	16.911											0.00824449	6.78882
0.31707	15.723											0.00825132	6.78889
0.31734	14.357											0.00825814	6.78896
0.31761	13.598											0.00826497	6.78903
0.31787	13.884											0.0082718	6.78909
0.31815	14.825											0.00827862	6.78916
0.31841	15.451											0.00828545	6.78923
0.31868	15.865											0.00829228	6.7893
0.31895	16.095											0.0082991	6.78937
0.31922	16.513											0.00830593	6.78944
0.31949	17.218											0.00831276	6.7895
0.31976	17.427											0.00831958	6.78957
0.32003	17.591											0.00832641	6.78964
0.3203	17.311											0.00833324	6.78971
0.32057	17.062											0.00834006	6.78978
0.32084	16.724											0.00834689	6.78984
0.32111	16.522											0.00835372	6.78991
0.32138	16.816											0.00836054	6.78998
0.32165	17.374											0.00836737	6.79005
0.32192	17.998											0.0083742	6.79012
0.32219	19.027											0.00838102	6.79018
0.32246	20.768											0.00838785	6.79025
0.32273	22.104											0.00839468	6.79032
0.323	23.12											0.0084015	6.79039
0.32327	23.235											0.00840833	6.79046
0.32354	23.366											0.00841516	6.79052
0.32381	23.423											0.00842198	6.79059
0.32407	23.402											0.00842881	6.79066
0.32435	23.214											0.00843564	6.79073
0.32462	23.869											0.00844246	6.79079
0.32488	24.93											0.00844929	6.79086
0.32516	25.617											0.00845612	6.79093
0.32542	25.631											0.00846294	6.79099
0.32569	25.381											0.00846977	6.79106
0.32596	25.308											0.0084766	6.79113
0.32623	25.207											0.00848342	6.7912
0.3265	25.398											0.00849025	6.79126
0.32677	25.326											0.00849708	6.79133
0.32704	25.007											0.0085039	6.7914
0.32731	24.741											0.00851073	6.79147
0.32758	24.011											0.00851756	6.79153
0.32785	23.543											0.00852438	6.7916
0.32812	23.752											0.00853121	6.79167
0.32839	24.427											0.00853804	6.79173
0.32866	25.002											0.00854486	6.7918
0.32893	24.986											0.00855169	6.79187
0.3292	24.545											0.00855852	6.79194
0.32947	24.251											0.00856534	6.792
0.32974	24.661											0.00857217	6.79207
0.33001	24.954											0.008579	6.79214
0.33028	24.793											0.00858582	6.7922
0.33055	24.333											0.00859265	6.79227
0.33082	23.867											0.00859948	6.79234
0.33109	23.197											0.0086063	6.7924
0.33136	22.658											0.00861313	6.79247
0.33162	22.26											0.00861996	6.79254
0.3319	21.712											0.00862678	6.7926
0.33217	21.153											0.00863361	6.79267
0.33243	20.386											0.00864044	6.79274
0.3327	19.833											0.00864726	6.7928
0.33297	19.36											0.00865409	6.79287
0.33324	18.498											0.00866092	6.79294
0.33351	17.538											0.00866774	6.793
0.33378	16.304											0.00867457	6.79307
0.33405	15.665											0.0086814	6.79314
0.33432	14.951											0.00868822	6.7932
0.33459	14.093											0.00869505	6.79327
0.33486	13.309											0.00870188	6.79333
0.33513	12.605											0.0087087	6.7934
0.3354	11.804											0.00871553	6.79347
0.33567	11.023											0.00872235	6.79353
0.33594	9.93											0.00872918	6.7936
0.33621	8.742											0.00873601	6.79366
0.33648	7.977											0.00874283	6.79373
0.33675	7.249											0.00874966	6.7938
0.33702	6.426											0.00875649	6.79386
0.33729	5.724											0.00876331	6.79393
0.33756	5.071											0.00877014	6.79399
0.33783	4.717											0.00877697	6.79406
0.3381	4.332											0.00878379	6.79413
0.33837	3.825											0.00879062	6.79419
0.33863	3.425											0.00879745	6.79426
0.33891	2.914											0.00880427	6.79432
0.33917	2.85											0.0088111	6.79439
0.33944	3.071											0.00881793	6.79445
0.33972	3.111											0.00882475	6.79452
0.33998	2.952											0.00883158	6.79459
0.34025	2.833											0.00883841	6.79465
0.34052	2.92											0.00884523	6.79472
0.34079	2.728											0.00885206	6.79478
0.34106	2.631											0.00885889	6.79485
0.34133	2.351											0.00886571	6.79491
0.3416	2.404											0.00887254	6.79498
0.34187	2.3											0.00887937	6.79505
0.34214	2.031											0.00888619	6.79511
0.34241	1.856											0.00889302	6.79518
0.34268	1.854											0.00889985	6.79524
0.34295	1.716											0.00890667	6.79531
0.34322	1.821											0.0089135	6.79537
0.34349	1.904											0.00892033	6.79544
0.34376	1.958											0.00892715	6.7955
0.34403	2.166											0.00893398	6.79557
0.3443	2.153											0.00894081	6.79563
0.34457	1.915											0.00894763	6.7957
0.34484	1.571											0.00895446	6.79576
0.34511	1.604											0.00896129	6.79583
0.34538	1.874											0.00896811	6.79589
0.34564	2.285											0.00897494	6.79596
0.34592	2.626											0.00898177	6.79602
0.34618	2.797											0.00898859	6.79609
0.34645	2.424											0.00899542	6.79615
0.34672	1.774											0.00900225	6.79622
0.34699	1.095											0.00900907	6.79628
0.34726	0.659											0.0090159	6.79635
0.34753	0.605											0.00902273	6.79641
0.3478	0.622											0.00902955	6.79648
0.34807	0.681											0.00903638	6.79654
0.34834	0.747											0.00904321	6.7966
0.34861	1.008											0.00905003	6.79667
0.34888	1.324											0.00905686	6.79673
0.34915	1.73											0.00906369	6.7968
0.34942	2.096											0.00907051	6.79686
0.34969	2.336											0.00907734	6.79693
0.34996	2.492											0.00908417	6.79699
0.35023	2.855											0.00909099	6.79706
0.3505	3.104											0.00909782	6.79712
0.35077	3.605											0.00910465	6.79719
0.35104	4.047											0.00911147	6.79725
0.35131	4.296											0.0091183	6.79731
0.35158	4.391											0.00912513	6.79738
0.35185	4.583											0.00913195	6.79744
0.35212	4.707											0.00913878	6.79751
0.35239	5.013											0.00914561	6.79757
0.35266	5.3											0.00915243	6.79764
0.35293	5.591											0.00915926	6.7977
0.35319	5.959											0.00916609	6.79776
0.35346	5.936											0.00917291	6.79783
0.35373	5.755											0.00917974	6.79789
0.354	5.104											0.00918657	6.79796
0.35427	4.393											0.00919339	6.79802
0.35454	4.167											0.00920022	6.79808
0.35481	3.895											0.00920705	6.79815
0.35508	3.417											0.00921387	6.79821
0.35535	3.04											0.0092207	6.79827
0.35562	2.939											0.00922753	6.79834
0.35589	3.231											0.00923435	6.7984
0.35616	3.889											0.00924118	6.79847
0.35643	4.366											0.00924801	6.79853
0.3567	5.009											0.00925483	6.79859
0.35697	5.843											0.00926166	6.79866
0.35724	6.868											0.00926849	6.79872
0.35751	7.669											0.00927531	6.79878
0.35778	8.409											0.00928214	6.79885
0.35805	9.231											0.00928897	6.79891
0.35832	9.667											0.00929579	6.79897
0.35859	9.75											0.00930262	6.79904
0.35886	10.28											0.00930945	6.7991
0.35913	10.734											0.00931627	6.79916
0.35939	11.178											0.0093231	6.79923
0.35967	11.142											0.00932993	6.79929
0.35994	11.402											0.00933675	6.79935
0.3602	11.353											0.00934358	6.79942
0.36048	11.669											0.00935041	6.79948
0.36074	11.716											0.00935723	6.79954
0.36101	11.869											0.00936406	6.79961
0.36128	12.404											0.00937089	6.79967
0.36155	12.687											0.00937771	6.79973
0.36182	12.905											0.00938454	6.7998
0.36209	12.51											0.00939137	6.79986
0.36236	12.267											0.00939819	6.79992
0.36263	11.849											0.00940502	6.79999
0.3629	12.149											0.00941185	6.80005
0.36317	12.655											0.00941867	6.80011
0.36344	13.293											0.0094255	6.80017
0.36371	12.499											0.00943233	6.80024
0.36398	12.205											0.00943915	6.8003
0.36425	11.987											0.00944598	6.80036
0.36452	11.259											0.00945281	6.80043
0.36479	9.377											0.00945963	6.80049
0.36506	7.918											0.00946646	6.80055
0.36533	6.499											0.00947329	6.80061
0.3656	5.567											0.00948011	6.80068
0.36587	4.74											0.00948694	6.80074
0.36614	3.878											0.00949377	6.8008
0.3664	2.957											0.00950059	6.80086
0.36668	2.528											0.00950742	6.80093
0.36694	2.577											0.00951425	6.80099
0.36721	2.553											0.00952107	6.80105
0.36749	2.696											0.0095279	6.80111
0.36775	2.639											0.00953473	6.80118
0.36802	3.28											0.00954155	6.80124
0.36829	3.335											0.00954838	6.8013
0.36856	3.635											0.00955521	6.80136
0.36883	3.438											0.00956203	6.80143
0.3691	3.486											0.00956886	6.80149
0.36937	3.244											0.00957569	6.80155
0.36964	3.154											0.00958251	6.80161
0.36991	2.805											0.00958934	6.80168
0.37018	2.719											0.00959617	6.80174
0.37045	2.466											0.00960299	6.8018
0.37072	2.249											0.00960982	6.80186
0.37099	2.202											0.00961665	6.80192
0.37126	2.201											0.00962347	6.80199
0.37153	2.334											0.0096303	6.80205
0.3718	2.563											0.00963713	6.80211
0.37207	2.877											0.00964395	6.80217
0.37234	3.102											0.00965078	6.80223
0.37261	3.602											0.00965761	6.8023
0.37288	3.804											0.00966443	6.80236
0.37315	3.87											0.00967126	6.80242
0.37342	3.734											0.00967809	6.80248
0.37369	3.655											0.00968491	6.80254
0.37395	3.783											0.00969174	6.8026
0.37422	4.163											0.00969857	6.80267
0.37449	4.357											0.00970539	6.80273
0.37476	4.983											0.00971222	6.80279
0.37503	5.697											0.00971905	6.80285
0.3753	6.364											0.00972587	6.80291
0.37557	6.751											0.0097327	6.80297
0.37584	7.388											0.00973953	6.80304
0.37611	8.517											0.00974635	6.8031
0.37638	9.962											0.00975318	6.80316
0.37665	12.167											0.00976001	6.80322
0.37692	14.894											0.00976683	6.80328
0.37719	16.822											0.00977366	6.80334
0.37746	18.914											0.00978049	6.8034
0.37773	20.479											0.00978731	6.80347
0.378	22.585											0.00979414	6.80353
0.37827	24.151											0.00980097	6.80359
0.37854	25.595											0.00980779	6.80365
0.37881	25.805											0.00981462	6.80371
0.37908	25.467											0.00982145	6.80377
0.37935	25.207											0.00982827	6.80383
0.37962	23.99											0.0098351	6.80389
0.37989	23.216											0.00984193	6.80395
0.38016	22.489											0.00984875	6.80402
0.38043	22.543											0.00985558	6.80408
0.3807	22.681											0.00986241	6.80414
0.38096	22.536											0.00986923	6.8042
0.38124	21.72											0.00987606	6.80426
0.3815	20.989											0.00988289	6.80432
0.38177	19.998											0.00988971	6.80438
0.38204	17.836											0.00989654	6.80444
0.38231	14.96											0.00990337	6.8045
0.38258	12.36											0.00991019	6.80456
0.38285	9.937											0.00991702	6.80462
0.38312	7.793											0.00992385	6.80469
0.38339	6.559											0.00993067	6.80475
0.38366	6.357											0.0099375	6.80481
0.38393	5.5											0.00994433	6.80487
0.3842	5.041											0.00995115	6.80493
0.38447	4.45											0.00995798	6.80499
0.38474	4.572											0.00996481	6.80505
0.38501	4.98											0.00997163	6.80511
0.38528	5.567											0.00997846	6.80517
0.38555	6.211											0.00998529	6.80523
0.38582	6.816											0.00999211	6.80529
0.38609	7.082											0.00999894	6.80535
0.38636	7.394											0.0100058	6.80541
0.38663	7.321											0.0100126	6.80547
0.3869	7.502											0.0100194	6.80553
0.38716	7.65											0.0100262	6.80559
0.38744	7.924											0.0100331	6.80565
0.38771	7.722											0.0100399	6.80571
0.38797	7.447											0.0100467	6.80577
0.38825	6.71											0.0100536	6.80583
0.38851	6.166											0.0100604	6.80589
0.38878	5.698											0.0100672	6.80595
0.38905	5.526											0.010074	6.80601
0.38932	5.082											0.0100809	6.80607
0.38959	5.051											0.0100877	6.80613
0.38986	4.59											0.0100945	6.80619
0.39013	4.154											0.0101013	6.80625
0.3904	3.587											0.0101082	6.80631
0.39067	2.842											0.010115	6.80637
0.39094	2.706											0.0101218	6.80643
0.39121	2.368											0.0101286	6.80649
0.39148	1.962											0.0101355	6.80655
0.39175	1.595											0.0101423	6.80661
0.39202	1.272											0.0101491	6.80667
0.39229	1.215											0.010156	6.80673
0.39256	0.792											0.0101628	6.80679
0.39283	0.784											0.0101696	6.80685
0.3931	0.618											0.0101764	6.80691
0.39337	0.616											0.0101833	6.80697
0.39364	0.408											0.0101901	6.80703
0.39391	0.321											0.0101969	6.80709
0.39417	0.403											0.0102037	6.80715
0.39445	0.373											0.0102106	6.80721
0.39471	0.748											0.0102174	6.80727
0.39498	1											0.0102242	6.80733
0.39526	1.037											0.010231	6.80739
0.39552	1.104											0.0102379	6.80745
0.39579	1.134											0.0102447	6.80751
0.39606	1.127											0.0102515	6.80757
0.39633	1.249											0.0102584	6.80763
0.3966	1.462											0.0102652	6.80768
0.39687	1.664											0.010272	6.80774
0.39714	1.75											0.0102788	6.8078
0.39741	1.781											0.0102857	6.80786
0.39768	2.307											0.0102925	6.80792
0.39795	3.223											0.0102993	6.80798
0.39822	4.663											0.0103061	6.80804
0.39849	5.607											0.010313	6.8081
0.39876	6.487											0.0103198	6.80816
0.39903	8.079											0.0103266	6.80822
0.3993	9.597											0.0103334	6.80828
0.39957	10.845											0.0103403	6.80834
0.39984	12.552											0.0103471	6.80839
0.40011	13.801											0.0103539	6.80845
0.40038	15.098											0.0103608	6.80851
0.40065	15.872											0.0103676	6.80857
0.40092	16.929											0.0103744	6.80863
0.40119	18.287											0.0103812	6.80869
0.40146	18.711											0.0103881	6.80875
0.40172	18.816											0.0103949	6.80881
0.402	19.306											0.0104017	6.80887
0.40226	19.506											0.0104085	6.80892
0.40253	19.171											0.0104154	6.80898
0.4028	18.853											0.0104222	6.80904
0.40307	18.083											0.010429	6.8091
0.40334	16.333											0.0104358	6.80916
0.40361	14.798											0.0104427	6.80922
0.40388	13.242											0.0104495	6.80928
0.40415	11.98											0.0104563	6.80933
0.40442	10.805											0.0104632	6.80939
0.40469	9.133											0.01047	6.80945
0.40496	7.527											0.0104768	6.80951
0.40523	6.605											0.0104836	6.80957
0.4055	5.668											0.0104905	6.80963
0.40577	4.827											0.0104973	6.80968
0.40604	4.469											0.0105041	6.80974
0.40631	4.375											0.0105109	6.8098
0.40658	4.249											0.0105178	6.80986
0.40685	4.293											0.0105246	6.80992
0.40712	4.701											0.0105314	6.80998
0.40739	4.894											0.0105382	6.81003
0.40766	4.922											0.0105451	6.81009
0.40793	5.101											0.0105519	6.81015
0.4082	5.036											0.0105587	6.81021
0.40847	4.755											0.0105656	6.81027
0.40873	3.986											0.0105724	6.81032
0.40901	3.358											0.0105792	6.81038
0.40927	2.602											0.010586	6.81044
0.40954	2.249											0.0105929	6.8105
0.40981	1.766											0.0105997	6.81056
0.41008	1.591											0.0106065	6.81061
0.41035	1.58											0.0106133	6.81067
0.41062	1.63											0.0106202	6.81073
0.41089	1.756											0.010627	6.81079
0.41116	2.804											0.0106338	6.81085
0.41143	4.351											0.0106406	6.8109
0.4117	5.836											0.0106475	6.81096
0.41197	6.342											0.0106543	6.81102
0.41224	7.625											0.0106611	6.81108
0.41251	8.898											0.010668	6.81113
0.41278	10.385											0.0106748	6.81119
0.41305	11.37											0.0106816	6.81125
0.41332	11.967											0.0106884	6.81131
0.41359	12.137											0.0106953	6.81137
0.41386	12.159											0.0107021	6.81142
0.41413	11.946											0.0107089	6.81148
0.4144	11.062											0.0107157	6.81154
0.41467	10.787											0.0107226	6.8116
0.41493	12.168											0.0107294	6.81165
0.41521	13.322											0.0107362	6.81171
0.41548	14.191											0.010743	6.81177
0.41574	15.233											0.0107499	6.81182
0.41602	16.561											0.0107567	6.81188
0.41628	16.795											0.0107635	6.81194
0.41655	15.247											0.0107704	6.812
0.41682	13.736											0.0107772	6.81205
0.41709	12.678											0.010784	6.81211
0.41736	12.494											0.0107908	6.81217
0.41763	12.33											0.0107977	6.81223
0.4179	12.558											0.0108045	6.81228
0.41817	13.37											0.0108113	6.81234
0.41844	14.271											0.0108181	6.8124
0.41871	15.047											0.010825	6.81245
0.41898	16.245											0.0108318	6.81251
0.41925	17.486											0.0108386	6.81257
0.41952	18.36											0.0108454	6.81262
0.41979	20.414											0.0108523	6.81268
0.42006	22.774											0.0108591	6.81274
0.42033	24.751											0.0108659	6.8128
0.4206	25.795											0.0108728	6.81285
0.42087	27.331											0.0108796	6.81291
0.42114	28.093											0.0108864	6.81297
0.42141	28.437											0.0108932	6.81302
0.42168	28.305											0.0109001	6.81308
0.42195	28.31											0.0109069	6.81314
0.42222	26.803											0.0109137	6.81319
0.42248	24.584											0.0109205	6.81325
0.42276	22.442											0.0109274	6.81331
0.42303	21.324											0.0109342	6.81336
0.42329	20.506											0.010941	6.81342
0.42356	19.681											0.0109478	6.81348
0.42383	19.528											0.0109547	6.81353
0.4241	19.706											0.0109615	6.81359
0.42437	20.076											0.0109683	6.81365
0.42464	20.385											0.0109752	6.8137
0.42491	20.237											0.010982	6.81376
0.42518	20.336											0.0109888	6.81382
0.42545	20.404											0.0109956	6.81387
0.42572	21.415											0.0110025	6.81393
0.42599	22.085											0.0110093	6.81398
0.42626	23.632											0.0110161	6.81404
0.42653	24.63											0.0110229	6.8141
0.4268	25.004											0.0110298	6.81415
0.42707	25.435											0.0110366	6.81421
0.42734	25.608											0.0110434	6.81427
0.42761	25.495											0.0110502	6.81432
0.42788	25.321											0.0110571	6.81438
0.42815	24.966											0.0110639	6.81443
0.42842	24.506											0.0110707	6.81449
0.42869	23.478											0.0110775	6.81455
0.42896	23.466											0.0110844	6.8146
0.42923	23.795											0.0110912	6.81466
0.42949	24.13											0.011098	6.81471
0.42977	24.306											0.0111049	6.81477
0.43003	24.619											0.0111117	6.81483
0.4303	25.788											0.0111185	6.81488
0.43058	26.636											0.0111253	6.81494
0.43084	27.504											0.0111322	6.81499
0.43111	28.847											0.011139	6.81505
0.43138	30.495											0.0111458	6.81511
0.43165	31.988											0.0111526	6.81516
0.43192	33.082											0.0111595	6.81522
0.43219	33.763											0.0111663	6.81527
0.43246	33.667											0.0111731	6.81533
0.43273	32.911											0.0111799	6.81538
0.433	32.759											0.0111868	6.81544
0.43327	33.018											0.0111936	6.8155
0.43354	33.278											0.0112004	6.81555
0.43381	33.592											0.0112073	6.81561
0.43408	34.005											0.0112141	6.81566
0.43435	33.838											0.0112209	6.81572
0.43462	33.598											0.0112277	6.81577
0.43489	32.861											0.0112346	6.81583
0.43516	32.036											0.0112414	6.81588
0.43543	30.762											0.0112482	6.81594
0.43569	28.989											0.011255	6.816
0.43597	27.844											0.0112619	6.81605
0.43624	26.422											0.0112687	6.81611
0.4365	25.341											0.0112755	6.81616
0.43678	24.084											0.0112823	6.81622
0.43704	23.551											0.0112892	6.81627
0.43731	24.309											0.011296	6.81633
0.43758	24.561											0.0113028	6.81638
0.43785	24.048											0.0113097	6.81644
0.43812	22.901											0.0113165	6.81649
0.43839	22.305											0.0113233	6.81655
0.43866	21.444											0.0113301	6.8166
0.43893	19.742											0.011337	6.81666
0.4392	18.039											0.0113438	6.81671
0.43947	16.328											0.0113506	6.81677
0.43974	14.772											0.0113574	6.81682
0.44001	13.754											0.0113643	6.81688
0.44028	13.639											0.0113711	6.81693
0.44055	13.805											0.0113779	6.81699
0.44082	14.213											0.0113847	6.81704
0.44109	14.428											0.0113916	6.8171
0.44136	15.198											0.0113984	6.81715
0.44163	15.495											0.0114052	6.81721
0.4419	15.382											0.0114121	6.81726
0.44217	14.967											0.0114189	6.81732
0.44244	15.559											0.0114257	6.81737
0.44271	16.656											0.0114325	6.81743
0.44298	17.663											0.0114394	6.81748
0.44324	17.728											0.0114462	6.81754
0.44352	16.659											0.011453	6.81759
0.44379	16.16											0.0114598	6.81765
0.44405	15.261											0.0114667	6.8177
0.44432	14.581											0.0114735	6.81776
0.44459	13.437											0.0114803	6.81781
0.44486	12.569											0.0114871	6.81786
0.44513	11.685											0.011494	6.81792
0.4454	11.084											0.0115008	6.81797
0.44567	10.817											0.0115076	6.81803
0.44594	10.71											0.0115145	6.81808
0.44621	10.492											0.0115213	6.81814
0.44648	9.461											0.0115281	6.81819
0.44675	8.589											0.0115349	6.81825
0.44702	8.466											0.0115418	6.8183
0.44729	8.86											0.0115486	6.81835
0.44756	9.831											0.0115554	6.81841
0.44783	11.215											0.0115622	6.81846
0.4481	12.581											0.0115691	6.81852
0.44837	13.845											0.0115759	6.81857
0.44864	14.526											0.0115827	6.81863
0.44891	15.225											0.0115895	6.81868
0.44918	16.019											0.0115964	6.81873
0.44945	16.989											0.0116032	6.81879
0.44972	17.332											0.01161	6.81884
0.44999	17.562											0.0116169	6.8189
0.45025	16.141											0.0116237	6.81895
0.45053	15.426											0.0116305	6.819
0.4508	14.447											0.0116373	6.81906
0.45106	14.275											0.0116442	6.81911
0.45134	14.305											0.011651	6.81917
0.4516	14.066											0.0116578	6.81922
0.45187	14.005											0.0116646	6.81927
0.45214	13.672											0.0116715	6.81933
0.45241	13.585											0.0116783	6.81938
0.45268	13.57											0.0116851	6.81944
0.45295	13.912											0.0116919	6.81949
0.45322	14.248											0.0116988	6.81954
0.45349	14.361											0.0117056	6.8196
0.45376	15.159											0.0117124	6.81965
0.45403	16.164											0.0117193	6.8197
0.4543	17.283											0.0117261	6.81976
0.45457	17.659											0.0117329	6.81981
0.45484	17.537											0.0117397	6.81987
0.45511	17.482											0.0117466	6.81992
0.45538	17.258											0.0117534	6.81997
0.45565	15.94											0.0117602	6.82003
0.45592	14.782											0.011767	6.82008
0.45619	14.048											0.0117739	6.82013
0.45646	12.782											0.0117807	6.82019
0.45673	11.547											0.0117875	6.82024
0.457	10.902											0.0117943	6.82029
0.45726	10.122											0.0118012	6.82035
0.45754	9.588											0.011808	6.8204
0.4578	9.253											0.0118148	6.82045
0.45807	8.952											0.0118217	6.82051
0.45835	8.813											0.0118285	6.82056
0.45861	8.134											0.0118353	6.82061
0.45888	7.699											0.0118421	6.82067
0.45915	7.634											0.011849	6.82072
0.45942	7.594											0.0118558	6.82077
0.45969	7.077											0.0118626	6.82083
0.45996	7.127											0.0118694	6.82088
0.46023	7.368											0.0118763	6.82093
0.4605	7.326											0.0118831	6.82099
0.46077	7.126											0.0118899	6.82104
0.46104	7.308											0.0118967	6.82109
0.46131	7.785											0.0119036	6.82114
0.46158	8.33											0.0119104	6.8212
0.46185	9.423											0.0119172	6.82125
0.46212	11.609											0.0119241	6.8213
0.46239	14.339											0.0119309	6.82136
0.46266	16.766											0.0119377	6.82141
0.46293	19.145											0.0119445	6.82146
0.4632	21.34											0.0119514	6.82152
0.46347	23.625											0.0119582	6.82157
0.46374	25.487											0.011965	6.82162
0.46401	26.379											0.0119718	6.82167
0.46428	27.805											0.0119787	6.82173
0.46455	29.08											0.0119855	6.82178
0.46481	30.211											0.0119923	6.82183
0.46508	30.689											0.0119991	6.82188
0.46535	31.194											0.012006	6.82194
0.46562	31.155											0.0120128	6.82199
0.46589	32.096											0.0120196	6.82204
0.46616	33.724											0.0120265	6.8221
0.46643	34.561											0.0120333	6.82215
0.4667	35.569											0.0120401	6.8222
0.46697	35.867											0.0120469	6.82225
0.46724	36.217											0.0120538	6.82231
0.46751	36.81											0.0120606	6.82236
0.46778	37.836											0.0120674	6.82241
0.46805	39.094											0.0120742	6.82246
0.46832	40.185											0.0120811	6.82252
0.46859	41.302											0.0120879	6.82257
0.46886	41.755											0.0120947	6.82262
0.46913	42.05											0.0121015	6.82267
0.4694	42.848											0.0121084	6.82272
0.46967	43.338											0.0121152	6.82278
0.46994	43.505											0.012122	6.82283
0.47021	43.736											0.0121289	6.82288
0.47048	44.211											0.0121357	6.82293
0.47075	44.324											0.0121425	6.82299
0.47101	44.497											0.0121493	6.82304
0.47129	44.621											0.0121562	6.82309
0.47156	45.272											0.012163	6.82314
0.47182	45.431											0.0121698	6.82319
0.4721	45.106											0.0121766	6.82325
0.47236	45.355											0.0121835	6.8233
0.47263	44.825											0.0121903	6.82335
0.4729	43.831											0.0121971	6.8234
0.47317	42.176											0.0122039	6.82345
0.47344	39.763											0.0122108	6.82351
0.47371	37.455											0.0122176	6.82356
0.47398	35.443											0.0122244	6.82361
0.47425	33.805											0.0122313	6.82366
0.47452	31.93											0.0122381	6.82371
0.47479	30.378											0.0122449	6.82377
0.47506	28.803											0.0122517	6.82382
0.47533	27.232											0.0122586	6.82387
0.4756	26.316											0.0122654	6.82392
0.47587	25.173											0.0122722	6.82397
0.47614	24.15											0.012279	6.82402
0.47641	23.615											0.0122859	6.82408
0.47668	22.778											0.0122927	6.82413
0.47695	21.998											0.0122995	6.82418
0.47722	21.283											0.0123063	6.82423
0.47749	20.676											0.0123132	6.82428
0.47776	20.171											0.01232	6.82433
0.47802	19.274											0.0123268	6.82439
0.4783	18.872											0.0123337	6.82444
0.47856	18.584											0.0123405	6.82449
0.47883	18.544											0.0123473	6.82454
0.47911	18.797											0.0123541	6.82459
0.47937	19.108											0.012361	6.82464
0.47964	19.65											0.0123678	6.82469
0.47991	20.184											0.0123746	6.82475
0.48018	20.991											0.0123814	6.8248
0.48045	21.718											0.0123883	6.82485
0.48072	22.544											0.0123951	6.8249
0.48099	24.132											0.0124019	6.82495
0.48126	25.913											0.0124087	6.825
0.48153	27.881											0.0124156	6.82505
0.4818	29.485											0.0124224	6.82511
0.48207	30.435											0.0124292	6.82516
0.48234	31.258											0.0124361	6.82521
0.48261	32.703											0.0124429	6.82526
0.48288	33.563											0.0124497	6.82531
0.48315	34.649											0.0124565	6.82536
0.48342	36.519											0.0124634	6.82541
0.48369	38.337											0.0124702	6.82546
0.48396	40.713											0.012477	6.82551
0.48423	43.609											0.0124838	6.82557
0.4845	46.277											0.0124907	6.82562
0.48477	48.045											0.0124975	6.82567
0.48504	49.988											0.0125043	6.82572
0.48531	51.788											0.0125111	6.82577
0.48557	53.301											0.012518	6.82582
0.48584	54.101											0.0125248	6.82587
0.48612	54.643											0.0125316	6.82592
0.48638	55.44											0.0125385	6.82597
0.48665	55.768											0.0125453	6.82602
0.48692	56.067											0.0125521	6.82607
0.48719	56.175											0.0125589	6.82612
0.48746	56.518											0.0125658	6.82618
0.48773	56.392											0.0125726	6.82623
0.488	56.502											0.0125794	6.82628
0.48827	56.102											0.0125862	6.82633
0.48854	55.857											0.0125931	6.82638
0.48881	55.532											0.0125999	6.82643
0.48908	55.094											0.0126067	6.82648
0.48935	55.147											0.0126135	6.82653
0.48962	54.794											0.0126204	6.82658
0.48989	54.865											0.0126272	6.82663
0.49016	54.637											0.012634	6.82668
0.49043	54.78											0.0126409	6.82673
0.4907	55.669											0.0126477	6.82678
0.49097	56.556											0.0126545	6.82683
0.49124	57.13											0.0126613	6.82688
0.49151	57.366											0.0126682	6.82693
0.49178	56.619											0.012675	6.82698
0.49205	56.137											0.0126818	6.82703
0.49232	54.422											0.0126886	6.82708
0.49258	52.942											0.0126955	6.82713
0.49286	51.478											0.0127023	6.82719
0.49312	50.119											0.0127091	6.82724
0.49339	48.676											0.0127159	6.82729
0.49366	47.416											0.0127228	6.82734
0.49393	46.235											0.0127296	6.82739
0.4942	44.879											0.0127364	6.82744
0.49447	43.728											0.0127433	6.82749
0.49474	42.241											0.0127501	6.82754
0.49501	40.838											0.0127569	6.82759
0.49528	40.178											0.0127637	6.82764
0.49555	40.222											0.0127706	6.82769
0.49582	40.283											0.0127774	6.82774
0.49609	39.841											0.0127842	6.82779
0.49636	38.584											0.012791	6.82784
0.49663	36.521											0.0127979	6.82789
0.4969	34.084											0.0128047	6.82794
0.49717	31.549											0.0128115	6.82799
0.49744	29.376											0.0128183	6.82804
0.49771	26.959											0.0128252	6.82809
0.49798	24.296											0.012832	6.82814
0.49825	23.193											0.0128388	6.82819
0.49852	22.034											0.0128457	6.82824
0.49878	20.477											0.0128525	6.82828
0.49906	18.294											0.0128593	6.82833
0.49933	16.766											0.0128661	6.82838
0.49959	15.737											0.012873	6.82843
0.49987	14.849											0.0128798	6.82848
0.50013	14.097											0.0128866	6.82853
0.5004	13.31											0.0128934	6.82858
0.50067	13.237											0.0129003	6.82863
0.50094	12.784											0.0129071	6.82868
0.50121	11.882											0.0129139	6.82873
0.50148	10.961											0.0129207	6.82878
0.50175	10.195											0.0129276	6.82883
0.50202	9.194											0.0129344	6.82888
0.50229	8.031											0.0129412	6.82893
0.50256	6.803											0.0129481	6.82898
0.50283	6.155											0.0129549	6.82903
0.5031	5.602											0.0129617	6.82908
0.50337	5.052											0.0129685	6.82913
0.50364	4.944											0.0129754	6.82918
0.50391	5.37											0.0129822	6.82923
0.50418	5.468											0.012989	6.82928
0.50445	5.774											0.0129958	6.82932
0.50472	5.5											0.0130027	6.82937
0.50499	5.488											0.0130095	6.82942
0.50526	5.495											0.0130163	6.82947
0.50553	5.666											0.0130231	6.82952
0.50579	5.981											0.01303	6.82957
0.50607	6.502											0.0130368	6.82962
0.50633	7.137											0.0130436	6.82967
0.5066	7.694											0.0130505	6.82972
0.50688	8.395											0.0130573	6.82977
0.50714	9.36											0.0130641	6.82982
0.50741	9.482											0.0130709	6.82987
0.50768	9.811											0.0130778	6.82991
0.50795	10.059											0.0130846	6.82996
0.50822	10.648											0.0130914	6.83001
0.50849	11.406											0.0130982	6.83006
0.50876	12.702											0.0131051	6.83011
0.50903	15.108											0.0131119	6.83016
0.5093	17.857											0.0131187	6.83021
0.50957	20.248											0.0131255	6.83026
0.50984	23.139											0.0131324	6.83031
0.51011	25.989											0.0131392	6.83035
0.51038	28.231											0.013146	6.8304
0.51065	30.414											0.0131529	6.83045
0.51092	32.328											0.0131597	6.8305
0.51119	35.078											0.0131665	6.83055
0.51146	38.553											0.0131733	6.8306
0.51173	42.044											0.0131802	6.83065
0.512	45.019											0.013187	6.8307
0.51227	46.951											0.0131938	6.83074
0.51254	48.71											0.0132006	6.83079
0.51281	49.952											0.0132075	6.83084
0.51308	50.975											0.0132143	6.83089
0.51334	49.702											0.0132211	6.83094
0.51362	47.874											0.0132279	6.83099
0.51388	46.095											0.0132348	6.83103
0.51415	46.017											0.0132416	6.83108
0.51442	47.145											0.0132484	6.83113
0.51469	48.661											0.0132553	6.83118
0.51496	49.954											0.0132621	6.83123
0.51523	50.417											0.0132689	6.83128
0.5155	49.767											0.0132757	6.83132
0.51577	49.283											0.0132826	6.83137
0.51604	48.588											0.0132894	6.83142
0.51631	47.03											0.0132962	6.83147
0.51658	45.221											0.013303	6.83152
0.51685	42.322											0.0133099	6.83157
0.51712	39.213											0.0133167	6.83161
0.51739	37.156											0.0133235	6.83166
0.51766	34.572											0.0133303	6.83171
0.51793	31.468											0.0133372	6.83176
0.5182	28.551											0.013344	6.83181
0.51847	25.866											0.0133508	6.83186
0.51874	24.333											0.0133577	6.8319
0.51901	23.46											0.0133645	6.83195
0.51928	23.08											0.0133713	6.832
0.51955	22.771											0.0133781	6.83205
0.51982	22.435											0.013385	6.8321
0.52009	22.288											0.0133918	6.83214
0.52035	22.689											0.0133986	6.83219
0.52063	23.19											0.0134054	6.83224
0.52089	23.889											0.0134123	6.83229
0.52116	24.37											0.0134191	6.83234
0.52144	24.739											0.0134259	6.83238
0.5217	24.321											0.0134327	6.83243
0.52197	23.739											0.0134396	6.83248
0.52224	23.343											0.0134464	6.83253
0.52251	23.479											0.0134532	6.83258
0.52278	23.937											0.0134601	6.83262
0.52305	24.976											0.0134669	6.83267
0.52332	25.763											0.0134737	6.83272
0.52359	26.735											0.0134805	6.83277
0.52386	27.668											0.0134874	6.83281
0.52413	28.725											0.0134942	6.83286
0.5244	29.371											0.013501	6.83291
0.52467	30.227											0.0135078	6.83296
0.52494	30.996											0.0135147	6.833
0.52521	32											0.0135215	6.83305
0.52548	33.298											0.0135283	6.8331
0.52575	34.065											0.0135351	6.83315
0.52602	34.391											0.013542	6.83319
0.52629	34.58											0.0135488	6.83324
0.52655	34.886											0.0135556	6.83329
0.52683	35.408											0.0135625	6.83334
0.5271	35.722											0.0135693	6.83338
0.52736	36.723											0.0135761	6.83343
0.52764	36.381											0.0135829	6.83348
0.5279	37.071											0.0135898	6.83353
0.52817	37.494											0.0135966	6.83357
0.52844	37.947											0.0136034	6.83362
0.52871	37.386											0.0136102	6.83367
0.52898	36.818											0.0136171	6.83372
0.52925	36.356											0.0136239	6.83376
0.52952	36.498											0.0136307	6.83381
0.52979	36.676											0.0136375	6.83386
0.53006	36.492											0.0136444	6.8339
0.53033	37.04											0.0136512	6.83395
0.5306	36.151											0.013658	6.834
0.53087	35.333											0.0136649	6.83405
0.53114	34.716											0.0136717	6.83409
0.53141	34.581											0.0136785	6.83414
0.53168	34.607											0.0136853	6.83419
0.53195	33.977											0.0136922	6.83423
0.53222	34.328											0.013699	6.83428
0.53249	33.747											0.0137058	6.83433
0.53276	32.664											0.0137126	6.83438
0.53303	31.057											0.0137195	6.83442
0.5333	29.541											0.0137263	6.83447
0.53357	27.744											0.0137331	6.83452
0.53384	26.112											0.0137399	6.83456
0.5341	24.432											0.0137468	6.83461
0.53438	23.382											0.0137536	6.83466
0.53465	21.589											0.0137604	6.8347
0.53491	20.301											0.0137673	6.83475
0.53518	18.747											0.0137741	6.8348
0.53545	17.548											0.0137809	6.83484
0.53572	16.657											0.0137877	6.83489
0.53599	16.319											0.0137946	6.83494
0.53626	17.134											0.0138014	6.83498
0.53653	17.946											0.0138082	6.83503
0.5368	18.595											0.013815	6.83508
0.53707	19.491											0.0138219	6.83512
0.53734	20.08											0.0138287	6.83517
0.53761	20.011											0.0138355	6.83522
0.53788	20.743											0.0138423	6.83526
0.53815	22.274											0.0138492	6.83531
0.53842	25.321											0.013856	6.83536
0.53869	28.722											0.0138628	6.8354
[truncated: 144,454 more rows]

## Sheet: RIPK1 ileum
relative distance (x)	IHC signal (A.U.)											LOWESS regression
	ROI 1	ROI 2	ROI 3	ROI 4	ROI 5	ROI 6	ROI 7	ROI 8	ROI 9	ROI 10		X	Y
0.00064	34.7716											0.00064	42.5575
0.00128	32.3593											0.000646824	42.5568
0.00192	30.3169											0.000653648	42.5561
0.00256	28.8922											0.000660472	42.5554
0.0032	28.2242											0.000667295	42.5547
0.00384	28.7113											0.000674119	42.5539
0.00448	28.898											0.000680943	42.5532
0.00512	29.4337											0.000687767	42.5525
0.00576	29.888											0.000694591	42.5518
0.0064	29.7946											0.000701415	42.5511
0.00704	28.5441											0.000708239	42.5504
0.00768	26.0369											0.000715062	42.5496
0.00832	23.8715											0.000721886	42.5489
0.00896	22.5577											0.00072871	42.5482
0.0096	22.8718											0.000735534	42.5475
0.01024	21.876											0.000742358	42.5468
0.01088	20.6936											0.000749182	42.546
0.01152	20.4613											0.000756005	42.5453
0.01216	20.5239											0.000762829	42.5446
0.0128	21.629											0.000769653	42.5439
0.01344	23.9146											0.000776477	42.5432
0.01408	26.651											0.000783301	42.5424
0.01471	26.9679											0.000790125	42.5417
0.01535	23.2895											0.000796949	42.541
0.016	20.7265											0.000803772	42.5403
0.01663	19.8969											0.000810596	42.5396
0.01727	19.5284											0.00081742	42.5389
0.01791	17.663											0.000824244	42.5381
0.01856	16.611											0.000831068	42.5374
0.01919	17.7965											0.000837892	42.5367
0.01983	20.3823											0.000844716	42.536
0.02047	22.9232											0.000851539	42.5353
0.02111	23.8168											0.000858363	42.5345
0.02175	25.0045											0.000865187	42.5338
0.02239	25.3498											0.000872011	42.5331
0.02303	27.6801											0.000878835	42.5324
0.02367	32.3355											0.000885659	42.5317
0.02431	36.2951											0.000892483	42.5309
0.02495	36.2447											0.000899306	42.5302
0.02559	31.3191											0.00090613	42.5295
0.02623	25.8941											0.000912954	42.5288
0.02687	22.0881											0.000919778	42.5281
0.02751	18.9687											0.000926602	42.5274
0.02815	17.3233											0.000933426	42.5266
0.02879	18.2093											0.00094025	42.5259
0.02943	20.1559											0.000947073	42.5252
0.03007	20.2551											0.000953897	42.5245
0.03071	20.1424											0.000960721	42.5238
0.03135	20.571											0.000967545	42.523
0.03199	20.9136											0.000974369	42.5223
0.03263	19.0366											0.000981193	42.5216
0.03327	17.6005											0.000988016	42.5209
0.03391	16.5052											0.00099484	42.5202
0.03455	15.4667											0.00100166	42.5194
0.03519	14.0298											0.00100849	42.5187
0.03583	11.8707											0.00101531	42.518
0.03647	11.7719											0.00102214	42.5173
0.03711	15.0743											0.00102896	42.5166
0.03775	17.1549											0.00103578	42.5158
0.03839	18.2612											0.00104261	42.5151
0.03903	21.2611											0.00104943	42.5144
0.03967	20.5622											0.00105625	42.5137
0.04031	14.9498											0.00106308	42.513
0.04095	10.8861											0.0010699	42.5122
0.04159	10.2137											0.00107673	42.5115
0.04223	11.7191											0.00108355	42.5108
0.04287	14.6472											0.00109037	42.5101
0.04351	18.9461											0.0010972	42.5094
0.04415	20.3123											0.00110402	42.5087
0.04479	20.5548											0.00111085	42.5079
0.04542	26.5365											0.00111767	42.5072
0.04606	30.1442											0.00112449	42.5065
0.04671	32.7756											0.00113132	42.5058
0.04735	37.6615											0.00113814	42.5051
0.04798	36.3014											0.00114497	42.5043
0.04862	31.7874											0.00115179	42.5036
0.04926	27.9966											0.00115861	42.5029
0.0499	27.8466											0.00116544	42.5022
0.05054	27.3153											0.00117226	42.5015
0.05118	30.3682											0.00117908	42.5007
0.05182	32.3541											0.00118591	42.5
0.05246	35.0914											0.00119273	42.4993
0.0531	35.8621											0.00119956	42.4986
0.05374	37.1086											0.00120638	42.4979
0.05438	35.5583											0.0012132	42.4971
0.05502	33.164											0.00122003	42.4964
0.05566	36.4314											0.00122685	42.4957
0.0563	37.2089											0.00123368	42.495
0.05694	34.3089											0.0012405	42.4943
0.05758	32.3364											0.00124732	42.4935
0.05822	31.0894											0.00125415	42.4928
0.05886	32.4397											0.00126097	42.4921
0.0595	38.9417											0.00126779	42.4914
0.06014	36.6626											0.00127462	42.4907
0.06078	41.8721											0.00128144	42.49
0.06142	42.9438											0.00128827	42.4892
0.06206	41.7651											0.00129509	42.4885
0.0627	35.646											0.00130191	42.4878
0.06334	29.1836											0.00130874	42.4871
0.06398	26.9151											0.00131556	42.4864
0.06462	30.3626											0.00132239	42.4856
0.06526	27.9967											0.00132921	42.4849
0.0659	23.3843											0.00133603	42.4842
0.06654	20.265											0.00134286	42.4835
0.06718	19.0166											0.00134968	42.4828
0.06782	20.1491											0.0013565	42.482
0.06846	22.0057											0.00136333	42.4813
0.0691	22.5592											0.00137015	42.4806
0.06974	24.3741											0.00137698	42.4799
0.07038	22.3798											0.0013838	42.4792
0.07102	23.0733											0.00139062	42.4784
0.07166	25.9412											0.00139745	42.4777
0.0723	25.6176											0.00140427	42.477
0.07294	22.3938											0.0014111	42.4763
0.07358	18.56											0.00141792	42.4756
0.07422	18.6541											0.00142474	42.4748
0.07486	16.5146											0.00143157	42.4741
0.0755	15.3498											0.00143839	42.4734
0.07614	19.5975											0.00144521	42.4727
0.07677	25.1572											0.00145204	42.472
0.07742	29.1414											0.00145886	42.4712
0.07806	28.6036											0.00146569	42.4705
0.07869	25.2288											0.00147251	42.4698
0.07933	21.1509											0.00147933	42.4691
0.07997	19.6556											0.00148616	42.4684
0.08062	21.1407											0.00149298	42.4676
0.08125	19.2781											0.00149981	42.4669
0.08189	17.7966											0.00150663	42.4662
0.08253	16.4996											0.00151345	42.4655
0.08317	15.9348											0.00152028	42.4648
0.08381	14.981											0.0015271	42.464
0.08445	18.6829											0.00153392	42.4633
0.08509	22.4329											0.00154075	42.4626
0.08573	22.8479											0.00154757	42.4619
0.08637	22.7517											0.0015544	42.4612
0.08701	20.6594											0.00156122	42.4604
0.08765	18.7981											0.00156804	42.4597
0.08829	17.3129											0.00157487	42.459
0.08893	17.3681											0.00158169	42.4583
0.08957	19.3346											0.00158852	42.4576
0.09021	22.6789											0.00159534	42.4568
0.09085	26.4396											0.00160216	42.4561
0.09149	30.4256											0.00160899	42.4554
0.09213	31.8463											0.00161581	42.4547
0.09277	32.3122											0.00162263	42.454
0.09341	31.8857											0.00162946	42.4532
0.09405	32.548											0.00163628	42.4525
0.09469	34.0683											0.00164311	42.4518
0.09533	35.3018											0.00164993	42.4511
0.09597	34.8745											0.00165675	42.4504
0.09661	31.6144											0.00166358	42.4496
0.09725	28.76											0.0016704	42.4489
0.09789	29.1455											0.00167723	42.4482
0.09853	27.9932											0.00168405	42.4475
0.09917	24.7327											0.00169087	42.4468
0.09981	18.9787											0.0016977	42.446
0.10045	15.6205											0.00170452	42.4453
0.10109	14.7615											0.00171134	42.4446
0.10173	12.8936											0.00171817	42.4439
0.10237	13.0613											0.00172499	42.4432
0.10301	14.6067											0.00173182	42.4424
0.10365	15.6335											0.00173864	42.4417
0.10429	15.5171											0.00174546	42.441
0.10493	17.7026											0.00175229	42.4403
0.10557	18.0999											0.00175911	42.4396
0.10621	16.2682											0.00176594	42.4388
0.10685	15.2892											0.00177276	42.4381
0.10748	17.3123											0.00177958	42.4374
0.10813	19.642											0.00178641	42.4367
0.10877	22.1382											0.00179323	42.436
0.10941	23.5959											0.00180005	42.4352
0.11004	23.8678											0.00180688	42.4345
0.11068	26.0109											0.0018137	42.4338
0.11133	30.8618											0.00182053	42.4331
0.11196	34.0748											0.00182735	42.4323
0.1126	33.1126											0.00183417	42.4316
0.11324	30.5476											0.001841	42.4309
0.11388	31.1553											0.00184782	42.4302
0.11452	32.6498											0.00185465	42.4295
0.11516	32.1792											0.00186147	42.4287
0.1158	32.7047											0.00186829	42.428
0.11644	34.1872											0.00187512	42.4273
0.11708	35.1581											0.00188194	42.4266
0.11772	34.6618											0.00188876	42.4259
0.11836	33.9705											0.00189559	42.4251
0.119	34.9598											0.00190241	42.4244
0.11964	37.146											0.00190924	42.4237
0.12028	39.5345											0.00191606	42.423
0.12092	41.4549											0.00192288	42.4223
0.12156	43.3178											0.00192971	42.4215
0.1222	45.8071											0.00193653	42.4208
0.12284	49.9713											0.00194336	42.4201
0.12348	53.3234											0.00195018	42.4194
0.12412	54.5724											0.001957	42.4187
0.12476	53.3306											0.00196383	42.4179
0.1254	51.5514											0.00197065	42.4172
0.12604	49.0496											0.00197748	42.4165
0.12668	48.5371											0.0019843	42.4158
0.12732	51.9387											0.00199112	42.4151
0.12796	51.551											0.00199795	42.4143
0.1286	47.5728											0.00200477	42.4136
0.12924	45.2922											0.00201159	42.4129
0.12988	43.0019											0.00201842	42.4122
0.13052	40.9942											0.00202524	42.4114
0.13116	40.9746											0.00203207	42.4107
0.1318	41.8834											0.00203889	42.41
0.13244	42.7565											0.00204571	42.4093
0.13308	44.4148											0.00205254	42.4086
0.13372	46.8122											0.00205936	42.4078
0.13436	49.659											0.00206619	42.4071
0.135	50.1956											0.00207301	42.4064
0.13564	51.3861											0.00207983	42.4057
0.13628	56.6632											0.00208666	42.405
0.13692	60.4221											0.00209348	42.4042
0.13756	61.672											0.0021003	42.4035
0.1382	58.7191											0.00210713	42.4028
0.13883	52.9535											0.00211395	42.4021
0.13948	48.1144											0.00212078	42.4014
0.14012	46.9008											0.0021276	42.4006
0.14075	48.4479											0.00213442	42.3999
0.14139	49.998											0.00214125	42.3992
0.14204	53.7485											0.00214807	42.3985
0.14268	58.4094											0.0021549	42.3977
0.14331	62.1148											0.00216172	42.397
0.14395	64.4022											0.00216854	42.3963
0.14459	65.2962											0.00217537	42.3956
0.14523	63.7795											0.00218219	42.3949
0.14587	64.2707											0.00218901	42.3941
0.14651	63.4172											0.00219584	42.3934
0.14715	59.6295											0.00220266	42.3927
0.14779	56.7621											0.00220949	42.392
0.14843	49.8091											0.00221631	42.3913
0.14907	46.167											0.00222313	42.3905
0.14971	45.112											0.00222996	42.3898
0.15035	45.713											0.00223678	42.3891
0.15099	44.5845											0.00224361	42.3884
0.15163	41.0331											0.00225043	42.3877
0.15227	38.9779											0.00225725	42.3869
0.15291	38.3896											0.00226408	42.3862
0.15355	37.9774											0.0022709	42.3855
0.15419	38.2967											0.00227772	42.3848
0.15483	38.6911											0.00228455	42.384
0.15547	39.6515											0.00229137	42.3833
0.15611	39.398											0.0022982	42.3826
0.15675	37.3715											0.00230502	42.3819
0.15739	38.4672											0.00231184	42.3812
0.15803	40.6792											0.00231867	42.3804
0.15867	45.863											0.00232549	42.3797
0.15931	51.7879											0.00233232	42.379
0.15995	51.3841											0.00233914	42.3783
0.16059	47.524											0.00234596	42.3775
0.16123	45.7802											0.00235279	42.3768
0.16187	44.5489											0.00235961	42.3761
0.16251	43.2273											0.00236643	42.3754
0.16315	41.4787											0.00237326	42.3747
0.16379	41.2895											0.00238008	42.3739
0.16443	40.6688											0.00238691	42.3732
0.16507	39.935											0.00239373	42.3725
0.16571	42.3588											0.00240055	42.3718
0.16635	42.8165											0.00240738	42.3711
0.16699	44.3374											0.0024142	42.3703
0.16763	43.8321											0.00242103	42.3696
0.16827	44.0058											0.00242785	42.3689
0.16891	44.8453											0.00243467	42.3682
0.16954	44.1572											0.0024415	42.3674
0.17019	43.6005											0.00244832	42.3667
0.17083	40.9346											0.00245514	42.366
0.17147	39.3552											0.00246197	42.3653
0.1721	38.2966											0.00246879	42.3646
0.17274	37.996											0.00247562	42.3638
0.17339	39.5572											0.00248244	42.3631
0.17402	42.4625											0.00248926	42.3624
0.17466	45.3148											0.00249609	42.3617
0.1753	47.0418											0.00250291	42.3609
0.17594	47.4001											0.00250974	42.3602
0.17658	46.9225											0.00251656	42.3595
0.17722	46.0585											0.00252338	42.3588
0.17786	43.4669											0.00253021	42.3581
0.1785	38.9222											0.00253703	42.3573
0.17914	35.4622											0.00254385	42.3566
0.17978	33.7612											0.00255068	42.3559
0.18042	32.8631											0.0025575	42.3552
0.18106	31.0571											0.00256433	42.3545
0.1817	28.9769											0.00257115	42.3537
0.18234	29.5629											0.00257797	42.353
0.18298	29.2127											0.0025848	42.3523
0.18362	28.6303											0.00259162	42.3516
0.18426	28.2272											0.00259845	42.3508
0.1849	28.545											0.00260527	42.3501
0.18554	29.3399											0.00261209	42.3494
0.18618	29.487											0.00261892	42.3487
0.18682	28.2126											0.00262574	42.348
0.18746	28.0143											0.00263256	42.3472
0.1881	27.2535											0.00263939	42.3465
0.18874	26.8262											0.00264621	42.3458
0.18938	26.4709											0.00265304	42.3451
0.19002	26.3179											0.00265986	42.3443
0.19066	26.8324											0.00266668	42.3436
0.1913	28.0375											0.00267351	42.3429
0.19194	31.1193											0.00268033	42.3422
0.19258	32.9575											0.00268716	42.3415
0.19322	32.6969											0.00269398	42.3407
0.19386	32.2831											0.0027008	42.34
0.1945	32.1274											0.00270763	42.3393
0.19514	31.9138											0.00271445	42.3386
0.19578	30.9405											0.00272127	42.3378
0.19642	31.7396											0.0027281	42.3371
0.19706	33.1902											0.00273492	42.3364
0.1977	34.089											0.00274175	42.3357
0.19834	34.4431											0.00274857	42.3349
0.19898	37.4318											0.00275539	42.3342
0.19962	43.0939											0.00276222	42.3335
0.20026	45.3882											0.00276904	42.3328
0.2009	45.446											0.00277587	42.3321
0.20154	44.5354											0.00278269	42.3313
0.20218	43.2978											0.00278951	42.3306
0.20281	43.0608											0.00279634	42.3299
0.20345	44.6898											0.00280316	42.3292
0.2041	45.6998											0.00280999	42.3284
0.20473	47.1514											0.00281681	42.3277
0.20537	48.6836											0.00282363	42.327
0.20601	49.861											0.00283046	42.3263
0.20665	50.1777											0.00283728	42.3256
0.20729	49.2314											0.0028441	42.3248
0.20793	47.4716											0.00285093	42.3241
0.20857	45.3766											0.00285775	42.3234
0.20921	43.5145											0.00286458	42.3227
0.20985	42.1661											0.0028714	42.3219
0.21049	40.0211											0.00287822	42.3212
0.21113	36.3048											0.00288505	42.3205
0.21177	33.6754											0.00289187	42.3198
0.21241	32.6731											0.0028987	42.3191
0.21305	31.9995											0.00290552	42.3183
0.21369	32.9979											0.00291234	42.3176
0.21433	35.2415											0.00291917	42.3169
0.21497	38.3543											0.00292599	42.3162
0.21561	41.272											0.00293281	42.3154
0.21625	44.0981											0.00293964	42.3147
0.21689	45.3866											0.00294646	42.314
0.21753	47.1816											0.00295329	42.3133
0.21817	48.5894											0.00296011	42.3125
0.21881	48.0981											0.00296693	42.3118
0.21945	49.0463											0.00297376	42.3111
0.22009	50.4367											0.00298058	42.3104
0.22073	51.014											0.00298741	42.3097
0.22137	51.7067											0.00299423	42.3089
0.22201	52.8115											0.00300105	42.3082
0.22265	53.878											0.00300788	42.3075
0.22329	54.0815											0.0030147	42.3068
0.22393	55.2912											0.00302152	42.306
0.22457	54.555											0.00302835	42.3053
0.22521	51.1617											0.00303517	42.3046
0.22585	47.4126											0.003042	42.3039
0.22649	44.944											0.00304882	42.3031
0.22713	42.4694											0.00305564	42.3024
0.22777	37.0221											0.00306247	42.3017
0.22841	32.3932											0.00306929	42.301
0.22905	30.562											0.00307612	42.3003
0.22969	31.7519											0.00308294	42.2995
0.23033	33.0784											0.00308976	42.2988
0.23097	31.9403											0.00309659	42.2981
0.23161	30.288											0.00310341	42.2974
0.23225	27.9796											0.00311023	42.2966
0.23289	24.5304											0.00311706	42.2959
0.23352	20.4036											0.00312388	42.2952
0.23416	19.5717											0.00313071	42.2945
0.23481	22.6485											0.00313753	42.2937
0.23545	25.5448											0.00314435	42.293
0.23608	27.3491											0.00315118	42.2923
0.23672	27.7917											0.003158	42.2916
0.23736	29.3135											0.00316483	42.2909
0.238	32.7072											0.00317165	42.2901
0.23864	35.679											0.00317847	42.2894
0.23928	36.1938											0.0031853	42.2887
0.23992	37.3764											0.00319212	42.288
0.24056	38.7987											0.00319894	42.2872
0.2412	38.2779											0.00320577	42.2865
0.24184	35.7667											0.00321259	42.2858
0.24248	33.3019											0.00321942	42.2851
0.24312	31.6284											0.00322624	42.2843
0.24376	31.8488											0.00323306	42.2836
0.2444	31.1815											0.00323989	42.2829
0.24504	30.1302											0.00324671	42.2822
0.24568	28.8601											0.00325354	42.2814
0.24632	28.0677											0.00326036	42.2807
0.24696	26.7128											0.00326718	42.28
0.2476	26.106											0.00327401	42.2793
0.24824	26.8784											0.00328083	42.2786
0.24888	29.8718											0.00328765	42.2778
0.24952	29.3415											0.00329448	42.2771
0.25016	27.7678											0.0033013	42.2764
0.2508	29.0269											0.00330813	42.2757
0.25144	26.8141											0.00331495	42.2749
0.25208	28.8133											0.00332177	42.2742
0.25272	35.1924											0.0033286	42.2735
0.25336	37.1384											0.00333542	42.2728
0.254	38.014											0.00334225	42.272
0.25464	38.2207											0.00334907	42.2713
0.25528	38.036											0.00335589	42.2706
0.25592	36.2131											0.00336272	42.2699
0.25656	37.8005											0.00336954	42.2691
0.2572	39.8312											0.00337636	42.2684
0.25784	38.2984											0.00338319	42.2677
0.25848	36.9176											0.00339001	42.267
0.25912	36.6168											0.00339684	42.2662
0.25976	37.0301											0.00340366	42.2655
0.2604	38.9027											0.00341048	42.2648
0.26104	37.8301											0.00341731	42.2641
0.26168	36.8957											0.00342413	42.2634
0.26231	37.7462											0.00343096	42.2626
0.26296	36.3686											0.00343778	42.2619
0.2636	32.6823											0.0034446	42.2612
0.26424	29.4225											0.00345143	42.2605
0.26487	29.8293											0.00345825	42.2597
0.26552	27.06											0.00346507	42.259
0.26616	27.9201											0.0034719	42.2583
0.26679	29.1227											0.00347872	42.2576
0.26743	29.1649											0.00348555	42.2568
0.26807	30.5593											0.00349237	42.2561
0.26872	31.8072											0.00349919	42.2554
0.26935	33.0033											0.00350602	42.2547
0.26999	32.1585											0.00351284	42.2539
0.27063	30.5088											0.00351967	42.2532
0.27127	31.2727											0.00352649	42.2525
0.27191	30.2639											0.00353331	42.2518
0.27255	28.5265											0.00354014	42.251
0.27319	31.0925											0.00354696	42.2503
0.27383	35.5223											0.00355378	42.2496
0.27447	38.29											0.00356061	42.2489
0.27511	35.3791											0.00356743	42.2481
0.27575	36.1605											0.00357426	42.2474
0.27639	38.7915											0.00358108	42.2467
0.27703	39.3173											0.0035879	42.246
0.27767	39.2454											0.00359473	42.2452
0.27831	42.3682											0.00360155	42.2445
0.27895	48.1319											0.00360838	42.2438
0.27959	52.6718											0.0036152	42.2431
0.28023	51.1746											0.00362202	42.2424
0.28087	47.9693											0.00362885	42.2416
0.28151	47.8419											0.00363567	42.2409
0.28215	47.2471											0.0036425	42.2402
0.28279	47.4576											0.00364932	42.2395
0.28343	47.5915											0.00365614	42.2387
0.28407	48.3319											0.00366297	42.238
0.28471	48.211											0.00366979	42.2373
0.28535	48.6121											0.00367661	42.2366
0.28599	51.1465											0.00368344	42.2358
0.28663	53.7164											0.00369026	42.2351
0.28727	54.6915											0.00369709	42.2344
0.28791	56.1412											0.00370391	42.2337
0.28855	58.1074											0.00371073	42.2329
0.28919	59.1715											0.00371756	42.2322
0.28983	58.4476											0.00372438	42.2315
0.29047	57.3993											0.00373121	42.2308
0.29111	55.5137											0.00373803	42.23
0.29175	54.236											0.00374485	42.2293
0.29239	51.855											0.00375168	42.2286
0.29303	52.2753											0.0037585	42.2279
0.29367	52.1742											0.00376532	42.2271
0.29431	49.1986											0.00377215	42.2264
0.29495	47.8608											0.00377897	42.2257
0.29558	46.7201											0.0037858	42.225
0.29622	46.6843											0.00379262	42.2242
0.29687	46.7679											0.00379944	42.2235
0.29751	45.1352											0.00380627	42.2228
0.29814	43.7874											0.00381309	42.2221
0.29878	44.557											0.00381992	42.2213
0.29943	47.126											0.00382674	42.2206
0.30006	49.1653											0.00383356	42.2199
0.3007	50.504											0.00384039	42.2192
0.30134	51.4966											0.00384721	42.2184
0.30198	54.6599											0.00385403	42.2177
0.30262	57.1599											0.00386086	42.217
0.30326	58.9346											0.00386768	42.2163
0.3039	58.7551											0.00387451	42.2155
0.30454	55.4723											0.00388133	42.2148
0.30518	53.2558											0.00388815	42.2141
0.30582	53.4786											0.00389498	42.2134
0.30646	53.9031											0.0039018	42.2126
0.3071	50.4605											0.00390863	42.2119
0.30774	46.0441											0.00391545	42.2112
0.30838	43.3414											0.00392227	42.2105
0.30902	41.6848											0.0039291	42.2097
0.30966	41.6369											0.00393592	42.209
0.3103	42.7706											0.00394274	42.2083
0.31094	39.8943											0.00394957	42.2076
0.31158	37.1264											0.00395639	42.2068
0.31222	36.9118											0.00396322	42.2061
0.31286	38.8532											0.00397004	42.2054
0.3135	40.6696											0.00397686	42.2047
0.31414	40.8349											0.00398369	42.2039
0.31478	43.1513											0.00399051	42.2032
0.31542	44.7721											0.00399734	42.2025
0.31606	43.2483											0.00400416	42.2018
0.3167	39.7049											0.00401098	42.201
0.31734	33.3679											0.00401781	42.2003
0.31798	31.8132											0.00402463	42.1996
0.31862	33.7244											0.00403145	42.1989
0.31926	32.7722											0.00403828	42.1981
0.3199	34.4876											0.0040451	42.1974
0.32054	38.0863											0.00405193	42.1967
0.32118	40.3914											0.00405875	42.196
0.32182	43.2939											0.00406557	42.1952
0.32246	42.7846											0.0040724	42.1945
0.3231	40.7082											0.00407922	42.1938
0.32374	40.7843											0.00408605	42.1931
0.32438	43.2131											0.00409287	42.1923
0.32502	44.1978											0.00409969	42.1916
0.32566	40.6079											0.00410652	42.1909
0.3263	35.5964											0.00411334	42.1902
0.32693	33.4667											0.00412016	42.1894
0.32758	35.6043											0.00412699	42.1887
0.32822	36.4975											0.00413381	42.188
0.32885	36.0916											0.00414064	42.1873
0.32949	38.8625											0.00414746	42.1865
0.33013	43.0274											0.00415428	42.1858
0.33078	47.7641											0.00416111	42.1851
0.33141	48.5216											0.00416793	42.1843
0.33205	52.1621											0.00417476	42.1836
0.33269	56.6291											0.00418158	42.1829
0.33333	62.4646											0.0041884	42.1822
0.33397	62.2872											0.00419523	42.1814
0.33461	56.5246											0.00420205	42.1807
0.33525	58.2993											0.00420887	42.18
0.33589	62.9918											0.0042157	42.1793
0.33653	64.0007											0.00422252	42.1785
0.33717	62.5646											0.00422935	42.1778
0.33781	62.7105											0.00423617	42.1771
0.33845	63.4677											0.00424299	42.1764
0.33909	62.5466											0.00424982	42.1756
0.33973	52.9838											0.00425664	42.1749
0.34037	40.1894											0.00426347	42.1742
0.34101	38.102											0.00427029	42.1735
0.34165	40.071											0.00427711	42.1727
0.34229	43.7858											0.00428394	42.172
0.34293	46.6197											0.00429076	42.1713
0.34357	47.8732											0.00429758	42.1706
0.34421	48.4084											0.00430441	42.1698
0.34485	48.3868											0.00431123	42.1691
0.34549	48.9017											0.00431806	42.1684
0.34613	49.0417											0.00432488	42.1677
0.34677	51.5307											0.0043317	42.1669
0.34741	53.8154											0.00433853	42.1662
0.34805	55.4688											0.00434535	42.1655
0.34869	57.3122											0.00435218	42.1648
0.34933	58.7535											0.004359	42.164
0.34997	59.7702											0.00436582	42.1633
0.35061	61.466											0.00437265	42.1626
0.35125	61.6939											0.00437947	42.1618
0.35189	61.6014											0.00438629	42.1611
0.35253	62.7113											0.00439312	42.1604
0.35317	62.5299											0.00439994	42.1597
0.35381	61.471											0.00440677	42.1589
0.35445	60.0186											0.00441359	42.1582
0.35509	58.1033											0.00442041	42.1575
0.35573	61.0659											0.00442724	42.1568
0.35637	58.2581											0.00443406	42.156
0.35701	52.489											0.00444089	42.1553
0.35764	46.8879											0.00444771	42.1546
0.35829	46.2456											0.00445453	42.1539
0.35893	47.243											0.00446136	42.1531
0.35957	46.0284											0.00446818	42.1524
0.3602	43.9958											0.00447501	42.1517
0.36084	43.4833											0.00448183	42.151
0.36149	45.6568											0.00448865	42.1502
0.36212	46.944											0.00449548	42.1495
0.36276	49.6246											0.0045023	42.1488
0.3634	51.1252											0.00450912	42.148
0.36404	51.9471											0.00451595	42.1473
0.36468	48.3811											0.00452277	42.1466
0.36532	46.3823											0.0045296	42.1459
0.36596	50.7058											0.00453642	42.1451
0.3666	52.2494											0.00454324	42.1444
0.36724	52.0223											0.00455007	42.1437
0.36788	53.4156											0.00455689	42.143
0.36852	57.5574											0.00456372	42.1422
0.36916	57.7351											0.00457054	42.1415
0.3698	54.5444											0.00457736	42.1408
0.37044	49.3943											0.00458419	42.1401
0.37108	47.0683											0.00459101	42.1393
0.37172	47.268											0.00459783	42.1386
0.37236	48.0419											0.00460466	42.1379
0.373	48.1806											0.00461148	42.1371
0.37364	47.8957											0.00461831	42.1364
0.37428	46.5494											0.00462513	42.1357
0.37492	45.8848											0.00463195	42.135
0.37556	46.5636											0.00463878	42.1342
0.3762	48.6188											0.0046456	42.1335
0.37684	51.7277											0.00465243	42.1328
0.37748	56.2384											0.00465925	42.1321
0.37812	61.7049											0.00466607	42.1313
0.37876	65.3536											0.0046729	42.1306
0.3794	65.2703											0.00467972	42.1299
0.38004	63.0879											0.00468654	42.1292
0.38068	60.6299											0.00469337	42.1284
0.38132	60.6799											0.00470019	42.1277
0.38196	59.0492											0.00470702	42.127
0.3826	58.47											0.00471384	42.1262
0.38324	58.3599											0.00472066	42.1255
0.38388	59.5452											0.00472749	42.1248
0.38452	62.2736											0.00473431	42.1241
0.38516	64.8862											0.00474114	42.1233
0.3858	64.2273											0.00474796	42.1226
0.38644	63.1568											0.00475478	42.1219
0.38708	60.7048											0.00476161	42.1212
0.38772	56.5859											0.00476843	42.1204
0.38835	52.2219											0.00477525	42.1197
0.389	50.0232											0.00478208	42.119
0.38964	49.0115											0.0047889	42.1182
0.39028	47.5477											0.00479573	42.1175
0.39091	49.2104											0.00480255	42.1168
0.39155	50.2425											0.00480937	42.1161
0.3922	49.0295											0.0048162	42.1153
0.39283	45.4197											0.00482302	42.1146
0.39347	42.0324											0.00482985	42.1139
0.39411	41.0906											0.00483667	42.1132
0.39475	43.0953											0.00484349	42.1124
0.39539	44.9994											0.00485032	42.1117
0.39603	47.2097											0.00485714	42.111
0.39667	49.8455											0.00486396	42.1102
0.39731	53.0953											0.00487079	42.1095
0.39795	55.7026											0.00487761	42.1088
0.39859	58.6676											0.00488444	42.1081
0.39923	60.8096											0.00489126	42.1073
0.39987	61.4957											0.00489808	42.1066
0.40051	61.6212											0.00490491	42.1059
0.40115	63.5948											0.00491173	42.1052
0.40179	66.4419											0.00491856	42.1044
0.40243	65.4297											0.00492538	42.1037
0.40307	58.5872											0.0049322	42.103
0.40371	52.3615											0.00493903	42.1022
0.40435	48.6989											0.00494585	42.1015
0.40499	47.2718											0.00495267	42.1008
0.40563	46.7033											0.0049595	42.1001
0.40627	44.6254											0.00496632	42.0993
0.40691	43.2137											0.00497315	42.0986
0.40755	41.5997											0.00497997	42.0979
0.40819	37.9506											0.00498679	42.0972
0.40883	32.9661											0.00499362	42.0964
0.40947	28.0838											0.00500044	42.0957
0.41011	24.3092											0.00500727	42.095
0.41075	21.8525											0.00501409	42.0942
0.41139	23.336											0.00502091	42.0935
0.41203	25.9928											0.00502774	42.0928
0.41267	28.1371											0.00503456	42.0921
0.41331	30.28											0.00504138	42.0913
0.41395	33.324											0.00504821	42.0906
0.41459	35.2072											0.00505503	42.0899
0.41523	36.0635											0.00506186	42.0891
0.41587	36.3566											0.00506868	42.0884
0.41651	34.3684											0.0050755	42.0877
0.41715	31.1402											0.00508233	42.087
0.41779	29.8143											0.00508915	42.0862
0.41843	29.518											0.00509598	42.0855
0.41907	29.4246											0.0051028	42.0848
0.4197	30.1204											0.00510962	42.0841
0.42035	30.9096											0.00511645	42.0833
0.42099	31.7671											0.00512327	42.0826
0.42162	33.1863											0.00513009	42.0819
0.42226	36.8955											0.00513692	42.0811
0.42291	40.5385											0.00514374	42.0804
0.42355	43.0507											0.00515057	42.0797
0.42418	41.8953											0.00515739	42.079
0.42482	38.0731											0.00516421	42.0782
0.42546	33.6978											0.00517104	42.0775
0.4261	30.7038											0.00517786	42.0768
0.42674	29.155											0.00518469	42.076
0.42738	29.4001											0.00519151	42.0753
0.42802	29.8475											0.00519833	42.0746
0.42866	29.9492											0.00520516	42.0739
0.4293	31.2393											0.00521198	42.0731
0.42994	32.7487											0.0052188	42.0724
0.43058	35.7405											0.00522563	42.0717
0.43122	39.1878											0.00523245	42.0709
0.43186	41.2987											0.00523928	42.0702
0.4325	42.5673											0.0052461	42.0695
0.43314	43.2634											0.00525292	42.0688
0.43378	45.131											0.00525975	42.068
0.43442	48.801											0.00526657	42.0673
0.43506	52.6736											0.0052734	42.0666
0.4357	55.9755											0.00528022	42.0659
0.43634	58.0045											0.00528704	42.0651
0.43698	59.6322											0.00529387	42.0644
0.43762	63.0121											0.00530069	42.0637
0.43826	66.0606											0.00530752	42.0629
0.4389	65.908											0.00531434	42.0622
0.43954	63.2823											0.00532116	42.0615
0.44018	60.7649											0.00532799	42.0608
0.44082	59.7325											0.00533481	42.06
0.44146	59.6446											0.00534163	42.0593
0.4421	59.1605											0.00534846	42.0586
0.44274	57.3521											0.00535528	42.0578
0.44338	55.4147											0.00536211	42.0571
0.44402	54.3062											0.00536893	42.0564
0.44466	54.6653											0.00537575	42.0557
0.4453	55.5644											0.00538258	42.0549
0.44594	54.4488											0.0053894	42.0542
0.44658	50.0829											0.00539623	42.0535
0.44722	46.0723											0.00540305	42.0527
0.44786	44.6002											0.00540987	42.052
0.4485	44.6275											0.0054167	42.0513
0.44914	45.2855											0.00542352	42.0505
0.44978	46.5336											0.00543034	42.0498
0.45041	46.4945											0.00543717	42.0491
0.45106	45.5048											0.00544399	42.0484
0.4517	44.9059											0.00545082	42.0476
0.45234	44.0176											0.00545764	42.0469
0.45297	43.5992											0.00546446	42.0462
0.45361	41.225											0.00547129	42.0454
0.45426	35.784											0.00547811	42.0447
0.45489	30.7278											0.00548494	42.044
0.45553	27.3868											0.00549176	42.0433
0.45617	25.3471											0.00549858	42.0425
0.45682	25.6924											0.00550541	42.0418
0.45745	27.5932											0.00551223	42.0411
0.45809	28.9338											0.00551905	42.0403
0.45873	27.8101											0.00552588	42.0396
0.45937	24.6368											0.0055327	42.0389
0.46001	21.3021											0.00553953	42.0382
0.46065	19.2212											0.00554635	42.0374
0.46129	18.3645											0.00555317	42.0367
0.46193	15.7999											0.00556	42.036
0.46257	14.2971											0.00556682	42.0352
0.46321	15.8089											0.00557365	42.0345
0.46385	19.7287											0.00558047	42.0338
0.46449	23.6755											0.00558729	42.0331
0.46513	25.7331											0.00559412	42.0323
0.46577	25.3262											0.00560094	42.0316
0.46641	23.5126											0.00560776	42.0309
0.46705	23.159											0.00561459	42.0301
0.46769	23.9659											0.00562141	42.0294
0.46833	24.783											0.00562824	42.0287
0.46897	25.7854											0.00563506	42.0279
0.46961	28.5551											0.00564188	42.0272
0.47025	33.9238											0.00564871	42.0265
0.47089	40.6062											0.00565553	42.0258
0.47153	46.0645											0.00566236	42.025
0.47217	50.3951											0.00566918	42.0243
0.47281	54.583											0.005676	42.0236
0.47345	59.0332											0.00568283	42.0228
0.47409	61.8976											0.00568965	42.0221
0.47473	61.7099											0.00569647	42.0214
0.47537	59.9626											0.0057033	42.0207
0.47601	59.5416											0.00571012	42.0199
0.47665	59.792											0.00571695	42.0192
0.47729	59.7134											0.00572377	42.0185
0.47793	58.9472											0.00573059	42.0177
0.47857	57.7551											0.00573742	42.017
0.47921	57.2596											0.00574424	42.0163
0.47985	58.5358											0.00575107	42.0156
0.48049	60.8771											0.00575789	42.0148
0.48113	61.1999											0.00576471	42.0141
0.48177	58.3096											0.00577154	42.0134
0.48241	54.7022											0.00577836	42.0126
0.48305	54.0348											0.00578518	42.0119
0.48368	55.0793											0.00579201	42.0112
0.48432	56.0274											0.00579883	42.0104
0.48497	56.9223											0.00580566	42.0097
0.48561	57.8684											0.00581248	42.009
0.48624	60.0066											0.0058193	42.0083
0.48688	61.9298											0.00582613	42.0075
0.48752	60.0984											0.00583295	42.0068
0.48816	53.7074											0.00583978	42.0061
0.4888	47.4216											0.0058466	42.0053
0.48944	41.1169											0.00585342	42.0046
0.49008	37.374											0.00586025	42.0039
0.49072	37.52											0.00586707	42.0031
0.49136	39.6572											0.00587389	42.0024
0.492	40.8289											0.00588072	42.0017
0.49264	43.7841											0.00588754	42.001
0.49328	47.9961											0.00589437	42.0002
0.49392	53.2736											0.00590119	41.9995
0.49456	57.2468											0.00590801	41.9988
0.4952	57.602											0.00591484	41.998
0.49584	59.042											0.00592166	41.9973
0.49648	62.7602											0.00592849	41.9966
0.49712	65.8781											0.00593531	41.9959
0.49776	64.8936											0.00594213	41.9951
0.4984	59.7756											0.00594896	41.9944
0.49904	55.6312											0.00595578	41.9937
0.49968	56.1712											0.0059626	41.9929
0.50032	60.289											0.00596943	41.9922
0.50096	64.3757											0.00597625	41.9915
0.5016	63.6545											0.00598308	41.9907
0.50224	59.6917											0.0059899	41.99
0.50288	56.2019											0.00599672	41.9893
0.50352	55.9053											0.00600355	41.9886
0.50416	55.5014											0.00601037	41.9878
0.5048	51.8523											0.0060172	41.9871
0.50544	46.0146											0.00602402	41.9864
0.50608	45.0505											0.00603084	41.9856
0.50672	45.7916											0.00603767	41.9849
0.50736	44.9172											0.00604449	41.9842
0.508	42.8443											0.00605131	41.9834
0.50864	42.9492											0.00605814	41.9827
0.50928	47.1191											0.00606496	41.982
0.50992	50.9127											0.00607179	41.9812
0.51056	53.9289											0.00607861	41.9805
0.5112	55.9138											0.00608543	41.9798
0.51184	59.2644											0.00609226	41.9791
0.51248	64.3883											0.00609908	41.9783
0.51312	68.3797											0.00610591	41.9776
0.51376	70.9236											0.00611273	41.9769
0.5144	72.7071											0.00611955	41.9761
0.51503	72.2593											0.00612638	41.9754
0.51568	70.7339											0.0061332	41.9747
0.51632	70.3599											0.00614002	41.9739
0.51695	71.7702											0.00614685	41.9732
0.51759	71.5401											0.00615367	41.9725
0.51823	68.5124											0.0061605	41.9717
0.51888	66.7939											0.00616732	41.971
0.51951	65.3741											0.00617414	41.9703
0.52015	59.9538											0.00618097	41.9696
0.52079	51.6592											0.00618779	41.9688
0.52143	42.4272											0.00619462	41.9681
0.52207	38.6603											0.00620144	41.9674
0.52271	38.7563											0.00620826	41.9666
0.52335	39.6703											0.00621509	41.9659
0.52399	43.4226											0.00622191	41.9652
0.52463	48.3356											0.00622874	41.9644
0.52527	53.7865											0.00623556	41.9637
0.52591	57.8828											0.00624238	41.963
0.52655	59.8546											0.00624921	41.9622
0.52719	62.0608											0.00625603	41.9615
0.52783	62.568											0.00626285	41.9608
0.52847	61.7646											0.00626968	41.9601
0.52911	62.3837											0.0062765	41.9593
0.52975	65.83											0.00628333	41.9586
0.53039	69.8351											0.00629015	41.9579
0.53103	72.4528											0.00629697	41.9571
0.53167	74.1161											0.0063038	41.9564
0.53231	76.061											0.00631062	41.9557
0.53295	77.8403											0.00631745	41.9549
0.53359	77.6712											0.00632427	41.9542
0.53423	76.7775											0.00633109	41.9535
0.53487	74.3078											0.00633792	41.9528
0.53551	72.8594											0.00634474	41.952
0.53615	73.023											0.00635156	41.9513
0.53679	72.5222											0.00635839	41.9506
0.53743	71.8997											0.00636521	41.9498
0.53807	71.7677											0.00637204	41.9491
0.53871	69.8759											0.00637886	41.9484
0.53935	66.2959											0.00638568	41.9476
0.53999	59.9767											0.00639251	41.9469
0.54063	54.0683											0.00639933	41.9462
0.54127	48.6163											0.00640616	41.9454
0.54191	46.2137											0.00641298	41.9447
0.54255	47.799											0.0064198	41.944
0.54319	50.5862											0.00642663	41.9433
0.54383	52.3335											0.00643345	41.9425
0.54447	52.554											0.00644027	41.9418
0.54511	53.7819											0.0064471	41.9411
0.54574	55.834											0.00645392	41.9403
0.54639	58.0953											0.00646075	41.9396
0.54703	61.2883											0.00646757	41.9389
0.54767	67.0419											0.00647439	41.9381
0.5483	73.7084											0.00648122	41.9374
0.54894	79.6284											0.00648804	41.9367
0.54959	83.7203											0.00649487	41.9359
0.55022	84.715											0.00650169	41.9352
0.55086	83.7447											0.00650851	41.9345
0.5515	81.2119											0.00651534	41.9337
0.55214	78.3434											0.00652216	41.933
0.55278	76.3109											0.00652898	41.9323
0.55342	75.1938											0.00653581	41.9315
0.55406	74.6551											0.00654263	41.9308
0.5547	72.7624											0.00654946	41.9301
0.55534	70.4638											0.00655628	41.9294
0.55598	68.2212											0.0065631	41.9286
0.55662	63.9005											0.00656993	41.9279
0.55726	59.7205											0.00657675	41.9272
0.5579	57.1538											0.00658358	41.9264
0.55854	56.3217											0.0065904	41.9257
0.55918	56.2589											0.00659722	41.925
0.55982	54.9125											0.00660405	41.9242
0.56046	54.7731											0.00661087	41.9235
0.5611	56.7284											0.00661769	41.9228
0.56174	58.5333											0.00662452	41.922
0.56238	58.9262											0.00663134	41.9213
0.56302	57.958											0.00663817	41.9206
0.56366	58.5885											0.00664499	41.9198
0.5643	60.5978											0.00665181	41.9191
0.56494	62.0949											0.00665864	41.9184
0.56558	63.2033											0.00666546	41.9176
0.56622	64.8031											0.00667229	41.9169
0.56686	67.9935											0.00667911	41.9162
0.5675	70.2933											0.00668593	41.9155
0.56814	69.4222											0.00669276	41.9147
0.56878	67.9522											0.00669958	41.914
0.56942	68.3964											0.0067064	41.9133
0.57006	71.0445											0.00671323	41.9125
0.5707	73.4443											0.00672005	41.9118
0.57134	75.0764											0.00672688	41.9111
0.57198	75.668											0.0067337	41.9103
0.57262	75.1766											0.00674052	41.9096
0.57326	73.7387											0.00674735	41.9089
0.5739	71.8142											0.00675417	41.9081
0.57454	70.5405											0.006761	41.9074
0.57518	71.4013											0.00676782	41.9067
0.57582	70.9378											0.00677464	41.9059
0.57645	68.393											0.00678147	41.9052
0.57709	67.6097											0.00678829	41.9045
0.57774	69.4111											0.00679511	41.9037
0.57838	69.7732											0.00680194	41.903
0.57901	69.6269											0.00680876	41.9023
0.57965	68.5064											0.00681559	41.9015
0.5803	66.1242											0.00682241	41.9008
0.58093	64.4515											0.00682923	41.9001
0.58157	66.3762											0.00683606	41.8994
0.58221	71.4203											0.00684288	41.8986
0.58285	75.0804											0.00684971	41.8979
0.58349	74.8341											0.00685653	41.8972
0.58413	70.6196											0.00686335	41.8964
0.58477	65.3759											0.00687018	41.8957
0.58541	60.3623											0.006877	41.895
0.58605	53.5543											0.00688382	41.8942
0.58669	45.2201											0.00689065	41.8935
0.58733	38.3175											0.00689747	41.8928
0.58797	34.4472											0.0069043	41.892
0.58861	32.9362											0.00691112	41.8913
0.58925	30.8073											0.00691794	41.8906
0.58989	27.3441											0.00692477	41.8898
0.59053	24.9191											0.00693159	41.8891
0.59117	24.8568											0.00693842	41.8884
0.59181	26.7101											0.00694524	41.8876
0.59245	28.4129											0.00695206	41.8869
0.59309	28.2353											0.00695889	41.8862
0.59373	29.6246											0.00696571	41.8854
0.59437	33.4983											0.00697253	41.8847
0.59501	36.5215											0.00697936	41.884
0.59565	37.1636											0.00698618	41.8832
0.59629	35.668											0.00699301	41.8825
0.59693	34.4736											0.00699983	41.8818
0.59757	34.1											0.00700665	41.881
0.59821	36.111											0.00701348	41.8803
0.59885	38.3097											0.0070203	41.8796
0.59949	39.5666											0.00702713	41.8788
0.60013	39.8498											0.00703395	41.8781
0.60077	40.4595											0.00704077	41.8774
0.60141	41.715											0.0070476	41.8766
0.60205	42.9849											0.00705442	41.8759
0.60269	43.8694											0.00706125	41.8752
0.60333	45.3206											0.00706807	41.8745
0.60397	46.7808											0.00707489	41.8737
0.60461	47.1107											0.00708172	41.873
0.60525	47.1827											0.00708854	41.8723
0.60589	46.6067											0.00709536	41.8715
0.60653	45.6463											0.00710219	41.8708
0.60717	46.1037											0.00710901	41.8701
0.6078	47.4755											0.00711584	41.8693
0.60845	47.484											0.00712266	41.8686
0.60909	47.2463											0.00712948	41.8679
0.60972	48.367											0.00713631	41.8671
0.61036	49.9816											0.00714313	41.8664
0.611	50.2716											0.00714996	41.8657
0.61165	50.5991											0.00715678	41.8649
0.61228	49.9017											0.0071636	41.8642
0.61292	47.3941											0.00717043	41.8635
0.61356	43.9762											0.00717725	41.8627
0.6142	42.2019											0.00718407	41.862
0.61484	43.112											0.0071909	41.8613
0.61548	45.0922											0.00719772	41.8605
0.61612	47.2905											0.00720455	41.8598
0.61676	47.6282											0.00721137	41.8591
0.6174	47.0214											0.00721819	41.8583
0.61804	47.7219											0.00722502	41.8576
0.61868	48.371											0.00723184	41.8569
0.61932	48.2308											0.00723867	41.8561
0.61996	48.0368											0.00724549	41.8554
0.6206	49.7476											0.00725231	41.8547
0.62124	53.4558											0.00725914	41.8539
0.62188	57.7385											0.00726596	41.8532
0.62252	60.8524											0.00727278	41.8525
0.62316	65.4261											0.00727961	41.8517
0.6238	69.3617											0.00728643	41.851
0.62444	72.0364											0.00729326	41.8503
0.62508	71.5691											0.00730008	41.8495
0.62572	64.8616											0.0073069	41.8488
0.62636	55.4193											0.00731373	41.8481
0.627	50.2654											0.00732055	41.8473
0.62764	51.6527											0.00732738	41.8466
0.62828	58.2958											0.0073342	41.8459
0.62892	65.2439											0.00734102	41.8451
0.62956	67.3263											0.00734785	41.8444
0.6302	66.644											0.00735467	41.8437
0.63084	65.1978											0.00736149	41.8429
0.63148	65.7166											0.00736832	41.8422
0.63212	65.3492											0.00737514	41.8415
0.63276	60.8636											0.00738197	41.8407
0.6334	52.7807											0.00738879	41.84
0.63404	46.6016											0.00739561	41.8393
0.63468	44.4626											0.00740244	41.8385
0.63532	44.8518											0.00740926	41.8378
0.63596	44.9508											0.00741609	41.8371
0.6366	43.2662											0.00742291	41.8363
0.63724	42.6299											0.00742973	41.8356
0.63788	44.1323											0.00743656	41.8349
0.63851	47.578											0.00744338	41.8341
0.63916	52.2564											0.0074502	41.8334
0.6398	53.9185											0.00745703	41.8327
0.64044	51.1915											0.00746385	41.8319
0.64107	48.0348											0.00747068	41.8312
0.64171	47.8245											0.0074775	41.8305
0.64236	49.6526											0.00748432	41.8297
0.64299	52.7691											0.00749115	41.829
0.64363	56.7351											0.00749797	41.8283
0.64427	59.2495											0.0075048	41.8275
0.64491	61.461											0.00751162	41.8268
0.64555	64.5857											0.00751844	41.8261
0.64619	66.7018											0.00752527	41.8253
0.64683	67.813											0.00753209	41.8246
0.64747	65.1971											0.00753891	41.8239
0.64811	59.818											0.00754574	41.8231
0.64875	54.5733											0.00755256	41.8224
0.64939	50.3802											0.00755939	41.8217
0.65003	44.2791											0.00756621	41.8209
0.65067	38.9451											0.00757303	41.8202
0.65131	35.1527											0.00757986	41.8195
0.65195	33.1725											0.00758668	41.8187
0.65259	33.285											0.00759351	41.818
0.65323	35.6817											0.00760033	41.8173
0.65387	38.4292											0.00760715	41.8165
0.65451	41.0363											0.00761398	41.8158
0.65515	41.5416											0.0076208	41.8151
0.65579	41.5832											0.00762762	41.8143
0.65643	42.8389											0.00763445	41.8136
0.65707	45.6303											0.00764127	41.8129
0.65771	49.0724											0.0076481	41.8121
0.65835	53.256											0.00765492	41.8114
0.65899	55.9999											0.00766174	41.8107
0.65963	58.2351											0.00766857	41.8099
0.66027	58.5071											0.00767539	41.8092
0.66091	55.8764											0.00768222	41.8085
0.66155	53.2925											0.00768904	41.8077
0.66219	51.2371											0.00769586	41.807
0.66283	48.7276											0.00770269	41.8063
0.66347	46.2747											0.00770951	41.8055
0.66411	42.9749											0.00771633	41.8048
0.66475	39.0163											0.00772316	41.8041
0.66539	36.2653											0.00772998	41.8033
0.66603	34.7677											0.00773681	41.8026
0.66667	33.3416											0.00774363	41.8018
0.66731	32.1466											0.00775045	41.8011
0.66795	34.0146											0.00775728	41.8004
0.66859	38.2381											0.0077641	41.7996
0.66923	43.483											0.00777093	41.7989
0.66987	46.9723											0.00777775	41.7982
0.67051	47.8952											0.00778457	41.7974
0.67115	48.6282											0.0077914	41.7967
0.67178	49.9327											0.00779822	41.796
0.67242	52.7593											0.00780504	41.7952
0.67307	55.0954											0.00781187	41.7945
0.67371	57.2387											0.00781869	41.7938
0.67434	60.5882											0.00782552	41.793
0.67498	66.2677											0.00783234	41.7923
0.67562	71.5201											0.00783916	41.7916
0.67626	73.4914											0.00784599	41.7908
0.6769	75.2719											0.00785281	41.7901
0.67754	78.172											0.00785964	41.7894
0.67818	80.5981											0.00786646	41.7886
0.67882	80.924											0.00787328	41.7879
0.67946	79.7356											0.00788011	41.7872
0.6801	78.3661											0.00788693	41.7864
0.68074	77.2886											0.00789376	41.7857
0.68138	74.483											0.00790058	41.785
0.68202	70.3768											0.0079074	41.7842
0.68266	69.6745											0.00791423	41.7835
0.6833	69.3033											0.00792105	41.7828
0.68394	66.2826											0.00792787	41.782
0.68458	61.778											0.0079347	41.7813
0.68522	56.3034											0.00794152	41.7806
0.68586	49.3691											0.00794835	41.7798
0.6865	42.88											0.00795517	41.7791
0.68714	38.1371											0.00796199	41.7784
0.68778	35.7954											0.00796882	41.7776
0.68842	35.8973											0.00797564	41.7769
0.68906	36.8716											0.00798247	41.7761
0.6897	35.7179											0.00798929	41.7754
0.69034	32.853											0.00799611	41.7747
0.69098	30.8994											0.00800294	41.7739
0.69162	29.7762											0.00800976	41.7732
0.69226	29.7928											0.00801658	41.7725
0.6929	30.6977											0.00802341	41.7717
0.69354	30.6885											0.00803023	41.771
0.69418	28.846											0.00803706	41.7703
0.69482	27.0848											0.00804388	41.7695
0.69546	25.8416											0.0080507	41.7688
0.6961	25.521											0.00805753	41.7681
0.69674	26.14											0.00806435	41.7673
0.69738	26.086											0.00807118	41.7666
0.69802	25.9441											0.008078	41.7659
0.69866	25.6618											0.00808482	41.7651
0.6993	25.8824											0.00809165	41.7644
0.69994	25.3994											0.00809847	41.7637
0.70057	24.7115											0.00810529	41.7629
0.70122	26.5308											0.00811212	41.7622
0.70186	31.805											0.00811894	41.7615
0.7025	37.1794											0.00812577	41.7607
0.70313	40.9263											0.00813259	41.76
0.70378	44.1911											0.00813941	41.7593
0.70442	45.8779											0.00814624	41.7585
0.70505	46.2328											0.00815306	41.7578
0.70569	45.4163											0.00815989	41.757
0.70633	44.8547											0.00816671	41.7563
0.70698	46.7138											0.00817353	41.7556
0.70761	50.6885											0.00818036	41.7548
0.70825	57.2496											0.00818718	41.7541
0.70889	62.1826											0.008194	41.7534
0.70953	65.324											0.00820083	41.7526
0.71017	66.7349											0.00820765	41.7519
0.71081	66.1803											0.00821448	41.7512
0.71145	64.8326											0.0082213	41.7504
0.71209	61.7037											0.00822812	41.7497
0.71273	57.5086											0.00823495	41.749
0.71337	55.8175											0.00824177	41.7482
0.71401	55.8788											0.0082486	41.7475
0.71465	55.5327											0.00825542	41.7468
0.71529	56.2726											0.00826224	41.746
0.71593	58.8576											0.00826907	41.7453
0.71657	63.1499											0.00827589	41.7446
0.71721	66.7403											0.00828271	41.7438
0.71785	68.0832											0.00828954	41.7431
0.71849	68.9135											0.00829636	41.7423
0.71913	68.8062											0.00830319	41.7416
0.71977	66.1835											0.00831001	41.7409
0.72041	61.9949											0.00831683	41.7401
0.72105	55.1696											0.00832366	41.7394
0.72169	45.6157											0.00833048	41.7387
0.72233	37.4273											0.00833731	41.7379
0.72297	32.1602											0.00834413	41.7372
0.72361	30.6866											0.00835095	41.7365
0.72425	30.8874											0.00835778	41.7357
0.72489	29.9549											0.0083646	41.735
0.72553	29.1111											0.00837142	41.7343
0.72617	30.8054											0.00837825	41.7335
0.72681	34.8134											0.00838507	41.7328
0.72745	35.7477											0.0083919	41.7321
0.72809	33.6884											0.00839872	41.7313
0.72873	32.0599											0.00840554	41.7306
0.72937	32.9133											0.00841237	41.7298
0.73001	34.554											0.00841919	41.7291
0.73065	37.2213											0.00842602	41.7284
0.73129	42.0879											0.00843284	41.7276
0.73193	46.1623											0.00843966	41.7269
0.73257	46.7279											0.00844649	41.7262
0.73321	45.885											0.00845331	41.7254
0.73384	46.3215											0.00846013	41.7247
0.73448	49.8043											0.00846696	41.724
0.73513	53.4273											0.00847378	41.7232
0.73576	55.4675											0.00848061	41.7225
0.7364	55.28											0.00848743	41.7218
0.73704	55.2127											0.00849425	41.721
0.73769	56.7852											0.00850108	41.7203
0.73832	58.3156											0.0085079	41.7196
0.73896	58.8992											0.00851473	41.7188
0.7396	60.4227											0.00852155	41.7181
0.74024	62.7569											0.00852837	41.7173
0.74088	64.625											0.0085352	41.7166
0.74152	65.8146											0.00854202	41.7159
0.74216	65.8953											0.00854884	41.7151
0.7428	65.6836											0.00855567	41.7144
0.74344	65.5953											0.00856249	41.7137
0.74408	65.0736											0.00856932	41.7129
0.74472	63.9651											0.00857614	41.7122
0.74536	62.4955											0.00858296	41.7115
0.746	62.7314											0.00858979	41.7107
0.74664	65.0193											0.00859661	41.71
0.74728	69.0117											0.00860344	41.7093
0.74792	72.706											0.00861026	41.7085
0.74856	73.4451											0.00861708	41.7078
0.7492	73.9336											0.00862391	41.707
0.74984	74.3847											0.00863073	41.7063
0.75048	73.8268											0.00863755	41.7056
0.75112	73.1774											0.00864438	41.7048
0.75176	73.217											0.0086512	41.7041
0.7524	72.7244											0.00865803	41.7034
0.75304	70.5875											0.00866485	41.7026
0.75368	68.8201											0.00867167	41.7019
0.75432	66.7943											0.0086785	41.7012
0.75496	65.2834											0.00868532	41.7004
0.7556	65.2178											0.00869215	41.6997
0.75624	65.3179											0.00869897	41.699
0.75688	68.2796											0.00870579	41.6982
0.75752	70.4827											0.00871262	41.6975
0.75816	67.5827											0.00871944	41.6967
0.7588	63.2757											0.00872627	41.696
0.75944	63.064											0.00873309	41.6953
0.76008	65.9985											0.00873991	41.6945
0.76072	68.5316											0.00874674	41.6938
0.76136	70.4034											0.00875356	41.6931
0.762	72.9759											0.00876038	41.6923
0.76264	73.7191											0.00876721	41.6916
0.76328	73.8483											0.00877403	41.6909
0.76392	75.7443											0.00878086	41.6901
0.76455	77.7944											0.00878768	41.6894
0.76519	79.7235											0.0087945	41.6887
0.76584	82.5898											0.00880133	41.6879
0.76648	85.8319											0.00880815	41.6872
0.76711	88.0623											0.00881498	41.6864
0.76775	89.6036											0.0088218	41.6857
0.76839	91.1926											0.00882862	41.685
0.76903	91.3326											0.00883545	41.6842
0.76967	89.9617											0.00884227	41.6835
0.77031	87.7597											0.00884909	41.6828
0.77095	86.1546											0.00885592	41.682
0.77159	85.1074											0.00886274	41.6813
0.77223	83.3361											0.00886957	41.6806
0.77287	80.5621											0.00887639	41.6798
0.77351	76.4311											0.00888321	41.6791
0.77415	72.5218											0.00889004	41.6783
0.77479	69.9588											0.00889686	41.6776
0.77543	68.0228											0.00890369	41.6769
0.77607	68.9958											0.00891051	41.6761
0.77671	72.0432											0.00891733	41.6754
0.77735	72.735											0.00892416	41.6747
0.77799	69.7142											0.00893098	41.6739
0.77863	67.0732											0.0089378	41.6732
0.77927	67.8835											0.00894463	41.6725
0.77991	69.7587											0.00895145	41.6717
0.78055	68.5856											0.00895828	41.671
0.78119	65.8802											0.0089651	41.6703
0.78183	64.0819											0.00897192	41.6695
0.78247	63.5963											0.00897875	41.6688
0.78311	63.4452											0.00898557	41.668
0.78375	64.0986											0.0089924	41.6673
0.78439	65.0811											0.00899922	41.6666
0.78503	66.8183											0.00900604	41.6658
0.78567	68.792											0.00901287	41.6651
0.78631	69.8602											0.00901969	41.6644
0.78695	69.0924											0.00902651	41.6636
0.78759	68.221											0.00903334	41.6629
0.78823	67.8017											0.00904016	41.6622
0.78887	69.0664											0.00904699	41.6614
0.78951	72.8385											0.00905381	41.6607
0.79015	78.0744											0.00906063	41.6599
0.79079	80.5645											0.00906746	41.6592
0.79143	79.2838											0.00907428	41.6585
0.79207	74.9064											0.00908111	41.6577
0.79271	74.3349											0.00908793	41.657
0.79335	79.3486											0.00909475	41.6563
0.79399	84.4296											0.00910158	41.6555
0.79463	87.7386											0.0091084	41.6548
0.79527	90.6606											0.00911522	41.6541
0.7959	93.1493											0.00912205	41.6533
0.79655	96.4066											0.00912887	41.6526
0.79719	98.8973											0.0091357	41.6518
0.79782	98.8437											0.00914252	41.6511
0.79846	98.683											0.00914934	41.6504
0.7991	96.8356											0.00915617	41.6496
0.79975	92.6951											0.00916299	41.6489
0.80038	88.275											0.00916982	41.6482
0.80102	83.834											0.00917664	41.6474
0.80166	78.9054											0.00918346	41.6467
0.8023	74.8971											0.00919029	41.646
0.80294	72.1929											0.00919711	41.6452
0.80358	68.7019											0.00920393	41.6445
0.80422	65.0885											0.00921076	41.6437
0.80486	62.6479											0.00921758	41.643
0.8055	61.5636											0.00922441	41.6423
0.80614	60.7868											0.00923123	41.6415
0.80678	60.608											0.00923805	41.6408
0.80742	61.4201											0.00924488	41.6401
0.80806	61.0607											0.0092517	41.6393
0.8087	60.0445											0.00925853	41.6386
0.80934	58.0253											0.00926535	41.6378
0.80998	56.1389											0.00927217	41.6371
0.81062	55.0664											0.009279	41.6364
0.81126	54.0251											0.00928582	41.6356
0.8119	54.0644											0.00929264	41.6349
0.81254	54.089											0.00929947	41.6342
0.81318	55.951											0.00930629	41.6334
0.81382	58.9707											0.00931312	41.6327
0.81446	60.7776											0.00931994	41.632
0.8151	60.7464											0.00932676	41.6312
0.81574	60.5808											0.00933359	41.6305
0.81638	61.7021											0.00934041	41.6297
0.81702	62.6241											0.00934724	41.629
0.81766	64.2332											0.00935406	41.6283
0.8183	65.7923											0.00936088	41.6275
0.81894	66.8779											0.00936771	41.6268
0.81958	68.6759											0.00937453	41.6261
0.82022	69.9485											0.00938135	41.6253
0.82086	71.4932											0.00938818	41.6246
0.8215	73.7957											0.009395	41.6239
0.82214	75.4205											0.00940183	41.6231
0.82278	75.3888											0.00940865	41.6224
0.82342	74.6409											0.00941547	41.6216
0.82406	73.4784											0.0094223	41.6209
0.8247	70.9514											0.00942912	41.6202
0.82534	69.5387											0.00943595	41.6194
0.82598	70.5711											0.00944277	41.6187
0.82661	73.6566											0.00944959	41.618
0.82726	77.5592											0.00945642	41.6172
0.8279	80.9921											0.00946324	41.6165
0.82854	84.9486											0.00947006	41.6157
0.82917	88.2874											0.00947689	41.615
0.82981	89.5434											0.00948371	41.6143
0.83046	89.9908											0.00949054	41.6135
0.83109	91.2671											0.00949736	41.6128
0.83173	93.3063											0.00950418	41.6121
0.83237	94.9658											0.00951101	41.6113
0.83301	96.861											0.00951783	41.6106
0.83365	97.59											0.00952466	41.6099
0.83429	97.6233											0.00953148	41.6091
0.83493	97.0193											0.0095383	41.6084
0.83557	96.1224											0.00954513	41.6076
0.83621	94.7952											0.00955195	41.6069
0.83685	93.9147											0.00955878	41.6062
0.83749	95.2506											0.0095656	41.6054
0.83813	95.6122											0.00957242	41.6047
0.83877	94.6994											0.00957925	41.604
0.83941	93.3728											0.00958607	41.6032
0.84005	92.9074											0.00959289	41.6025
0.84069	93.5677											0.00959972	41.6017
0.84133	93.2374											0.00960654	41.601
0.84197	90.9025											0.00961337	41.6003
0.84261	87.9661											0.00962019	41.5995
0.84325	87.1684											0.00962701	41.5988
0.84389	88.7859											0.00963384	41.5981
0.84453	90.0173											0.00964066	41.5973
0.84517	88.4684											0.00964749	41.5966
0.84581	84.3484											0.00965431	41.5959
0.84645	81.4564											0.00966113	41.5951
0.84709	80.4351											0.00966796	41.5944
0.84773	79.9551											0.00967478	41.5936
0.84837	80.0939											0.0096816	41.5929
0.84901	79.4988											0.00968843	41.5922
0.84965	79.9091											0.00969525	41.5914
0.85029	80.6468											0.00970208	41.5907
0.85093	79.9687											0.0097089	41.59
0.85157	78.5598											0.00971572	41.5892
0.85221	76.4141											0.00972255	41.5885
0.85285	73.3574											0.00972937	41.5877
0.85349	71.5556											0.0097362	41.587
0.85413	69.7846											0.00974302	41.5863
0.85477	69.8182											0.00974984	41.5855
0.85541	69.2111											0.00975667	41.5848
0.85605	67.6137											0.00976349	41.5841
0.85669	65.3852											0.00977031	41.5833
0.85733	62.519											0.00977714	41.5826
0.85796	61.9257											0.00978396	41.5818
0.85861	62.7502											0.00979079	41.5811
0.85925	64.3267											0.00979761	41.5804
0.85988	66.6291											0.00980443	41.5796
0.86052	69.4264											0.00981126	41.5789
0.86117	72.9214											0.00981808	41.5782
0.86181	74.1252											0.00982491	41.5774
0.86244	72.2688											0.00983173	41.5767
0.86308	67.4447											0.00983855	41.576
0.86372	65.6534											0.00984538	41.5752
0.86436	66.5527											0.0098522	41.5745
0.865	72.0002											0.00985902	41.5737
0.86564	77.1229											0.00986585	41.573
0.86628	79.6105											0.00987267	41.5723
0.86692	81.3744											0.0098795	41.5715
0.86756	83.2887											0.00988632	41.5708
0.8682	84.9056											0.00989314	41.5701
0.86884	85.7387											0.00989997	41.5693
0.86948	85.3489											0.00990679	41.5686
0.87012	82.7743											0.00991362	41.5678
0.87076	77.9197											0.00992044	41.5671
0.8714	75.323											0.00992726	41.5664
0.87204	72.9173											0.00993409	41.5656
0.87268	69.7443											0.00994091	41.5649
0.87332	64.9096											0.00994773	41.5642
0.87396	59.1667											0.00995456	41.5634
0.8746	55.2035											0.00996138	41.5627
0.87524	53.1215											0.00996821	41.5619
0.87588	51.7461											0.00997503	41.5612
0.87652	49.0939											0.00998185	41.5605
0.87716	46.5274											0.00998868	41.5597
0.8778	46.2926											0.0099955	41.559
0.87844	46.2782											0.0100023	41.5583
0.87908	47.1582											0.0100091	41.5575
0.87972	49.2546											0.010016	41.5568
0.88036	51.892											0.0100228	41.556
0.881	50.2812											0.0100296	41.5553
0.88164	47.4895											0.0100364	41.5546
0.88228	47.1891											0.0100433	41.5538
0.88292	50.9794											0.0100501	41.5531
0.88356	54.5206											0.0100569	41.5524
0.8842	55.9173											0.0100637	41.5516
0.88484	55.8933											0.0100706	41.5509
0.88548	55.5388											0.0100774	41.5501
0.88612	55.4316											0.0100842	41.5494
0.88676	55.4693											0.010091	41.5487
0.8874	56.933											0.0100979	41.5479
0.88804	59.9825											0.0101047	41.5472
0.88867	63.2656											0.0101115	41.5465
0.88932	65.1568											0.0101183	41.5457
0.88996	66.3298											0.0101252	41.545
0.8906	67.9894											0.010132	41.5442
0.89123	70.7005											0.0101388	41.5435
0.89187	74.8526											0.0101456	41.5428
0.89252	80.0409											0.0101525	41.542
0.89315	83.5186											0.0101593	41.5413
0.89379	82.993											0.0101661	41.5406
0.89443	79.0581											0.0101729	41.5398
0.89507	72.4366											0.0101797	41.5391
0.89571	64.4912											0.0101866	41.5383
0.89635	55.6081											0.0101934	41.5376
0.89699	47.3542											0.0102002	41.5369
0.89763	40.8584											0.010207	41.5361
0.89827	37.7276											0.0102139	41.5354
0.89891	38.3255											0.0102207	41.5347
0.89955	41.3162											0.0102275	41.5339
0.90019	46.3791											0.0102343	41.5332
0.90083	49.1253											0.0102412	41.5324
0.90147	49.8175											0.010248	41.5317
0.90211	49.3233											0.0102548	41.531
0.90275	48.63											0.0102616	41.5302
0.90339	46.1798											0.0102685	41.5295
0.90403	45.4346											0.0102753	41.5288
0.90467	47.8051											0.0102821	41.528
0.90531	50.3646											0.0102889	41.5273
0.90595	51.9395											0.0102958	41.5265
0.90659	53.9962											0.0103026	41.5258
0.90723	56.8508											0.0103094	41.5251
0.90787	59.7107											0.0103162	41.5243
0.90851	61.018											0.010323	41.5236
0.90915	61.1794											0.0103299	41.5229
0.90979	62.8911											0.0103367	41.5221
0.91043	63.4891											0.0103435	41.5214
0.91107	61.5881											0.0103503	41.5206
0.91171	59.3477											0.0103572	41.5199
0.91235	58.5341											0.010364	41.5192
0.91299	57.7852											0.0103708	41.5184
0.91363	57.6098											0.0103776	41.5177
0.91427	56.5539											0.0103845	41.517
0.91491	55.4297											0.0103913	41.5162
0.91555	55.9262											0.0103981	41.5155
0.91619	57.377											0.0104049	41.5147
0.91683	57.2645											0.0104118	41.514
0.91747	57.6335											0.0104186	41.5133
0.91811	59.788											0.0104254	41.5125
0.91875	62.1163											0.0104322	41.5118
0.91939	62.2929											0.0104391	41.5111
0.92003	61.9401											0.0104459	41.5103
0.92067	60.9977											0.0104527	41.5096
0.92131	60.6703											0.0104595	41.5088
0.92194	60.6265											0.0104663	41.5081
0.92258	59.8109											0.0104732	41.5074
0.92323	59.5164											0.01048	41.5066
0.92386	60.7909											0.0104868	41.5059
0.9245	61.9026											0.0104936	41.5052
0.92514	62.5717											0.0105005	41.5044
0.92578	63.3406											0.0105073	41.5037
0.92642	65.034											0.0105141	41.5029
0.92706	67.4468											0.0105209	41.5022
0.9277	71.0725											0.0105278	41.5015
0.92834	72.4655											0.0105346	41.5007
0.92898	72.2306											0.0105414	41.5
0.92962	69.6166											0.0105482	41.4993
0.93026	66.533											0.0105551	41.4985
0.9309	64.2942											0.0105619	41.4978
0.93154	63.1281											0.0105687	41.497
0.93218	61.2458											0.0105755	41.4963
0.93282	57.0831											0.0105824	41.4956
0.93346	53.4847											0.0105892	41.4948
0.9341	55.3316											0.010596	41.4941
0.93474	58.0986											0.0106028	41.4934
0.93538	57.8132											0.0106096	41.4926
0.93602	56.7563											0.0106165	41.4919
0.93666	55.6791											0.0106233	41.4911
0.9373	52.6958											0.0106301	41.4904
0.93794	49.2074											0.0106369	41.4897
0.93858	48.1191											0.0106438	41.4889
0.93922	49.0471											0.0106506	41.4882
0.93986	50.4094											0.0106574	41.4875
0.9405	52.513											0.0106642	41.4867
0.94114	53.67											0.0106711	41.486
0.94178	54.2879											0.0106779	41.4852
0.94242	54.8691											0.0106847	41.4845
0.94306	55.7632											0.0106915	41.4838
0.9437	56.9981											0.0106984	41.483
0.94434	58.9909											0.0107052	41.4823
0.94498	62.8378											0.010712	41.4816
0.94562	66.4459											0.0107188	41.4808
0.94626	67.388											0.0107257	41.4801
0.9469	66.4974											0.0107325	41.4793
0.94754	66.9542											0.0107393	41.4786
0.94818	68.9804											0.0107461	41.4779
0.94882	73.3023											0.0107529	41.4771
0.94946	76.0924											0.0107598	41.4764
0.9501	74.4095											0.0107666	41.4757
0.95074	69.272											0.0107734	41.4749
0.95138	63.744											0.0107802	41.4742
0.95202	58.5318											0.0107871	41.4734
0.95265	53.7386											0.0107939	41.4727
0.95329	52.4076											0.0108007	41.472
0.95394	54.7449											0.0108075	41.4712
0.95458	57.3708											0.0108144	41.4705
0.95521	59.0111											0.0108212	41.4698
0.95585	58.5976											0.010828	41.469
0.95649	54.2508											0.0108348	41.4683
0.95713	48.3723											0.0108417	41.4675
0.95777	43.7406											0.0108485	41.4668
0.95841	40.9241											0.0108553	41.4661
0.95905	39.9003											0.0108621	41.4653
0.95969	39.4578											0.010869	41.4646
0.96033	40.8871											0.0108758	41.4639
0.96097	43.2861											0.0108826	41.4631
0.96161	44.0593											0.0108894	41.4624
0.96225	43.0625											0.0108963	41.4616
0.96289	41.5159											0.0109031	41.4609
0.96353	41.2702											0.0109099	41.4602
0.96417	43.4508											0.0109167	41.4594
0.96481	47.528											0.0109235	41.4587
0.96545	51.7986											0.0109304	41.458
0.96609	53.9696											0.0109372	41.4572
0.96673	55.4732											0.010944	41.4565
0.96737	58.7382											0.0109508	41.4557
0.96801	59.9558											0.0109577	41.455
0.96865	56.887											0.0109645	41.4543
0.96929	56.3379											0.0109713	41.4535
0.96993	58.7212											0.0109781	41.4528
0.97057	62.2619											0.010985	41.452
0.97121	65.4197											0.0109918	41.4513
0.97185	67.3669											0.0109986	41.4506
0.97249	67.6953											0.0110054	41.4498
0.97313	67.3486											0.0110123	41.4491
0.97377	66.5162											0.0110191	41.4484
0.97441	67.3131											0.0110259	41.4476
0.97505	69.7527											0.0110327	41.4469
0.97569	69.0261											0.0110396	41.4461
0.97633	67.9829											0.0110464	41.4454
0.97697	67.0699											0.0110532	41.4447
0.97761	65.1697											0.01106	41.4439
0.97825	61.6335											0.0110668	41.4432
0.97889	59.0196											0.0110737	41.4425
0.97953	56.6815											0.0110805	41.4417
0.98017	55.0846											0.0110873	41.441
0.98081	54.1577											0.0110941	41.4402
0.98144	51.5125											0.011101	41.4395
0.98209	50.2112											0.0111078	41.4388
0.98273	49.9475											0.0111146	41.438
0.98337	49.9695											0.0111214	41.4373
0.984	49.7762											0.0111283	41.4366
0.98465	49.9056											0.0111351	41.4358
0.98529	48.828											0.0111419	41.4351
0.98592	47.6211											0.0111487	41.4343
0.98656	47.6427											0.0111556	41.4336
0.9872	48.9867											0.0111624	41.4329
0.98785	51.799											0.0111692	41.4321
0.98848	53.6642											0.011176	41.4314
0.98912	54.8452											0.0111829	41.4307
0.98976	54.2983											0.0111897	41.4299
0.9904	53.4208											0.0111965	41.4292
0.99104	53.734											0.0112033	41.4284
0.99168	54.2846											0.0112101	41.4277
0.99232	55.4184											0.011217	41.427
0.99296	54.591											0.0112238	41.4262
0.9936	53.3951											0.0112306	41.4255
0.99424	51.721											0.0112374	41.4248
0.99488	51.1597											0.0112443	41.424
0.99552	51.4621											0.0112511	41.4233
0.99616	54.1064											0.0112579	41.4225
0.9968	58.6458											0.0112647	41.4218
0.99744	60.66											0.0112716	41.4211
0.99808	58.1776											0.0112784	41.4203
0.99872	58.1585											0.0112852	41.4196
0.99936	59.6012											0.011292	41.4189
1	61.7917											0.0112989	41.4181
												0.0113057	41.4174
0.00075		84.6877										0.0113125	41.4166
0.0015		82.3567										0.0113193	41.4159
0.00226		79.2743										0.0113262	41.4152
0.00301		78.1733										0.011333	41.4144
0.00376		77.2471										0.0113398	41.4137
0.00451		70.9005										0.0113466	41.413
0.00527		63.3237										0.0113534	41.4122
0.00602		60.1951										0.0113603	41.4115
0.00677		59.9642										0.0113671	41.4107
0.00752		59.5418										0.0113739	41.41
0.00828		57.1427										0.0113807	41.4093
0.00903		54.1656										0.0113876	41.4085
0.00978		49.0499										0.0113944	41.4078
0.01053		45.8083										0.0114012	41.407
0.01129		40.4439										0.011408	41.4063
0.01204		36.6096										0.0114149	41.4056
0.01279		37.6406										0.0114217	41.4048
0.01354		41.4815										0.0114285	41.4041
0.0143		43.3301										0.0114353	41.4034
0.01505		45.5119										0.0114422	41.4026
0.0158		46.4988										0.011449	41.4019
0.01655		48.6845										0.0114558	41.4011
0.01731		47.3458										0.0114626	41.4004
0.01806		46.1721										0.0114695	41.3997
0.01881		45.7268										0.0114763	41.3989
0.01956		45.9734										0.0114831	41.3982
0.02032		47.6322										0.0114899	41.3975
0.02107		46.8663										0.0114967	41.3967
0.02182		44.3964										0.0115036	41.396
0.02257		42.1168										0.0115104	41.3952
0.02333		45.2482										0.0115172	41.3945
0.02408		45.7363										0.011524	41.3938
0.02483		49.1471										0.0115309	41.393
0.02558		51.8587										0.0115377	41.3923
0.02634		49.0435										0.0115445	41.3916
0.02709		44.0974										0.0115513	41.3908
0.02784		38.6234										0.0115582	41.3901
0.02859		33.1108										0.011565	41.3893
0.02935		30.0073										0.0115718	41.3886
0.0301		30.0616										0.0115786	41.3879
0.03085		28.783										0.0115855	41.3871
0.0316		27.5109										0.0115923	41.3864
0.03236		28.0232										0.0115991	41.3857
0.03311		28.6303										0.0116059	41.3849
0.03386		27.5058										0.0116128	41.3842
0.03461		25.7897										0.0116196	41.3834
0.03536		24.3381										0.0116264	41.3827
0.03612		21.9425										0.0116332	41.382
0.03687		24.6165										0.01164	41.3812
0.03762		26.4316										0.0116469	41.3805
0.03837		28.7841										0.0116537	41.3798
0.03913		31.0386										0.0116605	41.379
0.03988		31.9636										0.0116673	41.3783
0.04063		31.4755										0.0116742	41.3775
0.04138		28.2505										0.011681	41.3768
0.04214		28.0598										0.0116878	41.3761
0.04289		32.6162										0.0116946	41.3753
0.04364		37.5848										0.0117015	41.3746
0.04439		41.4894										0.0117083	41.3739
0.04515		44.523										0.0117151	41.3731
0.0459		46.5276										0.0117219	41.3724
0.04665		48.4234										0.0117288	41.3716
0.0474		47.8799										0.0117356	41.3709
0.04815		44.6328										0.0117424	41.3702
0.04891		41.7095										0.0117492	41.3694
0.04966		39.1563										0.0117561	41.3687
0.05041		34.0302										0.0117629	41.368
0.05117		27.737										0.0117697	41.3672
0.05192		22.7723										0.0117765	41.3665
0.05267		18.729										0.0117834	41.3657
0.05342		18.8908										0.0117902	41.365
0.05418		21.7344										0.011797	41.3643
0.05493		26.4872										0.0118038	41.3635
0.05568		27.2477										0.0118106	41.3628
0.05643		27.5225										0.0118175	41.3621
0.05719		28.5118										0.0118243	41.3613
0.05794		30.2314										0.0118311	41.3606
0.05869		31.743										0.0118379	41.3598
0.05944		35.8482										0.0118448	41.3591
0.0602		35.5094										0.0118516	41.3584
0.06095		31.8443										0.0118584	41.3576
0.0617		30.4761										0.0118652	41.3569
0.06245		32.3091										0.0118721	41.3562
0.06321		34.7577										0.0118789	41.3554
0.06396		36.0769										0.0118857	41.3547
0.06471		37.6134										0.0118925	41.3539
0.06546		40.3726										0.0118994	41.3532
0.06622		40.689										0.0119062	41.3525
0.06697		37.9854										0.011913	41.3517
0.06772		38.5658										0.0119198	41.351
0.06847		39.0266										0.0119267	41.3503
0.06922		37.809										0.0119335	41.3495
0.06998		37.039										0.0119403	41.3488
0.07073		36.7633										0.0119471	41.348
0.07148		37.9459										0.0119539	41.3473
0.07223		42.3341										0.0119608	41.3466
0.07299		43.689										0.0119676	41.3458
0.07374		38.2398										0.0119744	41.3451
0.07449		32.6398										0.0119812	41.3444
0.07524		36.4057										0.0119881	41.3436
0.076		32.603										0.0119949	41.3429
0.07675		25.8068										0.0120017	41.3421
0.0775		20.6334										0.0120085	41.3414
0.07825		17.1383										0.0120154	41.3407
0.07901		13.6071										0.0120222	41.3399
0.07976		15.9485										0.012029	41.3392
0.08051		21.2289										0.0120358	41.3385
0.08126		22.5699										0.0120427	41.3377
0.08202		20.3962										0.0120495	41.337
0.08277		16.9628										0.0120563	41.3362
0.08352		16.6748										0.0120631	41.3355
0.08427		18.5527										0.01207	41.3348
0.08503		18.2753										0.0120768	41.334
0.08578		17.6873										0.0120836	41.3333
0.08653		15.7667										0.0120904	41.3326
0.08728		14.1422										0.0120972	41.3318
0.08804		14.2332										0.0121041	41.3311
0.08879		18.9206										0.0121109	41.3303
0.08954		24.2974										0.0121177	41.3296
0.09029		27.2167										0.0121245	41.3289
0.09105		27.5751										0.0121314	41.3281
0.0918		27.2166										0.0121382	41.3274
0.09255		31.0314										0.012145	41.3267
0.0933		32.2498										0.0121518	41.3259
0.09406		27.673										0.0121587	41.3252
0.09481		21.0673										0.0121655	41.3245
0.09556		15.0267										0.0121723	41.3237
0.09631		12.1487										0.0121791	41.323
0.09707		11.2608										0.012186	41.3222
0.09782		11.3462										0.0121928	41.3215
0.09857		12.0871										0.0121996	41.3208
0.09932		14.2298										0.0122064	41.32
0.10008		18.2976										0.0122133	41.3193
0.10083		25.786										0.0122201	41.3186
0.10158		29.1291										0.0122269	41.3178
0.10233		19.5979										0.0122337	41.3171
0.10308		14.3678										0.0122405	41.3163
0.10384		13.3394										0.0122474	41.3156
0.10459		12.4134										0.0122542	41.3149
0.10534		14.7819										0.012261	41.3141
0.10609		17.1613										0.0122678	41.3134
0.10685		16.6186										0.0122747	41.3127
0.1076		14.6137										0.0122815	41.3119
0.10835		12.4949										0.0122883	41.3112
0.1091		13.9448										0.0122951	41.3104
0.10986		12.5332										0.012302	41.3097
0.11061		12.6615										0.0123088	41.309
0.11136		17.2956										0.0123156	41.3082
0.11211		21.083										0.0123224	41.3075
0.11287		20.9745										0.0123293	41.3068
0.11362		21.9757										0.0123361	41.306
0.11437		22.9191										0.0123429	41.3053
0.11512		22.6527										0.0123497	41.3045
0.11588		25.199										0.0123566	41.3038
0.11663		25.4399										0.0123634	41.3031
0.11738		24.1565										0.0123702	41.3023
0.11814		22.9665										0.012377	41.3016
0.11889		22.865										0.0123838	41.3009
0.11964		22.9561										0.0123907	41.3001
0.12039		24.2663										0.0123975	41.2994
0.12114		21.4293										0.0124043	41.2987
0.1219		18.9815										0.0124111	41.2979
0.12265		20.74										0.012418	41.2972
0.1234		24.1756										0.0124248	41.2964
0.12415		27.7175										0.0124316	41.2957
0.12491		30.1882										0.0124384	41.295
0.12566		32.2825										0.0124453	41.2942
0.12641		37.4974										0.0124521	41.2935
0.12716		45.5795										0.0124589	41.2928
0.12792		45.6705										0.0124657	41.292
0.12867		44.1949										0.0124726	41.2913
0.12942		42.5085										0.0124794	41.2905
0.13017		41.54										0.0124862	41.2898
0.13093		41.4109										0.012493	41.2891
0.13168		41.7329										0.0124999	41.2883
0.13243		40.2198										0.0125067	41.2876
0.13318		32.9367										0.0125135	41.2869
0.13394		27.1156										0.0125203	41.2861
0.13469		28.3438										0.0125272	41.2854
0.13544		30.4747										0.012534	41.2847
0.13619		33.4471										0.0125408	41.2839
0.13694		38.1322										0.0125476	41.2832
0.1377		37.5978										0.0125544	41.2824
0.13845		34.6918										0.0125613	41.2817
0.1392		34.597										0.0125681	41.281
0.13995		37.0832										0.0125749	41.2802
0.14071		39.1281										0.0125817	41.2795
0.14146		39.3994										0.0125886	41.2788
0.14221		41.0708										0.0125954	41.278
0.14296		41.1796										0.0126022	41.2773
0.14372		40.635										0.012609	41.2765
0.14447		40.6529										0.0126159	41.2758
0.14522		38.1696										0.0126227	41.2751
0.14597		37.2214										0.0126295	41.2743
0.14673		37.6806										0.0126363	41.2736
0.14748		34.5263										0.0126432	41.2729
0.14823		30.202										0.01265	41.2721
0.14898		27.5883										0.0126568	41.2714
0.14974		28.079										0.0126636	41.2707
0.15049		29.1201										0.0126705	41.2699
0.15124		29.9641										0.0126773	41.2692
0.152		33.257										0.0126841	41.2684
0.15275		36.5824										0.0126909	41.2677
0.1535		38.9243										0.0126977	41.267
0.15425		38.9958										0.0127046	41.2662
0.155		37.1247										0.0127114	41.2655
0.15576		35.2413										0.0127182	41.2648
0.15651		35.1297										0.012725	41.264
0.15726		35.7883										0.0127319	41.2633
0.15801		37.78										0.0127387	41.2625
0.15877		41.1731										0.0127455	41.2618
0.15952		43.8509										0.0127523	41.2611
0.16027		45.7774										0.0127592	41.2603
0.16102		47.5898										0.012766	41.2596
0.16178		48.2803										0.0127728	41.2589
0.16253		48.4511										0.0127796	41.2581
0.16328		49.2465										0.0127865	41.2574
0.16403		48.981										0.0127933	41.2567
0.16479		48.8449										0.0128001	41.2559
0.16554		49.5022										0.0128069	41.2552
0.16629		51.337										0.0128138	41.2544
0.16704		53.4753										0.0128206	41.2537
0.1678		54.4256										0.0128274	41.253
0.16855		55.1283										0.0128342	41.2522
0.1693		56.7146										0.012841	41.2515
0.17005		56.5124										0.0128479	41.2508
0.1708		53.805										0.0128547	41.25
0.17156		51.8777										0.0128615	41.2493
0.17231		52.0391										0.0128683	41.2486
0.17306		51.8266										0.0128752	41.2478
0.17381		50.4723										0.012882	41.2471
0.17457		50.5094										0.0128888	41.2463
0.17532		49.6197										0.0128956	41.2456
0.17607		45.8775										0.0129025	41.2449
0.17682		42.897										0.0129093	41.2441
0.17758		41.2671										0.0129161	41.2434
0.17833		39.619										0.0129229	41.2427
0.17908		39.2804										0.0129298	41.2419
0.17983		39.2102										0.0129366	41.2412
0.18059		38.929										0.0129434	41.2405
0.18134		35.9687										0.0129502	41.2397
0.18209		33.9579										0.0129571	41.239
0.18284		34.3011										0.0129639	41.2382
0.1836		35.226										0.0129707	41.2375
0.18435		35.1192										0.0129775	41.2368
0.1851		34.065										0.0129843	41.236
0.18586		32.3004										0.0129912	41.2353
0.18661		30.0593										0.012998	41.2346
0.18736		28.8882										0.0130048	41.2338
0.18811		27.0861										0.0130116	41.2331
0.18886		25.1768										0.0130185	41.2324
0.18962		24.9104										0.0130253	41.2316
0.19037		28.0775										0.0130321	41.2309
0.19112		30.4722										0.0130389	41.2301
0.19187		31.5685										0.0130458	41.2294
0.19263		32.6997										0.0130526	41.2287
0.19338		33.5763										0.0130594	41.2279
0.19413		34.3711										0.0130662	41.2272
0.19488		34.0668										0.0130731	41.2265
0.19564		33.7235										0.0130799	41.2257
0.19639		33.4251										0.0130867	41.225
0.19714		32.3817										0.0130935	41.2243
0.19789		31.8656										0.0131004	41.2235
0.19865		33.7487										0.0131072	41.2228
0.1994		36.0564										0.013114	41.2221
0.20015		37.1578										0.0131208	41.2213
0.2009		37.3632										0.0131276	41.2206
0.20166		37.1312										0.0131345	41.2198
0.20241		36.7239										0.0131413	41.2191
0.20316		37.4279										0.0131481	41.2184
0.20391		39.2178										0.0131549	41.2176
0.20466		42.4845										0.0131618	41.2169
0.20542		44.9089										0.0131686	41.2162
0.20617		44.9128										0.0131754	41.2154
0.20692		43.3645										0.0131822	41.2147
0.20767		40.8591										0.0131891	41.214
0.20843		37.7666										0.0131959	41.2132
0.20918		35.4095										0.0132027	41.2125
0.20993		34.7985										0.0132095	41.2117
0.21068		34.0977										0.0132164	41.211
0.21144		34.9255										0.0132232	41.2103
0.21219		36.6496										0.01323	41.2095
0.21294		37.6632										0.0132368	41.2088
0.21369		39.0514										0.0132437	41.2081
0.21445		40.0422										0.0132505	41.2073
0.2152		38.2867										0.0132573	41.2066
0.21595		36.6972										0.0132641	41.2059
0.2167		38.002										0.013271	41.2051
0.21746		37.987										0.0132778	41.2044
0.21821		36.1538										0.0132846	41.2037
0.21896		34.6123										0.0132914	41.2029
0.21972		31.4856										0.0132982	41.2022
0.22047		32.6069										0.0133051	41.2014
0.22122		35.5266										0.0133119	41.2007
0.22197		36.8326										0.0133187	41.2
0.22272		37.7834										0.0133255	41.1992
0.22348		40.0675										0.0133324	41.1985
0.22423		41.0316										0.0133392	41.1978
0.22498		38.4796										0.013346	41.197
0.22573		31.6956										0.0133528	41.1963
0.22649		31.3358										0.0133597	41.1956
0.22724		35.7292										0.0133665	41.1948
0.22799		34.2115										0.0133733	41.1941
0.22874		34.5503										0.0133801	41.1934
0.2295		35.4607										0.013387	41.1926
0.23025		37.3715										0.0133938	41.1919
0.231		39.3629										0.0134006	41.1911
0.23175		41.0311										0.0134074	41.1904
0.23251		48.3671										0.0134143	41.1897
0.23326		46.1069										0.0134211	41.1889
0.23401		51.8248										0.0134279	41.1882
0.23476		56.068										0.0134347	41.1875
0.23552		57.9097										0.0134415	41.1867
0.23627		58.8179										0.0134484	41.186
0.23702		61.1714										0.0134552	41.1853
0.23777		66.6379										0.013462	41.1845
0.23852		64.4705										0.0134688	41.1838
0.23928		57.5094										0.0134757	41.1831
0.24003		50.3478										0.0134825	41.1823
0.24078		44.1402										0.0134893	41.1816
0.24153		40.4986										0.0134961	41.1809
0.24229		37.0177										0.013503	41.1801
0.24304		37.1177										0.0135098	41.1794
0.24379		38.2505										0.0135166	41.1786
0.24454		40.9681										0.0135234	41.1779
0.2453		42.3423										0.0135303	41.1772
0.24605		41.3994										0.0135371	41.1764
0.2468		43.9482										0.0135439	41.1757
0.24755		46.3418										0.0135507	41.175
0.24831		46.8507										0.0135576	41.1742
0.24906		46.4351										0.0135644	41.1735
0.24981		47.4433										0.0135712	41.1728
0.25056		47.3121										0.013578	41.172
0.25132		48.4212										0.0135848	41.1713
0.25207		51.3877										0.0135917	41.1706
0.25282		54.2066										0.0135985	41.1698
0.25358		56.009										0.0136053	41.1691
0.25433		54.3161										0.0136121	41.1684
0.25508		51.2196										0.013619	41.1676
0.25583		49.2959										0.0136258	41.1669
0.25658		49.3554										0.0136326	41.1661
0.25734		49.7397										0.0136394	41.1654
0.25809		49.8632										0.0136463	41.1647
0.25884		48.7322										0.0136531	41.1639
0.25959		43.1606										0.0136599	41.1632
0.26035		39.679										0.0136667	41.1625
0.2611		40.1179										0.0136736	41.1617
0.26185		40.6312										0.0136804	41.161
0.2626		38.9133										0.0136872	41.1603
0.26336		37.6637										0.013694	41.1595
0.26411		39.8148										0.0137009	41.1588
0.26486		41.9197										0.0137077	41.1581
0.26561		41.0389										0.0137145	41.1573
0.26637		38.3136										0.0137213	41.1566
0.26712		38.7707										0.0137281	41.1559
0.26787		40.5601										0.013735	41.1551
0.26862		42.4235										0.0137418	41.1544
0.26937		45.0922										0.0137486	41.1537
0.27013		46.1129										0.0137554	41.1529
0.27088		45.1733										0.0137623	41.1522
0.27163		43.7708										0.0137691	41.1515
0.27238		43.2913										0.0137759	41.1507
0.27314		42.4099										0.0137827	41.15
0.27389		41.042										0.0137896	41.1492
0.27464		40.9189										0.0137964	41.1485
0.27539		44.422										0.0138032	41.1478
0.27615		51.2621										0.01381	41.147
0.2769		55.0953										0.0138169	41.1463
0.27765		57.3582										0.0138237	41.1456
0.2784		58.4291										0.0138305	41.1448
0.27916		57.3851										0.0138373	41.1441
0.27991		54.5335										0.0138442	41.1434
0.28066		51.8038										0.013851	41.1426
0.28141		47.7177										0.0138578	41.1419
0.28217		43.3963										0.0138646	41.1412
0.28292		40.7614										0.0138714	41.1404
0.28367		40.0394										0.0138783	41.1397
0.28443		40.6382										0.0138851	41.139
0.28518		40.4251										0.0138919	41.1382
0.28593		41.543										0.0138987	41.1375
0.28668		43.6789										0.0139056	41.1368
0.28744		46.7649										0.0139124	41.136
0.28819		49.9278										0.0139192	41.1353
0.28894		49.9752										0.013926	41.1346
0.28969		47.8802										0.0139329	41.1338
0.29044		48.6182										0.0139397	41.1331
0.2912		54.3405										0.0139465	41.1324
0.29195		59.394										0.0139533	41.1316
0.2927		62.103										0.0139602	41.1309
0.29345		66.6682										0.013967	41.1301
0.29421		71.2169										0.0139738	41.1294
0.29496		73.957										0.0139806	41.1287
0.29571		75.3134										0.0139875	41.1279
0.29646		75.6085										0.0139943	41.1272
0.29722		76.2338										0.0140011	41.1265
0.29797		77.8258										0.0140079	41.1257
0.29872		78.4509										0.0140148	41.125
0.29947		76.6635										0.0140216	41.1243
0.30023		75.7284										0.0140284	41.1235
0.30098		76.8894										0.0140352	41.1228
0.30173		76.8747										0.014042	41.1221
0.30248		78.9024										0.0140489	41.1213
0.30323		81.229										0.0140557	41.1206
0.30399		82.5824										0.0140625	41.1199
0.30474		86.2357										0.0140693	41.1191
0.30549		92.1823										0.0140762	41.1184
0.30624		92.8171										0.014083	41.1177
0.307		92.5419										0.0140898	41.1169
0.30775		93.2675										0.0140966	41.1162
0.3085		94.5408										0.0141035	41.1155
0.30925		93.3194										0.0141103	41.1147
0.31001		91.2046										0.0141171	41.114
0.31076		89.0127										0.0141239	41.1133
0.31151		86.7577										0.0141308	41.1125
0.31226		86.7853										0.0141376	41.1118
0.31302		86.6747										0.0141444	41.1111
0.31377		83.3779										0.0141512	41.1103
0.31452		82.7662										0.0141581	41.1096
0.31527		78.848										0.0141649	41.1089
0.31603		78.115										0.0141717	41.1081
0.31678		79.4847										0.0141785	41.1074
0.31753		80.4717										0.0141853	41.1067
0.31829		81.139										0.0141922	41.1059
0.31904		82.5124										0.014199	41.1052
0.31979		82.9661										0.0142058	41.1045
0.32054		81.6918										0.0142126	41.1037
0.3213		81.8703										0.0142195	41.103
0.32205		81.689										0.0142263	41.1023
0.3228		80.5588										0.0142331	41.1015
0.32355		80.0268										0.0142399	41.1008
0.3243		79.3769										0.0142468	41.1001
0.32506		78.5178										0.0142536	41.0993
0.32581		79.0671										0.0142604	41.0986
0.32656		80.914										0.0142672	41.0979
[truncated: 144,454 more rows]

## Sheet: RIPK3 ileum
relative distance (x)	IHC signal (A.U.)											LOWESS regression
	ROI 1	ROI 2	ROI 3	ROI 4	ROI 5	ROI 6	ROI 7	ROI 8	ROI 9	ROI 10		X	Y
0.00033	192.576											0.00026	97.819
0.00067	192.586											0.000268676	97.8295
0.001	192.634											0.000277353	97.8399
0.00133	193.162											0.000286029	97.8504
0.00166	192.521											0.000294705	97.8609
0.00199	190.908											0.000303381	97.8713
0.00232	189.325											0.000312058	97.8818
0.00266	188.697											0.000320734	97.8923
0.00299	189.368											0.00032941	97.9027
0.00332	190.197											0.000338086	97.9132
0.00365	189.837											0.000346763	97.9236
0.00399	188.976											0.000355439	97.9341
0.00432	188.785											0.000364115	97.9446
0.00465	189.232											0.000372791	97.955
0.00498	189.622											0.000381468	97.9655
0.00532	188.625											0.000390144	97.976
0.00565	185.738											0.00039882	97.9864
0.00598	181.63											0.000407497	97.9969
0.00631	176.957											0.000416173	98.0074
0.00664	173.379											0.000424849	98.0178
0.00698	171.47											0.000433525	98.0283
0.00731	170.56											0.000442202	98.0388
0.00764	171.453											0.000450878	98.0492
0.00797	172.859											0.000459554	98.0597
0.00831	174.501											0.00046823	98.0702
0.00864	177.541											0.000476907	98.0806
0.00897	181.504											0.000485583	98.0911
0.0093	185.289											0.000494259	98.1016
0.00963	188.144											0.000502935	98.1121
0.00997	189.09											0.000511612	98.1225
0.0103	188.999											0.000520288	98.133
0.01063	189.302											0.000528964	98.1435
0.01096	190.115											0.00053764	98.1539
0.0113	190.245											0.000546317	98.1644
0.01163	190.547											0.000554993	98.1749
0.01196	191.005											0.000563669	98.1854
0.01229	191.287											0.000572346	98.1958
0.01263	191.825											0.000581022	98.2063
0.01296	194.177											0.000589698	98.2168
0.01329	196.953											0.000598374	98.2273
0.01362	199.507											0.000607051	98.2377
0.01395	200.751											0.000615727	98.2482
0.01428	200.097											0.000624403	98.2587
0.01462	199.806											0.000633079	98.2691
0.01495	201.568											0.000641756	98.2796
0.01528	203.815											0.000650432	98.2901
0.01562	205.08											0.000659108	98.3006
0.01595	205.131											0.000667784	98.3111
0.01628	204.435											0.000676461	98.3215
0.01661	203.543											0.000685137	98.332
0.01694	202.31											0.000693813	98.3425
0.01728	199.884											0.00070249	98.353
0.01761	197.209											0.000711166	98.3634
0.01794	195.023											0.000719842	98.3739
0.01827	192.622											0.000728518	98.3844
0.0186	190.33											0.000737195	98.3949
0.01894	188.067											0.000745871	98.4054
0.01927	185.152											0.000754547	98.4158
0.0196	182.151											0.000763223	98.4263
0.01993	179.517											0.0007719	98.4368
0.02027	176.936											0.000780576	98.4473
0.0206	174.137											0.000789252	98.4578
0.02093	171.326											0.000797928	98.4683
0.02126	168.861											0.000806605	98.4787
0.02159	166.261											0.000815281	98.4892
0.02193	163.906											0.000823957	98.4997
0.02226	161.651											0.000832633	98.5102
0.02259	159.892											0.00084131	98.5207
0.02293	158.565											0.000849986	98.5312
0.02326	157.891											0.000858662	98.5416
0.02359	157.662											0.000867339	98.5521
0.02392	156.781											0.000876015	98.5626
0.02425	155.174											0.000884691	98.5731
0.02458	153.042											0.000893367	98.5836
0.02492	150.88											0.000902044	98.5941
0.02525	148.393											0.00091072	98.6046
0.02558	145.67											0.000919396	98.6151
0.02591	143.47											0.000928072	98.6255
0.02625	141.346											0.000936749	98.636
0.02658	138.935											0.000945425	98.6465
0.02691	136.653											0.000954101	98.657
0.02724	135.385											0.000962777	98.6675
0.02758	134.074											0.000971454	98.678
0.02791	132.669											0.00098013	98.6885
0.02824	131.165											0.000988806	98.699
0.02857	129.505											0.000997483	98.7095
0.0289	127.584											0.00100616	98.72
0.02923	125.483											0.00101484	98.7305
0.02957	122.69											0.00102351	98.7409
0.0299	119.969											0.00103219	98.7514
0.03023	117.346											0.00104086	98.7619
0.03057	115.291											0.00104954	98.7724
0.0309	113.835											0.00105822	98.7829
0.03123	113.235											0.00106689	98.7934
0.03156	113.469											0.00107557	98.8039
0.03189	114.183											0.00108425	98.8144
0.03223	114.888											0.00109292	98.8249
0.03256	116.543											0.0011016	98.8354
0.03289	118.271											0.00111027	98.8459
0.03322	119.939											0.00111895	98.8564
0.03355	122.24											0.00112763	98.8669
0.03389	125.102											0.0011363	98.8774
0.03422	127.848											0.00114498	98.8879
0.03455	129.633											0.00115366	98.8984
0.03488	130.605											0.00116233	98.9089
0.03522	131.672											0.00117101	98.9194
0.03555	133.115											0.00117968	98.9299
0.03588	134.935											0.00118836	98.9404
0.03621	136.682											0.00119704	98.9509
0.03654	137.852											0.00120571	98.9614
0.03688	139.048											0.00121439	98.9719
0.03721	140.507											0.00122307	98.9824
0.03754	142.965											0.00123174	98.9929
0.03788	145.058											0.00124042	99.0034
0.03821	147.372											0.00124909	99.0139
0.03854	150.52											0.00125777	99.0244
0.03887	154.269											0.00126645	99.0349
0.0392	157.801											0.00127512	99.0454
0.03953	161.926											0.0012838	99.0559
0.03987	166.145											0.00129248	99.0664
0.0402	169.95											0.00130115	99.0769
0.04053	172.742											0.00130983	99.0874
0.04086	174.684											0.0013185	99.0979
0.0412	176.077											0.00132718	99.1084
0.04153	176.927											0.00133586	99.1189
0.04186	177.404											0.00134453	99.1295
0.04219	177.382											0.00135321	99.14
0.04253	177.363											0.00136189	99.1505
0.04286	177.901											0.00137056	99.161
0.04319	179.248											0.00137924	99.1715
0.04352	180.825											0.00138791	99.182
0.04385	183.094											0.00139659	99.1925
0.04418	186.026											0.00140527	99.203
0.04452	188.694											0.00141394	99.2135
0.04485	190.657											0.00142262	99.224
0.04518	191.668											0.0014313	99.2346
0.04552	191.738											0.00143997	99.2451
0.04585	191.424											0.00144865	99.2556
0.04618	191.057											0.00145732	99.2661
0.04651	191.111											0.001466	99.2766
0.04684	192.256											0.00147468	99.2871
0.04718	194.613											0.00148335	99.2976
0.04751	198.08											0.00149203	99.3081
0.04784	201.115											0.00150071	99.3187
0.04817	203.842											0.00150938	99.3292
0.04851	205.705											0.00151806	99.3397
0.04884	206.739											0.00152673	99.3502
0.04917	206.963											0.00153541	99.3607
0.0495	207.104											0.00154409	99.3712
0.04983	207.46											0.00155276	99.3818
0.05017	208.008											0.00156144	99.3923
0.0505	209.239											0.00157012	99.4028
0.05083	211.073											0.00157879	99.4133
0.05116	212.66											0.00158747	99.4238
0.05149	213.527											0.00159614	99.4343
0.05183	212.942											0.00160482	99.4449
0.05216	212.024											0.0016135	99.4554
0.05249	212.509											0.00162217	99.4659
0.05283	213.797											0.00163085	99.4764
0.05316	215.628											0.00163953	99.487
0.05349	218.09											0.0016482	99.4975
0.05382	220.113											0.00165688	99.508
0.05415	221.505											0.00166555	99.5185
0.05448	222.249											0.00167423	99.529
0.05482	222.368											0.00168291	99.5396
0.05515	222.937											0.00169158	99.5501
0.05548	224.211											0.00170026	99.5606
0.05581	226.194											0.00170894	99.5711
0.05615	228.823											0.00171761	99.5817
0.05648	231.515											0.00172629	99.5922
0.05681	234.097											0.00173497	99.6027
0.05714	236.086											0.00174364	99.6132
0.05748	237.782											0.00175232	99.6238
0.05781	238.609											0.00176099	99.6343
0.05814	238.552											0.00176967	99.6448
0.05847	238.133											0.00177835	99.6554
0.0588	237.22											0.00178702	99.6659
0.05913	236.712											0.0017957	99.6764
0.05947	237.149											0.00180438	99.6869
0.0598	238.164											0.00181305	99.6975
0.06013	239.11											0.00182173	99.708
0.06047	239.975											0.0018304	99.7185
0.0608	240.588											0.00183908	99.7291
0.06113	240.956											0.00184776	99.7396
0.06146	241.079											0.00185643	99.7501
0.06179	240.985											0.00186511	99.7607
0.06213	240.945											0.00187379	99.7712
0.06246	241.588											0.00188246	99.7817
0.06279	242.549											0.00189114	99.7923
0.06312	243.274											0.00189981	99.8028
0.06346	243.648											0.00190849	99.8133
0.06379	243.186											0.00191717	99.8239
0.06412	242.285											0.00192584	99.8344
0.06445	241.455											0.00193452	99.8449
0.06478	241.191											0.0019432	99.8555
0.06512	241.287											0.00195187	99.866
0.06545	241.698											0.00196055	99.8765
0.06578	241.943											0.00196922	99.8871
0.06611	242.251											0.0019779	99.8976
0.06644	242.091											0.00198658	99.9081
0.06678	241.686											0.00199525	99.9187
0.06711	241.681											0.00200393	99.9292
0.06744	242.124											0.00201261	99.9398
0.06778	242.705											0.00202128	99.9503
0.06811	243.442											0.00202996	99.9608
0.06844	244.711											0.00203863	99.9714
0.06877	245.757											0.00204731	99.9819
0.0691	246.423											0.00205599	99.9925
0.06943	246.915											0.00206466	100.003
0.06977	246.897											0.00207334	100.014
0.0701	247.039											0.00208202	100.024
0.07043	246.366											0.00209069	100.035
0.07076	245.321											0.00209937	100.045
0.0711	244.262											0.00210804	100.056
0.07143	243.285											0.00211672	100.066
0.07176	242.896											0.0021254	100.077
0.07209	242.36											0.00213407	100.087
0.07243	241.548											0.00214275	100.098
0.07276	240.818											0.00215143	100.108
0.07309	239.961											0.0021601	100.119
0.07342	239.132											0.00216878	100.13
0.07375	238.268											0.00217745	100.14
0.07409	237.145											0.00218613	100.151
0.07442	236.004											0.00219481	100.161
0.07475	234.771											0.00220348	100.172
0.07508	234.051											0.00221216	100.182
0.07542	233.995											0.00222084	100.193
0.07575	234.223											0.00222951	100.203
0.07608	234.255											0.00223819	100.214
0.07641	234.461											0.00224686	100.224
0.07674	235.028											0.00225554	100.235
0.07708	235.204											0.00226422	100.246
0.07741	234.657											0.00227289	100.256
0.07774	233.668											0.00228157	100.267
0.07807	232.233											0.00229025	100.277
0.07841	230.61											0.00229892	100.288
0.07874	229.275											0.0023076	100.298
0.07907	228.635											0.00231627	100.309
0.0794	227.856											0.00232495	100.319
0.07973	226.776											0.00233363	100.33
0.08007	225.112											0.0023423	100.341
0.0804	223.219											0.00235098	100.351
0.08073	221.263											0.00235966	100.362
0.08106	220.069											0.00236833	100.372
0.08139	219.336											0.00237701	100.383
0.08173	219.165											0.00238568	100.393
0.08206	220.133											0.00239436	100.404
0.08239	221.102											0.00240304	100.414
0.08273	221.437											0.00241171	100.425
0.08306	221.822											0.00242039	100.436
0.08339	222.161											0.00242907	100.446
0.08372	222.423											0.00243774	100.457
0.08405	222.701											0.00244642	100.467
0.08438	222.799											0.0024551	100.478
0.08472	221.941											0.00246377	100.488
0.08505	219.78											0.00247245	100.499
0.08538	216.635											0.00248112	100.51
0.08571	213.012											0.0024898	100.52
0.08605	209.391											0.00249848	100.531
0.08638	205.443											0.00250715	100.541
0.08671	201.146											0.00251583	100.552
0.08704	197.496											0.00252451	100.562
0.08738	193.885											0.00253318	100.573
0.08771	189.533											0.00254186	100.583
0.08804	183.801											0.00255053	100.594
0.08837	177.059											0.00255921	100.605
0.0887	170.632											0.00256789	100.615
0.08904	164.604											0.00257656	100.626
0.08937	156.972											0.00258524	100.636
0.0897	146.941											0.00259392	100.647
0.09003	136.038											0.00260259	100.657
0.09037	126.588											0.00261127	100.668
0.0907	119.122											0.00261994	100.679
0.09103	110.335											0.00262862	100.689
0.09136	100.567											0.0026373	100.7
0.09169	90.135											0.00264597	100.71
0.09203	80.637											0.00265465	100.721
0.09236	73.44											0.00266333	100.731
0.09269	67.523											0.002672	100.742
0.09302	62.396											0.00268068	100.753
0.09336	57.193											0.00268935	100.763
0.09369	51.656											0.00269803	100.774
0.09402	46.485											0.00270671	100.784
0.09435	41.71											0.00271538	100.795
0.09469	37.442											0.00272406	100.805
0.09502	33.567											0.00273274	100.816
0.09535	29.799											0.00274141	100.827
0.09568	26.115											0.00275009	100.837
0.09601	23.187											0.00275876	100.848
0.09634	20.754											0.00276744	100.858
0.09668	18.429											0.00277612	100.869
0.09701	16.491											0.00278479	100.879
0.09734	14.722											0.00279347	100.89
0.09768	12.432											0.00280215	100.901
0.09801	10.243											0.00281082	100.911
0.09834	8.669											0.0028195	100.922
0.09867	7.858											0.00282817	100.932
0.099	7.97											0.00283685	100.943
0.09933	8.317											0.00284553	100.954
0.09967	8.333											0.0028542	100.964
0.1	8.131											0.00286288	100.975
0.10033	8.068											0.00287156	100.985
0.10066	7.906											0.00288023	100.996
0.101	7.236											0.00288891	101.006
0.10133	6.879											0.00289758	101.017
0.10166	6.282											0.00290626	101.028
0.10199	5.832											0.00291494	101.038
0.10233	5.915											0.00292361	101.049
0.10266	6.14											0.00293229	101.059
0.10299	5.903											0.00294097	101.07
0.10332	5.372											0.00294964	101.081
0.10365	4.651											0.00295832	101.091
0.10399	3.985											0.00296699	101.102
0.10432	3.401											0.00297567	101.112
0.10465	3.119											0.00298435	101.123
0.10499	3											0.00299302	101.133
0.10532	3.038											0.0030017	101.144
0.10565	3.262											0.00301038	101.155
0.10598	3.617											0.00301905	101.165
0.10631	3.944											0.00302773	101.176
0.10664	4.281											0.0030364	101.186
0.10698	4.441											0.00304508	101.197
0.10731	4.566											0.00305376	101.208
0.10764	4.537											0.00306243	101.218
0.10797	4.114											0.00307111	101.229
0.10831	3.325											0.00307979	101.239
0.10864	2.562											0.00308846	101.25
0.10897	2.118											0.00309714	101.261
0.1093	1.902											0.00310581	101.271
0.10964	1.982											0.00311449	101.282
0.10997	2.597											0.00312317	101.292
0.1103	3.415											0.00313184	101.303
0.11063	3.958											0.00314052	101.314
0.11096	4.149											0.0031492	101.324
0.11129	4.551											0.00315787	101.335
0.11163	5.056											0.00316655	101.345
0.11196	5.686											0.00317523	101.356
0.11229	6.381											0.0031839	101.367
0.11263	7.447											0.00319258	101.377
0.11296	9.052											0.00320125	101.388
0.11329	10.601											0.00320993	101.398
0.11362	12.148											0.00321861	101.409
0.11395	14.236											0.00322728	101.42
0.11428	16.17											0.00323596	101.43
0.11462	17.58											0.00324464	101.441
0.11495	19.238											0.00325331	101.451
0.11528	21.316											0.00326199	101.462
0.11562	23.195											0.00327066	101.473
0.11595	24.682											0.00327934	101.483
0.11628	25.865											0.00328802	101.494
0.11661	27.404											0.00329669	101.504
0.11694	29.292											0.00330537	101.515
0.11728	31.394											0.00331405	101.526
0.11761	33.631											0.00332272	101.536
0.11794	36.147											0.0033314	101.547
0.11827	38.376											0.00334007	101.557
0.1186	40.788											0.00334875	101.568
0.11894	43.373											0.00335743	101.579
0.11927	46.416											0.0033661	101.589
0.1196	49.393											0.00337478	101.6
0.11994	53.072											0.00338346	101.61
0.12027	57.304											0.00339213	101.621
0.1206	61.523											0.00340081	101.632
0.12093	65.685											0.00340948	101.642
0.12126	69.691											0.00341816	101.653
0.12159	73.741											0.00342684	101.663
0.12193	77.517											0.00343551	101.674
0.12226	81.238											0.00344419	101.685
0.12259	84.734											0.00345287	101.695
0.12292	87.785											0.00346154	101.706
0.12326	91.34											0.00347022	101.716
0.12359	95.775											0.00347889	101.727
0.12392	100.829											0.00348757	101.738
0.12425	106.106											0.00349625	101.748
0.12459	111.482											0.00350492	101.759
0.12492	117.434											0.0035136	101.77
0.12525	123.452											0.00352228	101.78
0.12558	129.165											0.00353095	101.791
0.12591	133.871											0.00353963	101.801
0.12624	136.996											0.0035483	101.812
0.12658	139.137											0.00355698	101.823
0.12691	140.87											0.00356566	101.833
0.12724	142.538											0.00357433	101.844
0.12758	144.346											0.00358301	101.854
0.12791	145.936											0.00359169	101.865
0.12824	147.797											0.00360036	101.876
0.12857	150.493											0.00360904	101.886
0.1289	153.396											0.00361771	101.897
0.12924	156.037											0.00362639	101.908
0.12957	158.31											0.00363507	101.918
0.1299	161.096											0.00364374	101.929
0.13023	165.175											0.00365242	101.939
0.13057	170.745											0.0036611	101.95
0.1309	176.797											0.00366977	101.961
0.13123	182.537											0.00367845	101.971
0.13156	187.49											0.00368712	101.982
0.13189	191.918											0.0036958	101.993
0.13223	196.362											0.00370448	102.003
0.13256	201.097											0.00371315	102.014
0.13289	206.066											0.00372183	102.024
0.13322	210.813											0.00373051	102.035
0.13355	215.422											0.00373918	102.046
0.13389	220.099											0.00374786	102.056
0.13422	224.651											0.00375653	102.067
0.13455	228.666											0.00376521	102.078
0.13489	231.366											0.00377389	102.088
0.13522	233.241											0.00378256	102.099
0.13555	234.644											0.00379124	102.109
0.13588	235.951											0.00379992	102.12
0.13621	237.253											0.00380859	102.131
0.13654	238.59											0.00381727	102.141
0.13688	239.806											0.00382594	102.152
0.13721	240.611											0.00383462	102.163
0.13754	240.812											0.0038433	102.173
0.13787	240.68											0.00385197	102.184
0.13821	240.193											0.00386065	102.194
0.13854	239.456											0.00386933	102.205
0.13887	238.762											0.003878	102.216
0.1392	238.099											0.00388668	102.226
0.13954	237.44											0.00389536	102.237
0.13987	237.202											0.00390403	102.248
0.1402	237.33											0.00391271	102.258
0.14053	237.595											0.00392138	102.269
0.14086	237.32											0.00393006	102.28
0.1412	237.051											0.00393874	102.29
0.14153	236.863											0.00394741	102.301
0.14186	236.98											0.00395609	102.311
0.14219	236.875											0.00396477	102.322
0.14253	236.266											0.00397344	102.333
0.14286	235.458											0.00398212	102.343
0.14319	234.291											0.00399079	102.354
0.14352	233.346											0.00399947	102.365
0.14385	233.104											0.00400815	102.375
0.14419	233.253											0.00401682	102.386
0.14452	232.944											0.0040255	102.397
0.14485	232.271											0.00403418	102.407
0.14518	231.682											0.00404285	102.418
0.14552	231.556											0.00405153	102.429
0.14585	231.802											0.0040602	102.439
0.14618	232.479											0.00406888	102.45
0.14651	233.526											0.00407756	102.46
0.14684	234.528											0.00408623	102.471
0.14718	235.441											0.00409491	102.482
0.14751	235.98											0.00410359	102.492
0.14784	235.933											0.00411226	102.503
0.14817	235.415											0.00412094	102.514
0.1485	234.488											0.00412961	102.524
0.14884	233.3											0.00413829	102.535
0.14917	232.569											0.00414697	102.546
0.1495	232.4											0.00415564	102.556
0.14984	232.375											0.00416432	102.567
0.15017	231.425											0.004173	102.578
0.1505	229.571											0.00418167	102.588
0.15083	227.281											0.00419035	102.599
0.15116	225.118											0.00419902	102.609
0.15149	222.801											0.0042077	102.62
0.15183	220.27											0.00421638	102.631
0.15216	216.854											0.00422505	102.641
0.15249	212.716											0.00423373	102.652
0.15282	207.95											0.00424241	102.663
0.15316	203.47											0.00425108	102.673
0.15349	199.705											0.00425976	102.684
0.15382	196.804											0.00426843	102.695
0.15415	194.959											0.00427711	102.705
0.15449	193.68											0.00428579	102.716
0.15482	192.202											0.00429446	102.727
0.15515	190.457											0.00430314	102.737
0.15548	188.542											0.00431182	102.748
0.15581	186.072											0.00432049	102.759
0.15615	183.216											0.00432917	102.769
0.15648	179.939											0.00433784	102.78
0.15681	176.513											0.00434652	102.791
0.15714	173.655											0.0043552	102.801
0.15748	172.286											0.00436387	102.812
0.15781	172.786											0.00437255	102.823
0.15814	174.328											0.00438123	102.833
0.15847	175.538											0.0043899	102.844
0.1588	175.124											0.00439858	102.855
0.15914	174.032											0.00440725	102.865
0.15947	172.016											0.00441593	102.876
0.1598	169.585											0.00442461	102.887
0.16013	166.819											0.00443328	102.897
0.16047	163.549											0.00444196	102.908
0.1608	160.686											0.00445064	102.918
0.16113	159.727											0.00445931	102.929
0.16146	160.95											0.00446799	102.94
0.16179	164.168											0.00447666	102.95
0.16213	168.442											0.00448534	102.961
0.16246	173.484											0.00449402	102.972
0.16279	179.602											0.00450269	102.982
0.16312	185.375											0.00451137	102.993
0.16345	189.16											0.00452005	103.004
0.16379	191.105											0.00452872	103.014
0.16412	192.34											0.0045374	103.025
0.16445	193.974											0.00454607	103.036
0.16479	195.577											0.00455475	103.046
0.16512	196.691											0.00456343	103.057
0.16545	197.068											0.0045721	103.068
0.16578	196.916											0.00458078	103.078
0.16611	195.458											0.00458946	103.089
0.16644	190.696											0.00459813	103.1
0.16678	185.302											0.00460681	103.11
0.16711	181.911											0.00461549	103.121
0.16744	182.708											0.00462416	103.132
0.16777	186.755											0.00463284	103.142
0.16811	192.253											0.00464151	103.153
0.16844	197.478											0.00465019	103.164
0.16877	201.949											0.00465887	103.175
0.1691	205.32											0.00466754	103.185
0.16944	207.556											0.00467622	103.196
0.16977	208.432											0.0046849	103.207
0.1701	209.476											0.00469357	103.217
0.17043	212.001											0.00470225	103.228
0.17076	215.164											0.00471092	103.239
0.1711	217.448											0.0047196	103.249
0.17143	218.275											0.00472828	103.26
0.17176	218.508											0.00473695	103.271
0.1721	219.33											0.00474563	103.281
0.17243	221.468											0.00475431	103.292
0.17276	223.787											0.00476298	103.303
0.17309	225.929											0.00477166	103.313
0.17342	227.461											0.00478033	103.324
0.17375	229.048											0.00478901	103.335
0.17409	230.074											0.00479769	103.345
0.17442	231.141											0.00480636	103.356
0.17475	232.084											0.00481504	103.367
0.17508	232.238											0.00482372	103.377
0.17542	231.841											0.00483239	103.388
0.17575	231.697											0.00484107	103.399
0.17608	231.319											0.00484974	103.409
0.17641	231.139											0.00485842	103.42
0.17674	230.326											0.0048671	103.431
0.17708	228.417											0.00487577	103.441
0.17741	226.101											0.00488445	103.452
0.17774	224.008											0.00489313	103.463
0.17807	221.532											0.0049018	103.474
0.1784	218.021											0.00491048	103.484
0.17874	214.13											0.00491915	103.495
0.17907	210.801											0.00492783	103.506
0.1794	208.047											0.00493651	103.516
0.17974	205.704											0.00494518	103.527
0.18007	203.151											0.00495386	103.538
0.1804	200.464											0.00496254	103.548
0.18073	198.472											0.00497121	103.559
0.18106	197.571											0.00497989	103.57
0.18139	198.341											0.00498856	103.58
0.18173	199.746											0.00499724	103.591
0.18206	201.085											0.00500592	103.602
0.18239	203.236											0.00501459	103.612
0.18272	205.988											0.00502327	103.623
0.18306	209.297											0.00503195	103.634
0.18339	212.197											0.00504062	103.644
0.18372	214.068											0.0050493	103.655
0.18405	214.545											0.00505797	103.666
0.18439	214.331											0.00506665	103.677
0.18472	214.959											0.00507533	103.687
0.18505	217.099											0.005084	103.698
0.18538	219.544											0.00509268	103.709
0.18571	221.218											0.00510136	103.719
0.18605	221.96											0.00511003	103.73
0.18638	221.361											0.00511871	103.741
0.18671	220.57											0.00512738	103.751
0.18705	220.033											0.00513606	103.762
0.18738	219.902											0.00514474	103.773
0.18771	219.902											0.00515341	103.783
0.18804	219.941											0.00516209	103.794
0.18837	219.746											0.00517077	103.805
0.1887	219.925											0.00517944	103.816
0.18904	220.864											0.00518812	103.826
0.18937	221.803											0.00519679	103.837
0.1897	221.675											0.00520547	103.848
0.19003	220.886											0.00521415	103.858
0.19037	219.299											0.00522282	103.869
0.1907	216.367											0.0052315	103.88
0.19103	212.469											0.00524018	103.89
0.19136	207.879											0.00524885	103.901
0.1917	203.756											0.00525753	103.912
0.19203	200.374											0.0052662	103.923
0.19236	197.761											0.00527488	103.933
0.19269	196.221											0.00528356	103.944
0.19302	195.422											0.00529223	103.955
0.19335	194.714											0.00530091	103.965
0.19369	194.055											0.00530959	103.976
0.19402	193.307											0.00531826	103.987
0.19435	192.446											0.00532694	103.998
0.19469	192.184											0.00533562	104.008
0.19502	192.856											0.00534429	104.019
0.19535	194.108											0.00535297	104.03
0.19568	196.323											0.00536164	104.04
0.19601	198.903											0.00537032	104.051
0.19634	201.977											0.005379	104.062
0.19668	204.875											0.00538767	104.072
0.19701	206.68											0.00539635	104.083
0.19734	208.025											0.00540503	104.094
0.19768	209.134											0.0054137	104.105
0.19801	209.313											0.00542238	104.115
0.19834	209.249											0.00543105	104.126
0.19867	208.751											0.00543973	104.137
0.199	208.376											0.00544841	104.147
0.19934	208.216											0.00545708	104.158
0.19967	207.561											0.00546576	104.169
0.2	206.147											0.00547444	104.18
0.20033	204.805											0.00548311	104.19
0.20066	203.783											0.00549179	104.201
0.201	203.068											0.00550046	104.212
0.20133	203.215											0.00550914	104.222
0.20166	204.527											0.00551782	104.233
0.202	206.491											0.00552649	104.244
0.20233	208.149											0.00553517	104.255
0.20266	209.501											0.00554385	104.265
0.20299	209.937											0.00555252	104.276
0.20332	209.507											0.0055612	104.287
0.20365	208.751											0.00556987	104.297
0.20399	208.392											0.00557855	104.308
0.20432	208.109											0.00558723	104.319
0.20465	207.575											0.0055959	104.33
0.20498	206.803											0.00560458	104.34
0.20532	205.637											0.00561326	104.351
0.20565	205.088											0.00562193	104.362
0.20598	205.698											0.00563061	104.372
0.20631	207.507											0.00563928	104.383
0.20665	210.025											0.00564796	104.394
0.20698	212.744											0.00565664	104.405
0.20731	215.022											0.00566531	104.415
0.20764	216.795											0.00567399	104.426
0.20797	218.039											0.00568267	104.437
0.2083	219.041											0.00569134	104.447
0.20864	220.26											0.00570002	104.458
0.20897	222.112											0.00570869	104.469
0.2093	223.441											0.00571737	104.48
0.20964	223.769											0.00572605	104.49
0.20997	223.422											0.00573472	104.501
0.2103	222.314											0.0057434	104.512
0.21063	220.662											0.00575208	104.522
0.21096	219.121											0.00576075	104.533
0.21129	217.513											0.00576943	104.544
0.21163	216.24											0.0057781	104.555
0.21196	214.674											0.00578678	104.565
0.21229	213.019											0.00579546	104.576
0.21263	210.946											0.00580413	104.587
0.21296	208.099											0.00581281	104.598
0.21329	204.923											0.00582149	104.608
0.21362	202.947											0.00583016	104.619
0.21395	202.459											0.00583884	104.63
0.21429	202.699											0.00584751	104.64
0.21462	203.921											0.00585619	104.651
0.21495	205.49											0.00586487	104.662
0.21528	206.128											0.00587354	104.673
0.21561	205.53											0.00588222	104.683
0.21595	203.885											0.0058909	104.694
0.21628	202.601											0.00589957	104.705
0.21661	202.153											0.00590825	104.716
0.21695	203.003											0.00591692	104.726
0.21728	204.018											0.0059256	104.737
0.21761	205.272											0.00593428	104.748
0.21794	206.324											0.00594295	104.759
0.21827	207.011											0.00595163	104.769
0.2186	207.134											0.00596031	104.78
0.21894	206.729											0.00596898	104.791
0.21927	205.935											0.00597766	104.801
0.2196	205.347											0.00598633	104.812
0.21993	205.288											0.00599501	104.823
0.22027	205.771											0.00600369	104.834
0.2206	206.637											0.00601236	104.844
0.22093	206.968											0.00602104	104.855
0.22126	206.881											0.00602972	104.866
0.2216	206.861											0.00603839	104.877
0.22193	206.88											0.00604707	104.887
0.22226	206.936											0.00605575	104.898
0.22259	207.687											0.00606442	104.909
0.22292	208.697											0.0060731	104.92
0.22326	209.921											0.00608177	104.93
0.22359	210.912											0.00609045	104.941
0.22392	212.192											0.00609913	104.952
0.22425	212.676											0.0061078	104.962
0.22459	211.983											0.00611648	104.973
0.22492	209.794											0.00612516	104.984
0.22525	206.206											0.00613383	104.995
0.22558	201.896											0.00614251	105.005
0.22591	197.202											0.00615118	105.016
0.22625	193.533											0.00615986	105.027
0.22658	190.683											0.00616854	105.038
0.22691	187.761											0.00617721	105.048
0.22724	184.585											0.00618589	105.059
0.22758	180.883											0.00619457	105.07
0.22791	178.192											0.00620324	105.081
0.22824	176.8											0.00621192	105.091
0.22857	176.729											0.00622059	105.102
0.2289	177.486											0.00622927	105.113
0.22924	178.576											0.00623795	105.124
0.22957	179.828											0.00624662	105.134
0.2299	180.479											0.0062553	105.145
0.23023	181.268											0.00626398	105.156
0.23056	182.117											0.00627265	105.167
0.2309	182.873											0.00628133	105.177
0.23123	184.079											0.00629	105.188
0.23156	185.535											0.00629868	105.199
0.2319	186.885											0.00630736	105.21
0.23223	187.745											0.00631603	105.22
0.23256	188.13											0.00632471	105.231
0.23289	188.462											0.00633339	105.242
0.23322	188.953											0.00634206	105.253
0.23355	189.87											0.00635074	105.263
0.23389	191.122											0.00635941	105.274
0.23422	192.79											0.00636809	105.285
0.23455	194.087											0.00637677	105.296
0.23488	194.596											0.00638544	105.306
0.23522	194.631											0.00639412	105.317
0.23555	195.187											0.0064028	105.328
0.23588	196.379											0.00641147	105.339
0.23621	198.025											0.00642015	105.349
0.23655	199.004											0.00642882	105.36
0.23688	199.305											0.0064375	105.371
0.23721	198.996											0.00644618	105.382
0.23754	198.356											0.00645485	105.392
0.23787	197.159											0.00646353	105.403
0.23821	195.945											0.00647221	105.414
0.23854	194.364											0.00648088	105.425
0.23887	192.287											0.00648956	105.435
0.2392	189.571											0.00649823	105.446
0.23954	186.562											0.00650691	105.457
0.23987	183.382											0.00651559	105.468
0.2402	180.659											0.00652426	105.478
0.24053	178.456											0.00653294	105.489
0.24086	176.619											0.00654162	105.5
0.2412	175.177											0.00655029	105.511
0.24153	172.849											0.00655897	105.521
0.24186	170.511											0.00656764	105.532
0.24219	168.144											0.00657632	105.543
0.24253	166.046											0.006585	105.554
0.24286	163.257											0.00659367	105.565
0.24319	159.921											0.00660235	105.575
0.24352	155.892											0.00661103	105.586
0.24385	153.351											0.0066197	105.597
0.24419	151.711											0.00662838	105.608
0.24452	150.234											0.00663705	105.618
0.24485	148.684											0.00664573	105.629
0.24518	146.485											0.00665441	105.64
0.24551	143.983											0.00666308	105.651
0.24585	141.731											0.00667176	105.661
0.24618	139.912											0.00668044	105.672
0.24651	138.201											0.00668911	105.683
0.24685	137.532											0.00669779	105.694
0.24718	138.229											0.00670646	105.704
0.24751	139.445											0.00671514	105.715
0.24784	141.58											0.00672382	105.726
0.24817	145.637											0.00673249	105.737
0.2485	150.634											0.00674117	105.747
0.24884	155.523											0.00674985	105.758
0.24917	160.071											0.00675852	105.769
0.2495	163.191											0.0067672	105.78
0.24983	165.811											0.00677588	105.791
0.25017	167.891											0.00678455	105.801
0.2505	169.352											0.00679323	105.812
0.25083	169.629											0.0068019	105.823
0.25116	168.071											0.00681058	105.834
0.2515	165.66											0.00681926	105.844
0.25183	163.928											0.00682793	105.855
0.25216	163.702											0.00683661	105.866
0.25249	165.205											0.00684529	105.877
0.25282	167.785											0.00685396	105.887
0.25316	170.072											0.00686264	105.898
0.25349	171.483											0.00687131	105.909
0.25382	171.509											0.00687999	105.92
0.25416	170.852											0.00688867	105.931
0.25449	171.159											0.00689734	105.941
0.25482	172.364											0.00690602	105.952
0.25515	174.787											0.0069147	105.963
0.25548	178.821											0.00692337	105.974
0.25581	183.358											0.00693205	105.984
0.25615	186.845											0.00694072	105.995
0.25648	188.82											0.0069494	106.006
0.25681	190.435											0.00695808	106.017
0.25714	192.509											0.00696675	106.028
0.25748	195.331											0.00697543	106.038
0.25781	197.916											0.00698411	106.049
0.25814	200.695											0.00699278	106.06
0.25847	204.189											0.00700146	106.071
0.2588	207.641											0.00701013	106.081
0.25914	211.264											0.00701881	106.092
0.25947	213.808											0.00702749	106.103
0.2598	215.507											0.00703616	106.114
0.26013	216.642											0.00704484	106.125
0.26046	217.005											0.00705352	106.135
0.2608	216.924											0.00706219	106.146
0.26113	216.949											0.00707087	106.157
0.26146	216.834											0.00707954	106.168
0.2618	216.478											0.00708822	106.178
0.26213	215.129											0.0070969	106.189
0.26246	213.073											0.00710557	106.2
0.26279	210.489											0.00711425	106.211
0.26312	207.139											0.00712293	106.222
0.26345	203.952											0.0071316	106.232
0.26379	201.388											0.00714028	106.243
0.26412	199.256											0.00714895	106.254
0.26445	197.556											0.00715763	106.265
0.26478	195.717											0.00716631	106.275
0.26512	193.736											0.00717498	106.286
0.26545	191.652											0.00718366	106.297
0.26578	189.107											0.00719234	106.308
0.26611	186.071											0.00720101	106.319
0.26645	182.769											0.00720969	106.329
0.26678	179.336											0.00721836	106.34
0.26711	175.818											0.00722704	106.351
0.26744	171.209											0.00723572	106.362
0.26777	166.597											0.00724439	106.373
0.26811	162.133											0.00725307	106.383
0.26844	157.829											0.00726175	106.394
0.26877	154.209											0.00727042	106.405
0.26911	151.074											0.0072791	106.416
0.26944	148.495											0.00728777	106.426
0.26977	146.065											0.00729645	106.437
0.2701	143.632											0.00730513	106.448
0.27043	141.88											0.0073138	106.459
0.27076	140.865											0.00732248	106.47
0.2711	141.238											0.00733116	106.48
0.27143	142.697											0.00733983	106.491
0.27176	144.391											0.00734851	106.502
0.27209	146.183											0.00735718	106.513
0.27243	147.982											0.00736586	106.524
0.27276	150.575											0.00737454	106.534
0.27309	153.712											0.00738321	106.545
0.27342	156.703											0.00739189	106.556
0.27375	159.55											0.00740057	106.567
0.27409	162.303											0.00740924	106.578
0.27442	164.589											0.00741792	106.588
0.27475	166.145											0.00742659	106.599
0.27508	167.863											0.00743527	106.61
0.27541	170.337											0.00744395	106.621
0.27575	172.494											0.00745262	106.631
0.27608	173.852											0.0074613	106.642
0.27641	173.801											0.00746998	106.653
0.27675	172.415											0.00747865	106.664
0.27708	170.573											0.00748733	106.675
0.27741	168.407											0.00749601	106.685
0.27774	166.497											0.00750468	106.696
0.27807	163.676											0.00751336	106.707
0.2784	160.856											0.00752203	106.718
0.27874	157.93											0.00753071	106.729
0.27907	155.404											0.00753939	106.739
0.2794	153.462											0.00754806	106.75
0.27974	152.036											0.00755674	106.761
0.28007	150.912											0.00756542	106.772
0.2804	150.884											0.00757409	106.783
0.28073	151.769											0.00758277	106.793
0.28106	152.663											0.00759144	106.804
0.2814	153.75											0.00760012	106.815
0.28173	154.445											0.0076088	106.826
0.28206	154.835											0.00761747	106.837
0.28239	155.672											0.00762615	106.847
0.28272	157.017											0.00763483	106.858
0.28306	158.818											0.0076435	106.869
0.28339	161.281											0.00765218	106.88
0.28372	163.401											0.00766085	106.891
0.28406	164.882											0.00766953	106.901
0.28439	166.084											0.00767821	106.912
0.28472	167.232											0.00768688	106.923
0.28505	168.401											0.00769556	106.934
0.28538	169.083											0.00770424	106.945
0.28571	169.55											0.00771291	106.955
0.28605	170.107											0.00772159	106.966
0.28638	171.406											0.00773026	106.977
0.28671	172.786											0.00773894	106.988
0.28704	174.011											0.00774762	106.999
0.28738	174.701											0.00775629	107.009
0.28771	175.75											0.00776497	107.02
0.28804	176.96											0.00777365	107.031
0.28837	178.007											0.00778232	107.042
0.28871	178.985											0.007791	107.053
0.28904	179.033											0.00779967	107.063
0.28937	177.415											0.00780835	107.074
0.2897	174.27											0.00781703	107.085
0.29003	171.717											0.0078257	107.096
0.29037	170.267											0.00783438	107.107
0.2907	169.879											0.00784306	107.117
0.29103	169.335											0.00785173	107.128
0.29136	169.121											0.00786041	107.139
0.2917	169.767											0.00786908	107.15
0.29203	170.938											0.00787776	107.161
0.29236	172.6											0.00788644	107.172
0.29269	174.246											0.00789511	107.182
0.29302	175.861											0.00790379	107.193
0.29335	177.172											0.00791247	107.204
0.29369	178.038											0.00792114	107.215
0.29402	178.792											0.00792982	107.226
0.29435	179.82											0.00793849	107.236
0.29469	181.372											0.00794717	107.247
0.29502	183.151											0.00795585	107.258
0.29535	185.525											0.00796452	107.269
0.29568	188.169											0.0079732	107.28
0.29601	189.876											0.00798188	107.29
0.29635	191.517											0.00799055	107.301
0.29668	193.637											0.00799923	107.312
0.29701	195.922											0.0080079	107.323
0.29734	198.707											0.00801658	107.334
0.29767	201.001											0.00802526	107.345
0.29801	202.508											0.00803393	107.355
0.29834	202.366											0.00804261	107.366
0.29867	202.236											0.00805129	107.377
0.29901	201.908											0.00805996	107.388
0.29934	201.111											0.00806864	107.399
0.29967	200.663											0.00807731	107.409
0.3	200.487											0.00808599	107.42
0.30033	199.834											0.00809467	107.431
0.30066	199.077											0.00810334	107.442
0.301	199.041											0.00811202	107.453
0.30133	199.416											0.0081207	107.463
0.30166	200.619											0.00812937	107.474
0.30199	202.404											0.00813805	107.485
0.30233	204.583											0.00814672	107.496
0.30266	207.373											0.0081554	107.507
0.30299	209.86											0.00816408	107.518
0.30332	211.348											0.00817275	107.528
0.30366	211.65											0.00818143	107.539
0.30399	211.674											0.00819011	107.55
0.30432	211.366											0.00819878	107.561
0.30465	211.876											0.00820746	107.572
0.30498	212.953											0.00821614	107.582
0.30532	213.68											0.00822481	107.593
0.30565	214.312											0.00823349	107.604
0.30598	214.554											0.00824216	107.615
0.30631	214.286											0.00825084	107.626
0.30665	212.829											0.00825952	107.637
0.30698	210.651											0.00826819	107.647
0.30731	208.631											0.00827687	107.658
0.30764	207.689											0.00828555	107.669
0.30797	207.679											0.00829422	107.68
0.3083	207.223											0.0083029	107.691
0.30864	206.15											0.00831157	107.702
0.30897	204.652											0.00832025	107.712
0.3093	203.526											0.00832893	107.723
0.30964	202.76											0.0083376	107.734
0.30997	201.904											0.00834628	107.745
0.3103	201.063											0.00835496	107.756
0.31063	199.767											0.00836363	107.766
0.31096	198.226											0.00837231	107.777
0.3113	196.184											0.00838098	107.788
0.31163	193.851											0.00838966	107.799
0.31196	191.955											0.00839834	107.81
0.31229	190.886											0.00840701	107.821
0.31262	190.288											0.00841569	107.831
0.31296	189.423											0.00842437	107.842
0.31329	187.213											0.00843304	107.853
0.31362	184.431											0.00844172	107.864
0.31396	181.269											0.00845039	107.875
0.31429	178.878											0.00845907	107.886
0.31462	177.599											0.00846775	107.896
0.31495	177.357											0.00847642	107.907
0.31528	177.33											0.0084851	107.918
0.31561	176.666											0.00849378	107.929
0.31595	175.76											0.00850245	107.94
0.31628	174.287											0.00851113	107.95
0.31661	171.768											0.0085198	107.961
0.31694	168.324											0.00852848	107.972
0.31728	164.989											0.00853716	107.983
0.31761	163.543											0.00854583	107.994
0.31794	164.885											0.00855451	108.005
0.31827	168.555											0.00856319	108.015
0.31861	173.061											0.00857186	108.026
0.31894	177.462											0.00858054	108.037
0.31927	181.618											0.00858921	108.048
0.3196	185.241											0.00859789	108.059
0.31993	188.535											0.00860657	108.07
0.32027	191.554											0.00861524	108.08
0.3206	194.144											0.00862392	108.091
0.32093	196.703											0.0086326	108.102
0.32126	199.849											0.00864127	108.113
0.3216	202.928											0.00864995	108.124
0.32193	205.568											0.00865862	108.135
0.32226	208.194											0.0086673	108.145
0.32259	210.46											0.00867598	108.156
0.32292	211.991											0.00868465	108.167
0.32326	213.211											0.00869333	108.178
0.32359	214.849											0.00870201	108.189
0.32392	216.694											0.00871068	108.2
0.32425	218.392											0.00871936	108.21
0.32459	218.658											0.00872803	108.221
0.32492	216.804											0.00873671	108.232
0.32525	214.029											0.00874539	108.243
0.32558	210.713											0.00875406	108.254
0.32591	206.641											0.00876274	108.265
0.32625	201.67											0.00877142	108.275
0.32658	196.998											0.00878009	108.286
0.32691	193.567											0.00878877	108.297
0.32724	190.602											0.00879744	108.308
0.32757	187.305											0.00880612	108.319
0.32791	183.628											0.0088148	108.33
0.32824	180.089											0.00882347	108.34
0.32857	176.586											0.00883215	108.351
0.32891	173.528											0.00884083	108.362
0.32924	170.899											0.0088495	108.373
0.32957	168.359											0.00885818	108.384
0.3299	165.658											0.00886685	108.395
0.33023	162.117											0.00887553	108.405
0.33056	158.608											0.00888421	108.416
0.3309	155.339											0.00889288	108.427
0.33123	152.913											0.00890156	108.438
0.33156	151.579											0.00891024	108.449
0.33189	151.411											0.00891891	108.46
0.33223	151.703											0.00892759	108.471
0.33256	151.93											0.00893627	108.481
0.33289	151.755											0.00894494	108.492
0.33322	151.064											0.00895362	108.503
0.33356	150.368											0.00896229	108.514
0.33389	150.487											0.00897097	108.525
0.33422	151.454											0.00897965	108.536
0.33455	152.015											0.00898832	108.546
0.33488	152.84											0.008997	108.557
0.33522	154.03											0.00900568	108.568
0.33555	155.162											0.00901435	108.579
0.33588	156.578											0.00902303	108.59
0.33621	157.929											0.0090317	108.601
0.33655	159.193											0.00904038	108.611
0.33688	160.546											0.00904906	108.622
0.33721	161.639											0.00905773	108.633
0.33754	162.547											0.00906641	108.644
0.33787	163.542											0.00907509	108.655
0.33821	164.635											0.00908376	108.666
0.33854	165.523											0.00909244	108.677
0.33887	165.961											0.00910111	108.687
0.3392	165.809											0.00910979	108.698
0.33954	165.781											0.00911847	108.709
0.33987	166.082											0.00912714	108.72
0.3402	166.585											0.00913582	108.731
0.34053	167.444											0.0091445	108.742
0.34086	168.21											0.00915317	108.752
0.3412	169.022											0.00916185	108.763
0.34153	169.684											0.00917052	108.774
0.34186	169.374											0.0091792	108.785
0.34219	168.157											0.00918788	108.796
0.34252	166.291											0.00919655	108.807
0.34286	164.8											0.00920523	108.818
0.34319	164.094											0.00921391	108.828
0.34352	163.934											0.00922258	108.839
0.34386	163.485											0.00923126	108.85
0.34419	162.386											0.00923993	108.861
0.34452	160.301											0.00924861	108.872
0.34485	157.72											0.00925729	108.883
0.34518	155.442											0.00926596	108.893
0.34551	152.795											0.00927464	108.904
0.34585	149.863											0.00928332	108.915
0.34618	147.085											0.00929199	108.926
0.34651	145.86											0.00930067	108.937
0.34685	145.427											0.00930934	108.948
0.34718	144.754											0.00931802	108.959
0.34751	143.385											0.0093267	108.969
0.34784	140.884											0.00933537	108.98
0.34817	138.154											0.00934405	108.991
0.34851	135.048											0.00935273	109.002
0.34884	131.044											0.0093614	109.013
0.34917	126.361											0.00937008	109.024
0.3495	121.648											0.00937875	109.034
0.34983	118.291											0.00938743	109.045
0.35017	116.249											0.00939611	109.056
0.3505	115.658											0.00940478	109.067
0.35083	115.357											0.00941346	109.078
0.35117	114.706											0.00942214	109.089
0.3515	113.908											0.00943081	109.1
0.35183	112.706											0.00943949	109.11
0.35216	110.434											0.00944816	109.121
0.35249	107.612											0.00945684	109.132
0.35282	105.643											0.00946552	109.143
0.35316	104.634											0.00947419	109.154
0.35349	103.303											0.00948287	109.165
0.35382	101.754											0.00949155	109.176
0.35415	99.868											0.00950022	109.186
0.35449	98.204											0.0095089	109.197
0.35482	97.028											0.00951757	109.208
0.35515	97.043											0.00952625	109.219
0.35548	97.843											0.00953493	109.23
0.35581	99.536											0.0095436	109.241
0.35615	102.643											0.00955228	109.252
0.35648	107.23											0.00956096	109.262
0.35681	112.826											0.00956963	109.273
0.35714	120.182											0.00957831	109.284
0.35747	127.996											0.00958698	109.295
0.35781	137.677											0.00959566	109.306
0.35814	145.755											0.00960434	109.317
0.35847	149.9											0.00961301	109.328
0.35881	149.618											0.00962169	109.338
0.35914	146.643											0.00963037	109.349
0.35947	142.664											0.00963904	109.36
0.3598	138.065											0.00964772	109.371
0.36013	134.203											0.0096564	109.382
0.36046	131.443											0.00966507	109.393
0.3608	130.065											0.00967375	109.403
0.36113	129.243											0.00968242	109.414
0.36146	127.714											0.0096911	109.425
0.3618	125.38											0.00969978	109.436
0.36213	122.412											0.00970845	109.447
0.36246	119.872											0.00971713	109.458
0.36279	117.869											0.00972581	109.469
0.36312	115.827											0.00973448	109.479
0.36346	113.935											0.00974316	109.49
0.36379	112.113											0.00975183	109.501
0.36412	110.831											0.00976051	109.512
0.36445	110.142											0.00976919	109.523
0.36478	109.781											0.00977786	109.534
0.36512	109.77											0.00978654	109.545
0.36545	109.752											0.00979522	109.555
0.36578	110.459											0.00980389	109.566
0.36612	112.171											0.00981257	109.577
0.36645	115.056											0.00982124	109.588
0.36678	119.839											0.00982992	109.599
0.36711	125.765											0.0098386	109.61
0.36744	131.342											0.00984727	109.621
0.36777	136.309											0.00985595	109.632
0.36811	140.355											0.00986463	109.642
0.36844	144.019											0.0098733	109.653
0.36877	146.794											0.00988198	109.664
0.3691	148.644											0.00989065	109.675
0.36944	151.433											0.00989933	109.686
0.36977	154.813											0.00990801	109.697
0.3701	157.507											0.00991668	109.708
0.37043	158.769											0.00992536	109.718
0.37076	158.819											0.00993404	109.729
0.3711	159.375											0.00994271	109.74
0.37143	161.003											0.00995139	109.751
0.37176	162.511											0.00996006	109.762
0.37209	164.271											0.00996874	109.773
0.37243	167.011											0.00997742	109.784
0.37276	169.683											0.00998609	109.794
0.37309	172.609											0.00999477	109.805
0.37342	174.982											0.0100034	109.816
0.37376	176.978											0.0100121	109.827
0.37409	178.193											0.0100208	109.838
0.37442	179.608											0.0100295	109.849
0.37475	180.392											0.0100382	109.86
0.37508	180.516											0.0100468	109.87
0.37541	180.075											0.0100555	109.881
0.37575	179.213											0.0100642	109.892
0.37608	180.8											0.0100729	109.903
0.37641	184.304											0.0100815	109.914
0.37675	187.674											0.0100902	109.925
0.37708	190.035											0.0100989	109.936
0.37741	190.565											0.0101076	109.947
0.37774	190.456											0.0101162	109.957
0.37807	190.906											0.0101249	109.968
0.37841	190.992											0.0101336	109.979
0.37874	191.205											0.0101423	109.99
0.37907	191.862											0.0101509	110.001
0.3794	192.784											0.0101596	110.012
0.37973	193.408											0.0101683	110.023
0.38007	192.043											0.010177	110.033
0.3804	190.531											0.0101856	110.044
0.38073	188.002											0.0101943	110.055
0.38107	185.366											0.010203	110.066
0.3814	183.708											0.0102117	110.077
0.38173	183.575											0.0102204	110.088
0.38206	183.795											0.010229	110.099
0.38239	183.77											0.0102377	110.109
0.38272	182.562											0.0102464	110.12
0.38306	181.122											0.0102551	110.131
0.38339	179.894											0.0102637	110.142
0.38372	177.952											0.0102724	110.153
0.38405	175.164											0.0102811	110.164
0.38439	171.377											0.0102898	110.175
0.38472	165.865											0.0102984	110.186
0.38505	159.314											0.0103071	110.196
0.38538	153.08											0.0103158	110.207
0.38572	148.148											0.0103245	110.218
0.38605	143.791											0.0103331	110.229
0.38638	139.916											0.0103418	110.24
0.38671	137.308											0.0103505	110.251
0.38704	135.803											0.0103592	110.262
0.38738	133.28											0.0103678	110.272
0.38771	131.741											0.0103765	110.283
0.38804	130.516											0.0103852	110.294
0.38837	129.36											0.0103939	110.305
0.38871	128.65											0.0104026	110.316
0.38904	128.577											0.0104112	110.327
0.38937	128.53											0.0104199	110.338
0.3897	127.75											0.0104286	110.349
0.39003	126.669											0.0104373	110.359
0.39036	125.823											0.0104459	110.37
0.3907	125.275											0.0104546	110.381
0.39103	124.805											0.0104633	110.392
0.39136	124.46											0.010472	110.403
0.3917	123.438											0.0104806	110.414
0.39203	122.183											0.0104893	110.425
0.39236	122.014											0.010498	110.436
0.39269	122.801											0.0105067	110.446
0.39302	122.996											0.0105153	110.457
0.39336	123.323											0.010524	110.468
0.39369	123.668											0.0105327	110.479
0.39402	125.085											0.0105414	110.49
0.39435	126.969											0.0105501	110.501
0.39468	129.283											0.0105587	110.512
0.39502	131.849											0.0105674	110.522
0.39535	134.52											0.0105761	110.533
0.39568	136.907											0.0105848	110.544
0.39602	139.192											0.0105934	110.555
0.39635	140.194											0.0106021	110.566
0.39668	140.054											0.0106108	110.577
0.39701	139.925											0.0106195	110.588
0.39734	140.26											0.0106281	110.599
0.39767	140.946											0.0106368	110.609
0.39801	142.487											0.0106455	110.62
0.39834	143.927											0.0106542	110.631
0.39867	145.255											0.0106628	110.642
0.399	146.608											0.0106715	110.653
0.39934	147.894											0.0106802	110.664
0.39967	149.887											0.0106889	110.675
0.4	151.489											0.0106975	110.686
0.40033	153.583											0.0107062	110.696
0.40067	155.521											0.0107149	110.707
0.401	156.622											0.0107236	110.718
0.40133	156.869											0.0107323	110.729
0.40166	156.157											0.0107409	110.74
0.40199	154.04											0.0107496	110.751
0.40233	151.062											0.0107583	110.762
0.40266	146.604											0.010767	110.773
0.40299	140.945											0.0107756	110.783
0.40332	135.815											0.0107843	110.794
0.40366	132.245											0.010793	110.805
0.40399	130.557											0.0108017	110.816
0.40432	131.654											0.0108103	110.827
0.40465	134.029											0.010819	110.838
0.40498	137.617											0.0108277	110.849
0.40531	140.178											0.0108364	110.86
0.40565	141.495											0.010845	110.87
0.40598	142.652											0.0108537	110.881
0.40631	143.977											0.0108624	110.892
0.40665	145.428											0.0108711	110.903
0.40698	147.365											0.0108797	110.914
0.40731	149.489											0.0108884	110.925
0.40764	151.575											0.0108971	110.936
0.40797	153.611											0.0109058	110.946
0.40831	155.093											0.0109145	110.957
0.40864	156.079											0.0109231	110.968
0.40897	155.191											0.0109318	110.979
0.4093	153.307											0.0109405	110.99
0.40963	150.927											0.0109492	111.001
0.40997	148.889											0.0109578	111.012
0.4103	147.741											0.0109665	111.023
0.41063	147.019											0.0109752	111.033
0.41097	146.575											0.0109839	111.044
0.4113	146.12											0.0109925	111.055
0.41163	145.727											0.0110012	111.066
0.41196	144.782											0.0110099	111.077
0.41229	143.236											0.0110186	111.088
0.41262	142.311											0.0110272	111.099
0.41296	141.531											0.0110359	111.11
0.41329	141.463											0.0110446	111.12
0.41362	141.508											0.0110533	111.131
0.41395	142.437											0.011062	111.142
0.41429	143.858											0.0110706	111.153
0.41462	145.497											0.0110793	111.164
0.41495	146.541											0.011088	111.175
0.41528	147.231											0.0110967	111.186
0.41562	146.952											0.0111053	111.197
0.41595	146.347											0.011114	111.207
0.41628	145.167											0.0111227	111.218
0.41661	144.315											0.0111314	111.229
0.41694	143.537											0.01114	111.24
0.41728	142.681											0.0111487	111.251
0.41761	140.78											0.0111574	111.262
0.41794	138.262											0.0111661	111.273
0.41827	135.331											0.0111747	111.284
0.41861	131.953											0.0111834	111.294
0.41894	128.771											0.0111921	111.305
0.41927	125.177											0.0112008	111.316
0.4196	121.683											0.0112094	111.327
0.41993	118.581											0.0112181	111.338
0.42027	116.062											0.0112268	111.349
0.4206	114.31											0.0112355	111.36
0.42093	112.995											0.0112442	111.371
0.42126	112.145											0.0112528	111.381
0.4216	111.423											0.0112615	111.392
0.42193	109.822											0.0112702	111.403
0.42226	107.05											0.0112789	111.414
0.42259	104.406											0.0112875	111.425
0.42292	102.983											0.0112962	111.436
0.42326	103.338											0.0113049	111.447
0.42359	103.192											0.0113136	111.458
0.42392	102.311											0.0113222	111.468
0.42425	100.805											0.0113309	111.479
0.42458	98.916											0.0113396	111.49
0.42492	97.305											0.0113483	111.501
0.42525	95.801											0.0113569	111.512
0.42558	94.524											0.0113656	111.523
0.42592	95.239											0.0113743	111.534
0.42625	96.701											0.011383	111.545
0.42658	99.28											0.0113916	111.556
0.42691	102.621											0.0114003	111.566
0.42724	106.441											0.011409	111.577
0.42757	110.121											0.0114177	111.588
0.42791	113.828											0.0114264	111.599
0.42824	116.934											0.011435	111.61
0.42857	119.875											0.0114437	111.621
0.42891	122.059											0.0114524	111.632
0.42924	124.093											0.0114611	111.643
0.42957	125.804											0.0114697	111.653
0.4299	126.704											0.0114784	111.664
0.43023	126.497											0.0114871	111.675
0.43057	124.782											0.0114958	111.686
0.4309	122.314											0.0115044	111.697
0.43123	120.568											0.0115131	111.708
0.43156	120.874											0.0115218	111.719
0.43189	117.728											0.0115305	111.73
0.43223	113.326											0.0115391	111.74
0.43256	110.44											0.0115478	111.751
0.43289	107.778											0.0115565	111.762
0.43322	105.677											0.0115652	111.773
0.43356	103.149											0.0115738	111.784
0.43389	100.51											0.0115825	111.795
0.43422	97.318											0.0115912	111.806
0.43455	94.749											0.0115999	111.817
0.43488	92.803											0.0116086	111.827
0.43522	91.074											0.0116172	111.838
0.43555	89.202											0.0116259	111.849
0.43588	86.964											0.0116346	111.86
0.43621	85.79											0.0116433	111.871
0.43655	84.952											0.0116519	111.882
0.43688	84.586											0.0116606	111.893
0.43721	84.153											0.0116693	111.904
0.43754	84.169											0.011678	111.914
0.43787	83.897											0.0116866	111.925
0.43821	83.922											0.0116953	111.936
0.43854	83.93											0.011704	111.947
0.43887	83.773											0.0117127	111.958
0.4392	83.195											0.0117213	111.969
0.43954	82.751											0.01173	111.98
0.43987	82.615											0.0117387	111.991
0.4402	80.944											0.0117474	112.001
0.44053	78.983											0.0117561	112.012
0.44087	77.649											0.0117647	112.023
0.4412	76.355											0.0117734	112.034
0.44153	75.696											0.0117821	112.045
0.44186	75.982											0.0117908	112.056
0.44219	75.842											0.0117994	112.067
0.44252	75.835											0.0118081	112.078
0.44286	75.38											0.0118168	112.088
0.44319	75.822											0.0118255	112.099
0.44352	77.132											0.0118341	112.11
0.44386	79.108											0.0118428	112.121
0.44419	80.544											0.0118515	112.132
0.44452	82.31											0.0118602	112.143
0.44485	84.001											0.0118688	112.154
0.44518	84.952											0.0118775	112.165
0.44552	87.128											0.0118862	112.176
0.44585	89.044											0.0118949	112.186
0.44618	91.614											0.0119035	112.197
0.44651	94.423											0.0119122	112.208
0.44684	97.011											0.0119209	112.219
0.44718	98.824											0.0119296	112.23
0.44751	100.556											0.0119383	112.241
0.44784	101.607											0.0119469	112.252
0.44817	102.013											0.0119556	112.263
0.44851	101.936											0.0119643	112.273
0.44884	101.081											0.011973	112.284
0.44917	99.913											0.0119816	112.295
0.4495	99.041											0.0119903	112.306
0.44983	98.529											0.011999	112.317
0.45017	97.869											0.0120077	112.328
0.4505	95.935											0.0120163	112.339
0.45083	94.495											0.012025	112.35
0.45116	93.494											0.0120337	112.36
0.4515	92.293											0.0120424	112.371
0.45183	89.905											0.012051	112.382
0.45216	87.026											0.0120597	112.393
0.45249	84.493											0.0120684	112.404
0.45282	81.172											0.0120771	112.415
0.45316	78.808											0.0120857	112.426
0.45349	77.319											0.0120944	112.437
0.45382	75.618											0.0121031	112.447
0.45415	73.707											0.0121118	112.458
0.45449	72.244											0.0121205	112.469
0.45482	71.772											0.0121291	112.48
0.45515	71.578											0.0121378	112.491
0.45548	71.314											0.0121465	112.502
0.45582	70.467											0.0121552	112.513
0.45615	70.879											0.0121638	112.524
0.45648	71.187											0.0121725	112.534
0.45681	71.602											0.0121812	112.545
0.45714	72.096											0.0121899	112.556
0.45747	72.555											0.0121985	112.567
0.45781	73.207											0.0122072	112.578
0.45814	74.42											0.0122159	112.589
0.45847	75.537											0.0122246	112.6
0.45881	75.313											0.0122332	112.611
0.45914	73.77											0.0122419	112.621
0.45947	71.628											0.0122506	112.632
0.4598	69.588											0.0122593	112.643
0.46013	67.105											0.012268	112.654
0.46047	64.8											0.0122766	112.665
0.4608	62.603											0.0122853	112.676
0.46113	60.349											0.012294	112.687
0.46146	57.87											0.0123027	112.698
0.46179	55.928											0.0123113	112.708
0.46213	55.107											0.01232	112.719
0.46246	54.879											0.0123287	112.73
0.46279	55.319											0.0123374	112.741
0.46313	56.641											0.012346	112.752
0.46346	58.726											0.0123547	112.763
0.46379	60.654											0.0123634	112.774
0.46412	61.758											0.0123721	112.785
0.46445	62.705											0.0123807	112.795
0.46478	62.706											0.0123894	112.806
0.46512	63.553											0.0123981	112.817
0.46545	64.265											0.0124068	112.828
0.46578	64.728											0.0124154	112.839
0.46611	65.181											0.0124241	112.85
0.46645	65.602											0.0124328	112.861
0.46678	65.712											0.0124415	112.872
0.46711	65.927											0.0124502	112.882
0.46744	65.732											0.0124588	112.893
0.46777	65.486											0.0124675	112.904
0.46811	65.57											0.0124762	112.915
0.46844	65.375											0.0124849	112.926
0.46877	64.618											0.0124935	112.937
0.4691	63.723											0.0125022	112.948
0.46944	63.554											0.0125109	112.959
0.46977	64.348											0.0125196	112.969
0.4701	65.048											0.0125282	112.98
0.47043	65.519											0.0125369	112.991
0.47077	65.023											0.0125456	113.002
0.4711	64.306											0.0125543	113.013
0.47143	64.391											0.0125629	113.024
0.47176	64.045											0.0125716	113.035
0.47209	63.503											0.0125803	113.046
0.47242	62.846											0.012589	113.056
0.47276	62.858											0.0125976	113.067
0.47309	62.727											0.0126063	113.078
0.47342	62.453											0.012615	113.089
0.47376	62.351											0.0126237	113.1
0.47409	63.776											0.0126324	113.111
0.47442	64.703											0.012641	113.122
0.47475	65.25											0.0126497	113.133
0.47508	65.184											0.0126584	113.143
0.47542	63.456											0.0126671	113.154
0.47575	60.448											0.0126757	113.165
0.47608	57.606											0.0126844	113.176
0.47641	55.418											0.0126931	113.187
0.47674	53.608											0.0127018	113.198
0.47708	52.05											0.0127104	113.209
0.47741	50.768											0.0127191	113.22
0.47774	49.528											0.0127278	113.23
0.47808	48.506											0.0127365	113.241
0.47841	48.309											0.0127451	113.252
0.47874	48.858											0.0127538	113.263
0.47907	50.287											0.0127625	113.274
0.4794	51.955											0.0127712	113.285
0.47973	53.557											0.0127799	113.296
0.48007	54.384											0.0127885	113.307
0.4804	54.422											0.0127972	113.317
0.48073	55.08											0.0128059	113.328
0.48106	56.031											0.0128146	113.339
0.4814	57.569											0.0128232	113.35
0.48173	60.344											0.0128319	113.361
0.48206	63.777											0.0128406	113.372
0.48239	66.904											0.0128493	113.383
0.48272	69.359											0.0128579	113.394
0.48306	71.55											0.0128666	113.404
0.48339	74.014											0.0128753	113.415
0.48372	76.838											0.012884	113.426
0.48405	79.29											0.0128926	113.437
0.48439	81.146											0.0129013	113.448
0.48472	83.804											0.01291	113.459
0.48505	86.225											0.0129187	113.47
0.48538	88.475											0.0129273	113.481
0.48572	90.426											0.012936	113.491
0.48605	90.565											0.0129447	113.502
0.48638	89.913											0.0129534	113.513
0.48671	88.614											0.0129621	113.524
0.48704	86.751											0.0129707	113.535
0.48737	84.04											0.0129794	113.546
0.48771	81.133											0.0129881	113.557
0.48804	78.387											0.0129968	113.568
0.48837	76.348											0.0130054	113.578
0.48871	75.34											0.0130141	113.589
0.48904	75.586											0.0130228	113.6
0.48937	76.911											0.0130315	113.611
0.4897	78.198											0.0130401	113.622
0.49003	79.358											0.0130488	113.633
0.49037	81.227											0.0130575	113.644
0.4907	83.591											0.0130662	113.654
0.49103	85.876											0.0130748	113.665
0.49136	88.433											0.0130835	113.676
0.49169	90.25											0.0130922	113.687
0.49203	90.905											0.0131009	113.698
0.49236	90.354											0.0131095	113.709
0.49269	89.074											0.0131182	113.72
0.49303	86.696											0.0131269	113.731
0.49336	83.667											0.0131356	113.741
0.49369	80.555											0.0131443	113.752
0.49402	77.135											0.0131529	113.763
0.49435	73.883											0.0131616	113.774
0.49468	71.588											0.0131703	113.785
0.49502	70.586											0.013179	113.796
0.49535	70.508											0.0131876	113.807
0.49568	70.348											0.0131963	113.818
0.49602	70.141											0.013205	113.828
0.49635	69.878											0.0132137	113.839
0.49668	69.49											0.0132223	113.85
0.49701	69.197											0.013231	113.861
0.49734	69.273											0.0132397	113.872
0.49768	68.71											0.0132484	113.883
0.49801	67.723											0.013257	113.894
0.49834	66.389											0.0132657	113.904
0.49867	65.253											0.0132744	113.915
0.499	64.594											0.0132831	113.926
0.49934	64.822											0.0132918	113.937
0.49967	65.751											0.0133004	113.948
0.5	66.381											0.0133091	113.959
0.50033	66.142											0.0133178	113.97
0.50067	66.312											0.0133265	113.981
0.501	67.047											0.0133351	113.991
0.50133	67.482											0.0133438	114.002
0.50166	67.198											0.0133525	114.013
0.50199	65.591											0.0133612	114.024
0.50232	63.854											0.0133698	114.035
0.50266	62.411											0.0133785	114.046
0.50299	61.573											0.0133872	114.057
0.50332	60.83											0.0133959	114.067
0.50366	60.841											0.0134045	114.078
0.50399	61.435											0.0134132	114.089
0.50432	62.042											0.0134219	114.1
0.50465	63.147											0.0134306	114.111
0.50498	65.445											0.0134392	114.122
0.50532	68.431											0.0134479	114.133
0.50565	70.994											0.0134566	114.144
0.50598	72.753											0.0134653	114.154
0.50631	75.126											0.013474	114.165
0.50664	77.039											0.0134826	114.176
0.50698	77.572											0.0134913	114.187
0.50731	76.381											0.0135	114.198
0.50764	73.471											0.0135087	114.209
0.50798	69.809											0.0135173	114.22
0.50831	66.077											0.013526	114.23
0.50864	62.422											0.0135347	114.241
0.50897	59.124											0.0135434	114.252
0.5093	55.088											0.013552	114.263
0.50963	50.634											0.0135607	114.274
0.50997	47.028											0.0135694	114.285
0.5103	44.554											0.0135781	114.296
0.51063	42.577											0.0135867	114.306
0.51097	40.93											0.0135954	114.317
0.5113	39.634											0.0136041	114.328
0.51163	38.06											0.0136128	114.339
0.51196	37.214											0.0136214	114.35
0.51229	36.566											0.0136301	114.361
0.51263	35.389											0.0136388	114.372
0.51296	34.425											0.0136475	114.383
0.51329	33.465											0.0136562	114.393
0.51362	32.207											0.0136648	114.404
0.51395	30.872											0.0136735	114.415
0.51429	29.664											0.0136822	114.426
0.51462	28.336											0.0136909	114.437
0.51495	27.328											0.0136995	114.448
0.51528	26.561											0.0137082	114.459
0.51562	25.432											0.0137169	114.469
0.51595	23.612											0.0137256	114.48
0.51628	22.04											0.0137342	114.491
0.51661	20.836											0.0137429	114.502
0.51694	19.829											0.0137516	114.513
0.51728	19.435											0.0137603	114.524
0.51761	19.656											0.0137689	114.535
0.51794	20.298											0.0137776	114.545
0.51827	21.466											0.0137863	114.556
0.51861	22.97											0.013795	114.567
0.51894	24.262											0.0138036	114.578
0.51927	26.076											0.0138123	114.589
0.5196	27.638											0.013821	114.6
0.51993	28.788											0.0138297	114.611
0.52027	28.992											0.0138384	114.621
0.5206	28.492											0.013847	114.632
0.52093	27.439											0.0138557	114.643
0.52126	26.441											0.0138644	114.654
0.5216	25.465											0.0138731	114.665
0.52193	24.967											0.0138817	114.676
0.52226	25.143											0.0138904	114.687
0.52259	26.094											0.0138991	114.697
0.52293	27.63											0.0139078	114.708
0.52326	29.111											0.0139164	114.719
0.52359	30.587											0.0139251	114.73
0.52392	31.445											0.0139338	114.741
0.52425	31.614											0.0139425	114.752
0.52458	32.04											0.0139511	114.763
0.52492	32.263											0.0139598	114.773
0.52525	32.451											0.0139685	114.784
0.52558	32.959											0.0139772	114.795
0.52592	33.231											0.0139859	114.806
0.52625	33.73											0.0139945	114.817
0.52658	34.486											0.0140032	114.828
0.52691	36.438											0.0140119	114.839
0.52724	39.566											0.0140206	114.849
0.52758	42.807											0.0140292	114.86
0.52791	46.196											0.0140379	114.871
0.52824	49.778											0.0140466	114.882
0.52857	52.342											0.0140553	114.893
0.5289	54.225											0.0140639	114.904
0.52924	55.333											0.0140726	114.915
0.52957	56.048											0.0140813	114.925
0.5299	56.279											0.01409	114.936
0.53023	56.025											0.0140986	114.947
0.53057	55.979											0.0141073	114.958
0.5309	56.582											0.014116	114.969
0.53123	57.464											0.0141247	114.98
0.53156	58.528											0.0141333	114.99
0.53189	58.948											0.014142	115.001
0.53223	59.411											0.0141507	115.012
0.53256	59.114											0.0141594	115.023
0.53289	58.713											0.0141681	115.034
0.53322	57.876											0.0141767	115.045
0.53356	57.819											0.0141854	115.056
0.53389	58.03											0.0141941	115.066
0.53422	59.341											0.0142028	115.077
0.53455	60.81											0.0142114	115.088
0.53488	62.368											0.0142201	115.099
0.53522	63.431											0.0142288	115.11
0.53555	63.656											0.0142375	115.121
0.53588	63.857											0.0142461	115.132
0.53621	63.636											0.0142548	115.142
0.53655	64.228											0.0142635	115.153
0.53688	65.362											0.0142722	115.164
0.53721	67.106											0.0142808	115.175
0.53754	69.302											0.0142895	115.186
0.53788	70.93											0.0142982	115.197
0.53821	72.304											0.0143069	115.207
0.53854	73.393											0.0143155	115.218
0.53887	72.957											0.0143242	115.229
0.5392	72.113											0.0143329	115.24
0.53953	71.429											0.0143416	115.251
0.53987	71.151											0.0143503	115.262
0.5402	70.69											0.0143589	115.273
0.54053	69.965											0.0143676	115.283
0.54087	69.443											0.0143763	115.294
0.5412	69.204											0.014385	115.305
0.54153	69.716											0.0143936	115.316
0.54186	71.344											0.0144023	115.327
0.54219	73.371											0.014411	115.338
0.54253	75.325											0.0144197	115.348
0.54286	78.125											0.0144283	115.359
0.54319	80.955											0.014437	115.37
0.54352	84.162											0.0144457	115.381
0.54385	87.666											0.0144544	115.392
0.54419	91.458											0.014463	115.403
0.54452	95.961											0.0144717	115.414
0.54485	100.347											0.0144804	115.424
0.54518	103.629											0.0144891	115.435
0.54552	105.778											0.0144978	115.446
0.54585	106.42											0.0145064	115.457
0.54618	104.813											0.0145151	115.468
0.54651	101.704											0.0145238	115.479
0.54684	97.175											0.0145325	115.489
0.54718	92.849											0.0145411	115.5
0.54751	88.557											0.0145498	115.511
0.54784	85.124											0.0145585	115.522
0.54817	82.02											0.0145672	115.533
0.54851	78.721											0.0145758	115.544
0.54884	75.215											0.0145845	115.554
0.54917	72.024											0.0145932	115.565
0.5495	68.939											0.0146019	115.576
0.54983	66.782											0.0146105	115.587
0.55017	65.124											0.0146192	115.598
0.5505	64.191											0.0146279	115.609
0.55083	63.661											0.0146366	115.62
0.55116	63.654											0.0146452	115.63
0.5515	63.931											0.0146539	115.641
0.55183	63.831											0.0146626	115.652
0.55216	63.792											0.0146713	115.663
0.55249	63.759											0.01468	115.674
0.55283	64.058											0.0146886	115.685
0.55316	64.846											0.0146973	115.695
0.55349	65.934											0.014706	115.706
0.55382	66.463											0.0147147	115.717
0.55415	67.867											0.0147233	115.728
0.55448	69.793											0.014732	115.739
0.55482	71.998											0.0147407	115.75
0.55515	74.141											0.0147494	115.76
0.55548	76.665											0.014758	115.771
0.55582	79.05											0.0147667	115.782
0.55615	81.556											0.0147754	115.793
0.55648	83.88											0.0147841	115.804
0.55681	86.266											0.0147927	115.815
0.55714	88.961											0.0148014	115.825
0.55748	91.915											0.0148101	115.836
0.55781	95.046											0.0148188	115.847
0.55814	98.322											0.0148274	115.858
0.55847	101.938											0.0148361	115.869
0.5588	106.962											0.0148448	115.88
0.55914	112.288											0.0148535	115.89
0.55947	117.806											0.0148622	115.901
0.5598	123.39											0.0148708	115.912
0.56014	127.947											0.0148795	115.923
0.56047	132.018											0.0148882	115.934
0.5608	135.398											0.0148969	115.945
0.56113	138.305											0.0149055	115.955
0.56146	139.847											0.0149142	115.966
0.56179	140.323											0.0149229	115.977
0.56213	139.981											0.0149316	115.988
0.56246	139.645											0.0149402	115.999
0.56279	140.041											0.0149489	116.01
0.56312	140.525											0.0149576	116.02
0.56346	140.656											0.0149663	116.031
0.56379	140.343											0.0149749	116.042
0.56412	139.489											0.0149836	116.053
0.56445	138.064											0.0149923	116.064
0.56478	136.411											0.015001	116.075
0.56512	134.698											0.0150097	116.085
0.56545	132.858											0.0150183	116.096
0.56578	130.826											0.015027	116.107
0.56611	129.533											0.0150357	116.118
0.56645	128.753											0.0150444	116.129
0.56678	128.61											0.015053	116.14
0.56711	129.037											0.0150617	116.15
0.56744	129.505											0.0150704	116.161
0.56778	129.989											0.0150791	116.172
0.56811	130.199											0.0150877	116.183
0.56844	131.094											0.0150964	116.194
0.56877	133.055											0.0151051	116.204
0.5691	136.301											0.0151138	116.215
0.56943	140.044											0.0151224	116.226
0.56977	143.629											0.0151311	116.237
0.5701	146.625											0.0151398	116.248
0.57043	148.744											0.0151485	116.259
0.57077	149.415											0.0151571	116.269
0.5711	148.984											0.0151658	116.28
0.57143	147.502											0.0151745	116.291
0.57176	145.242											0.0151832	116.302
0.57209	142.698											0.0151919	116.313
0.57243	138.45											0.0152005	116.324
0.57276	133.338											0.0152092	116.334
0.57309	128.273											0.0152179	116.345
0.57342	124.786											0.0152266	116.356
0.57375	123.706											0.0152352	116.367
0.57409	123.235											0.0152439	116.378
0.57442	122.307											0.0152526	116.388
0.57475	120.62											0.0152613	116.399
0.57509	118.684											0.0152699	116.41
0.57542	117.673											0.0152786	116.421
0.57575	116.661											0.0152873	116.432
0.57608	116.492											0.015296	116.443
0.57641	116.649											0.0153046	116.453
0.57674	117.517											0.0153133	116.464
0.57708	117.288											0.015322	116.475
0.57741	116.346											0.0153307	116.486
0.57774	115.6											0.0153393	116.497
0.57808	114.794											0.015348	116.508
0.57841	114.669											0.0153567	116.518
0.57874	113.697											0.0153654	116.529
0.57907	111.947											0.0153741	116.54
0.5794	110.587											0.0153827	116.551
0.57973	108.651											0.0153914	116.562
0.58007	106.622											0.0154001	116.572
0.5804	104.158											0.0154088	116.583
0.58073	101.379											0.0154174	116.594
0.58106	98.598											0.0154261	116.605
0.5814	95.896											0.0154348	116.616
0.58173	93.172											0.0154435	116.626
0.58206	90.925											0.0154521	116.637
0.58239	88.798											0.0154608	116.648
0.58273	86.715											0.0154695	116.659
0.58306	85.392											0.0154782	116.67
0.58339	84.844											0.0154868	116.681
0.58372	84.811											0.0154955	116.691
0.58405	84.524											0.0155042	116.702
0.58438	84.31											0.0155129	116.713
0.58472	84.953											0.0155216	116.724
0.58505	87.666											0.0155302	116.735
0.58538	89.865											0.0155389	116.745
0.58572	91.318											0.0155476	116.756
0.58605	92.288											0.0155563	116.767
0.58638	93.613											0.0155649	116.778
0.58671	94.409											0.0155736	116.789
0.58704	94.145											0.0155823	116.799
0.58738	94.015											0.015591	116.81
0.58771	94.657											0.0155996	116.821
0.58804	95.889											0.0156083	116.832
0.58837	98.013											0.015617	116.843
0.5887	101.199											0.0156257	116.854
0.58904	104.065											0.0156343	116.864
0.58937	106.076											0.015643	116.875
0.5897	107.841											0.0156517	116.886
0.59004	110.376											0.0156604	116.897
0.59037	112.365											0.015669	116.908
0.5907	114.901											0.0156777	116.918
0.59103	117.542											0.0156864	116.929
0.59136	119.053											0.0156951	116.94
0.59169	119.537											0.0157038	116.951
0.59203	118.468											0.0157124	116.962
0.59236	116.153											0.0157211	116.972
0.59269	112.735											0.0157298	116.983
0.59303	107.804											0.0157385	116.994
0.59336	103.585											0.0157471	117.005
0.59369	99.701											0.0157558	117.016
0.59402	95.66											0.0157645	117.026
0.59435	91.371											0.0157732	117.037
0.59469	87.628											0.0157818	117.048
0.59502	85.027											0.0157905	117.059
0.59535	81.988											0.0157992	117.07
0.59568	79.925											0.0158079	117.08
0.59601	77.615											0.0158165	117.091
0.59635	75.014											0.0158252	117.102
0.59668	72.632											0.0158339	117.113
0.59701	70.952											0.0158426	117.124
0.59734	70.327											0.0158512	117.134
0.59768	69.902											0.0158599	117.145
0.59801	69.078											0.0158686	117.156
0.59834	67.456											0.0158773	117.167
0.59867	64.734											0.015886	117.178
0.599	62.766											0.0158946	117.188
0.59933	60.237											0.0159033	117.199
0.59967	58.605											0.015912	117.21
0.6	56.644											0.0159207	117.221
0.60033	54.81											0.0159293	117.232
0.60067	52.705											0.015938	117.242
0.601	51.363											0.0159467	117.253
0.60133	50.68											0.0159554	117.264
0.60166	50.139											0.015964	117.275
0.60199	49.134											0.0159727	117.286
0.60233	48.003											0.0159814	117.296
0.60266	46.772											0.0159901	117.307
0.60299	45.377											0.0159987	117.318
0.60332	43.765											0.0160074	117.329
0.60366	41.685											0.0160161	117.34
0.60399	40.38											0.0160248	117.35
0.60432	38.93											0.0160334	117.361
0.60465	37.772											0.0160421	117.372
0.60499	37.198											0.0160508	117.383
0.60532	37.325											0.0160595	117.394
0.60565	37.322											0.0160682	117.404
0.60598	37.515											0.0160768	117.415
0.60631	37.771											0.0160855	117.426
0.60664	37.955											0.0160942	117.437
0.60698	38.011											0.0161029	117.447
0.60731	38.974											0.0161115	117.458
0.60764	40.622											0.0161202	117.469
0.60798	42.039											0.0161289	117.48
0.60831	43.294											0.0161376	117.491
0.60864	44.745											0.0161462	117.501
0.60897	46.656											0.0161549	117.512
0.6093	47.824											0.0161636	117.523
0.60964	48.858											0.0161723	117.534
0.60997	49.712											0.0161809	117.545
0.6103	48.98											0.0161896	117.555
0.61063	47.892											0.0161983	117.566
0.61096	45.65											0.016207	117.577
0.6113	43.223											0.0162157	117.588
0.61163	40.713											0.0162243	117.599
0.61196	38.582											0.016233	117.609
0.61229	35.931											0.0162417	117.62
0.61263	33.275											0.0162504	117.631
0.61296	31.37											0.016259	117.642
0.61329	29.646											0.0162677	117.652
0.61362	29.205											0.0162764	117.663
0.61395	29.345											0.0162851	117.674
0.61429	30.583											0.0162937	117.685
0.61462	32.462											0.0163024	117.696
0.61495	34.277											0.0163111	117.706
0.61528	35.108											0.0163198	117.717
0.61562	36.475											0.0163284	117.728
0.61595	38.474											0.0163371	117.739
0.61628	41.249											0.0163458	117.749
0.61661	44.23											0.0163545	117.76
0.61694	47.245											0.0163631	117.771
0.61728	50.187											0.0163718	117.782
0.61761	52.493											0.0163805	117.793
0.61794	54.454											0.0163892	117.803
0.61827	56.905											0.0163979	117.814
0.61861	59.474											0.0164065	117.825
0.61894	62.416											0.0164152	117.836
0.61927	64.047											0.0164239	117.846
0.6196	64.394											0.0164326	117.857
0.61994	65.082											0.0164412	117.868
0.62027	66.47											0.0164499	117.879
0.6206	67.489											0.0164586	117.89
0.62093	68.775											0.0164673	117.9
0.62126	69.907											0.0164759	117.911
0.62159	70.219											0.0164846	117.922
0.62193	69.453											0.0164933	117.933
0.62226	68.749											0.016502	117.943
0.62259	68.297											0.0165106	117.954
0.62293	68.1											0.0165193	117.965
0.62326	67.762											0.016528	117.976
0.62359	67.415											0.0165367	117.987
0.62392	67.263											0.0165453	117.997
0.62425	67.887											0.016554	118.008
0.62459	68.09											0.0165627	118.019
0.62492	67.469											0.0165714	118.03
0.62525	66.223											0.0165801	118.04
0.62558	64.87											0.0165887	118.051
0.62591	63.427											0.0165974	118.062
0.62625	62.638											0.0166061	118.073
0.62658	62.014											0.0166148	118.083
0.62691	62.17											0.0166234	118.094
0.62724	62.945											0.0166321	118.105
0.62758	63.909											0.0166408	118.116
0.62791	63.725											0.0166495	118.127
0.62824	62.602											0.0166581	118.137
0.62857	60.866											0.0166668	118.148
0.6289	58.899											0.0166755	118.159
0.62924	56.387											0.0166842	118.17
0.62957	54.665											0.0166928	118.18
0.6299	53.206											0.0167015	118.191
0.63023	51.108											0.0167102	118.202
0.63057	48.986											0.0167189	118.213
0.6309	47.023											0.0167276	118.223
0.63123	45.407											0.0167362	118.234
0.63156	44.3											0.0167449	118.245
0.63189	43.317											0.0167536	118.256
0.63223	43.013											0.0167623	118.267
0.63256	42.228											0.0167709	118.277
0.63289	41.161											0.0167796	118.288
0.63322	40.954											0.0167883	118.299
0.63356	41.193											0.016797	118.31
0.63389	41.128											0.0168056	118.32
0.63422	41.35											0.0168143	118.331
0.63455	41.544											0.016823	118.342
0.63489	41.559											0.0168317	118.353
0.63522	41.352											0.0168403	118.363
0.63555	41.97											0.016849	118.374
0.63588	42.164											0.0168577	118.385
0.63621	42.636											0.0168664	118.396
0.63654	43.051											0.016875	118.406
0.63688	44.264											0.0168837	118.417
0.63721	46.014											0.0168924	118.428
0.63754	48.624											0.0169011	118.439
0.63788	52.623											0.0169098	118.449
0.63821	56.762											0.0169184	118.46
0.63854	60.162											0.0169271	118.471
0.63887	64.048											0.0169358	118.482
0.6392	67.19											0.0169445	118.492
0.63954	69.499											0.0169531	118.503
0.63987	70.559											0.0169618	118.514
0.6402	71.235											0.0169705	118.525
0.64053	71.062											0.0169792	118.535
0.64086	70.642											0.0169878	118.546
0.6412	70.368											0.0169965	118.557
0.64153	71.119											0.0170052	118.568
0.64186	72.377											0.0170139	118.578
0.64219	74.328											0.0170225	118.589
0.64253	76.918											0.0170312	118.6
0.64286	79.745											0.0170399	118.611
0.64319	82.303											0.0170486	118.621
0.64352	84.923											0.0170572	118.632
0.64385	86.439											0.0170659	118.643
0.64419	87.734											0.0170746	118.654
0.64452	88.282											0.0170833	118.664
0.64485	88.73											0.017092	118.675
0.64518	91.282											0.0171006	118.686
0.64552	94.297											0.0171093	118.697
0.64585	98.458											0.017118	118.707
0.64618	103.196											0.0171267	118.718
0.64651	107.799											0.0171353	118.729
0.64684	111.132											0.017144	118.74
0.64718	114.448											0.0171527	118.75
0.64751	116.488											0.0171614	118.761
0.64784	117.041											0.01717	118.772
0.64817	115.768											0.0171787	118.783
0.64851	112.441											0.0171874	118.793
0.64884	108.141											0.0171961	118.804
0.64917	104.197											0.0172047	118.815
0.6495	100.364											0.0172134	118.826
0.64984	96.67											0.0172221	118.836
0.65017	93.346											0.0172308	118.847
0.6505	89.499											0.0172395	118.858
0.65083	85.899											0.0172481	118.869
0.65116	82.59											0.0172568	118.879
0.65149	79.439											0.0172655	118.89
0.65183	76.642											0.0172742	118.901
0.65216	74.792											0.0172828	118.912
0.65249	73.864											0.0172915	118.922
0.65283	72.73											0.0173002	118.933
0.65316	72.314											0.0173089	118.944
0.65349	71.725											0.0173175	118.954
0.65382	71.465											0.0173262	118.965
0.65415	71.178											0.0173349	118.976
0.65449	70.766											0.0173436	118.987
0.65482	70.312											0.0173522	118.997
0.65515	69.431											0.0173609	119.008
0.65548	68.716											0.0173696	119.019
0.65581	67.946											0.0173783	119.03
0.65615	66.868											0.0173869	119.04
0.65648	65.668											0.0173956	119.051
0.65681	64.89											0.0174043	119.062
0.65715	64.737											0.017413	119.073
0.65748	64.802											0.0174217	119.083
0.65781	66.15											0.0174303	119.094
0.65814	67.332											0.017439	119.105
0.65847	69.051											0.0174477	119.115
0.6588	70.28											0.0174564	119.126
0.65914	70.533											0.017465	119.137
0.65947	70.043											0.0174737	119.148
0.6598	69.637											0.0174824	119.158
0.66014	69.608											0.0174911	119.169
0.66047	70.029											0.0174997	119.18
0.6608	70.681											0.0175084	119.191
0.66113	71.975											0.0175171	119.201
0.66146	72.499											0.0175258	119.212
0.66179	73.029											0.0175344	119.223
0.66213	73.511											0.0175431	119.233
0.66246	74.208											0.0175518	119.244
0.66279	76.651											0.0175605	119.255
0.66312	80.461											0.0175691	119.266
0.66346	85.035											0.0175778	119.276
0.66379	88.737											0.0175865	119.287
[truncated: 113,230 more rows]

## Sheet: Caspase-8 colon
relative distance (x)	IHC signal (A.U.)											LOWESS regression
	ROI 1	ROI 2	ROI 3	ROI 4	ROI 5	ROI 6	ROI 7	ROI 8	ROI 9	ROI 10		X	Y
0.00153	25.0472											0.00115	50.2007
0.00305	27.5201											0.00115682	50.2003
0.00458	29.6622											0.00116364	50.1999
0.0061	31.8988											0.00117046	50.1995
0.00762	36.0151											0.00117728	50.1991
0.00915	40.5844											0.0011841	50.1988
0.01067	43.5367											0.00119092	50.1984
0.0122	44.305											0.00119774	50.198
0.01372	44.2887											0.00120456	50.1976
0.01525	44.2514											0.00121138	50.1972
0.01677	44.1315											0.0012182	50.1968
0.01829	44.4913											0.00122502	50.1964
0.01982	47.1924											0.00123184	50.196
0.02134	52.2138											0.00123866	50.1956
0.02287	58.4495											0.00124549	50.1952
0.02439	63.8132											0.00125231	50.1948
0.02592	66.7312											0.00125913	50.1944
0.02744	67.6142											0.00126595	50.194
0.02896	67.9044											0.00127277	50.1936
0.03049	68.5922											0.00127959	50.1932
0.03201	69.8139											0.00128641	50.1929
0.03354	71.5948											0.00129323	50.1925
0.03506	73.7415											0.00130005	50.1921
0.03659	75.9517											0.00130687	50.1917
0.03811	77.5962											0.00131369	50.1913
0.03963	79.1349											0.00132051	50.1909
0.04116	78.861											0.00132733	50.1905
0.04268	76.1814											0.00133415	50.1901
0.04421	72.271											0.00134097	50.1897
0.04573	69.5751											0.00134779	50.1893
0.04726	68.2088											0.00135461	50.1889
0.04878	67.7049											0.00136143	50.1885
0.0503	67.0994											0.00136825	50.1881
0.05183	66.1472											0.00137507	50.1877
0.05335	66.8839											0.00138189	50.1873
0.05488	65.9463											0.00138871	50.1869
0.0564	65.7181											0.00139553	50.1865
0.05793	65.925											0.00140235	50.1862
0.05945	65.3717											0.00140917	50.1858
0.06097	62.611											0.00141599	50.1854
0.0625	57.9132											0.00142281	50.185
0.06402	52.3361											0.00142964	50.1846
0.06555	47.3703											0.00143646	50.1842
0.06707	43.4895											0.00144328	50.1838
0.0686	38.3946											0.0014501	50.1834
0.07012	37.1352											0.00145692	50.183
0.07164	34.578											0.00146374	50.1826
0.07317	32.5952											0.00147056	50.1822
0.0747	31.2068											0.00147738	50.1818
0.07622	31.028											0.0014842	50.1814
0.07775	31.509											0.00149102	50.181
0.07927	34.0213											0.00149784	50.1806
0.08079	37.8826											0.00150466	50.1802
0.08232	43.3544											0.00151148	50.1798
0.08384	47.612											0.0015183	50.1794
0.08537	52.627											0.00152512	50.1791
0.08689	55.6923											0.00153194	50.1787
0.08842	58.1263											0.00153876	50.1783
0.08994	56.6916											0.00154558	50.1779
0.09146	54.2771											0.0015524	50.1775
0.09299	53.4912											0.00155922	50.1771
0.09451	53.7491											0.00156604	50.1767
0.09604	53.4976											0.00157286	50.1763
0.09756	54.4064											0.00157968	50.1759
0.09909	56.9284											0.0015865	50.1755
0.10061	59.0322											0.00159332	50.1751
0.10213	61.3937											0.00160014	50.1747
0.10366	64.1228											0.00160696	50.1743
0.10518	67.912											0.00161379	50.1739
0.10671	70.009											0.00162061	50.1735
0.10823	72.2462											0.00162743	50.1731
0.10976	73.9539											0.00163425	50.1727
0.11128	74.3856											0.00164107	50.1723
0.1128	73.4779											0.00164789	50.1719
0.11433	72.3228											0.00165471	50.1715
0.11585	71.8778											0.00166153	50.1711
0.11738	70.2292											0.00166835	50.1708
0.1189	68.6004											0.00167517	50.1704
0.12043	67.2894											0.00168199	50.17
0.12195	65.5815											0.00168881	50.1696
0.12347	63.491											0.00169563	50.1692
0.125	60.9034											0.00170245	50.1688
0.12652	59.1704											0.00170927	50.1684
0.12805	57.192											0.00171609	50.168
0.12957	54.5381											0.00172291	50.1676
0.1311	51.364											0.00172973	50.1672
0.13262	48.6104											0.00173655	50.1668
0.13414	46.4291											0.00174337	50.1664
0.13567	44.7429											0.00175019	50.166
0.13719	43.9841											0.00175701	50.1656
0.13872	44.0954											0.00176383	50.1652
0.14024	45.3162											0.00177065	50.1648
0.14177	47.2542											0.00177747	50.1644
0.14329	49.4917											0.00178429	50.164
0.14481	49.8857											0.00179111	50.1636
0.14634	49.3578											0.00179794	50.1632
0.14787	47.9781											0.00180476	50.1628
0.14939	46.6035											0.00181158	50.1624
0.15092	45.6132											0.0018184	50.162
0.15244	44.7835											0.00182522	50.1616
0.15396	44.4443											0.00183204	50.1612
0.15549	44.5243											0.00183886	50.1608
0.15701	44.4863											0.00184568	50.1605
0.15854	44.8415											0.0018525	50.1601
0.16006	46.0285											0.00185932	50.1597
0.16159	47.8775											0.00186614	50.1593
0.16311	49.8057											0.00187296	50.1589
0.16463	52.5844											0.00187978	50.1585
0.16616	56.37											0.0018866	50.1581
0.16768	60.1515											0.00189342	50.1577
0.16921	62.9521											0.00190024	50.1573
0.17073	63.6706											0.00190706	50.1569
0.17226	63.9059											0.00191388	50.1565
0.17378	64.4721											0.0019207	50.1561
0.1753	65.4858											0.00192752	50.1557
0.17683	68.0229											0.00193434	50.1553
0.17835	71.6299											0.00194116	50.1549
0.17988	73.641											0.00194798	50.1545
0.1814	74.7977											0.0019548	50.1541
0.18293	74.7148											0.00196162	50.1537
0.18445	74.2622											0.00196844	50.1533
0.18597	72.2534											0.00197526	50.1529
0.1875	68.9668											0.00198209	50.1525
0.18902	65.5801											0.00198891	50.1521
0.19055	63.304											0.00199573	50.1517
0.19207	61.2041											0.00200255	50.1513
0.1936	58.1881											0.00200937	50.1509
0.19512	56.0813											0.00201619	50.1505
0.19664	54.0745											0.00202301	50.1501
0.19817	51.8906											0.00202983	50.1497
0.19969	49.447											0.00203665	50.1493
0.20122	47.771											0.00204347	50.1489
0.20274	46.0596											0.00205029	50.1485
0.20427	45.4798											0.00205711	50.1481
0.20579	47.6488											0.00206393	50.1477
0.20731	51.3157											0.00207075	50.1473
0.20884	54.4438											0.00207757	50.1469
0.21036	56.1057											0.00208439	50.1465
0.21189	55.741											0.00209121	50.1462
0.21341	54.5627											0.00209803	50.1458
0.21494	52.642											0.00210485	50.1454
0.21647	51.3804											0.00211167	50.145
0.21798	50.2039											0.00211849	50.1446
0.21951	49.4349											0.00212531	50.1442
0.22104	48.9603											0.00213213	50.1438
0.22256	48.4704											0.00213895	50.1434
0.22409	49.5726											0.00214577	50.143
0.22561	52.6415											0.00215259	50.1426
0.22714	56.2222											0.00215941	50.1422
0.22866	60.5189											0.00216624	50.1418
0.23018	62.8344											0.00217306	50.1414
0.23171	62.8082											0.00217988	50.141
0.23323	60.4721											0.0021867	50.1406
0.23476	57.7471											0.00219352	50.1402
0.23628	54.5818											0.00220034	50.1398
0.23781	51.7852											0.00220716	50.1394
0.23933	47.9959											0.00221398	50.139
0.24085	44.4979											0.0022208	50.1386
0.24238	42.2637											0.00222762	50.1382
0.2439	42.4261											0.00223444	50.1378
0.24543	43.6657											0.00224126	50.1374
0.24695	44.515											0.00224808	50.137
0.24848	45.1177											0.0022549	50.1366
0.25	46.2474											0.00226172	50.1362
0.25152	47.2427											0.00226854	50.1358
0.25305	47.4442											0.00227536	50.1354
0.25457	46.0329											0.00228218	50.135
0.2561	44.9767											0.002289	50.1346
0.25762	43.6587											0.00229582	50.1342
0.25915	42.0856											0.00230264	50.1338
0.26067	40.3504											0.00230946	50.1334
0.26219	37.6553											0.00231628	50.133
0.26372	34.5813											0.0023231	50.1326
0.26524	32.9326											0.00232992	50.1322
0.26677	32.898											0.00233674	50.1318
0.26829	34.8713											0.00234356	50.1314
0.26982	36.417											0.00235039	50.131
0.27134	37.5632											0.00235721	50.1306
0.27286	39.1884											0.00236403	50.1303
0.27439	41.2702											0.00237085	50.1299
0.27591	42.5614											0.00237767	50.1295
0.27744	43.4502											0.00238449	50.1291
0.27896	43.8997											0.00239131	50.1287
0.28049	44.6202											0.00239813	50.1283
0.28201	43.6406											0.00240495	50.1279
0.28353	40.3624											0.00241177	50.1275
0.28506	36.2435											0.00241859	50.1271
0.28659	33.4929											0.00242541	50.1267
0.28811	31.1534											0.00243223	50.1263
0.28964	29.1226											0.00243905	50.1259
0.29116	27.1739											0.00244587	50.1255
0.29268	26.1666											0.00245269	50.1251
0.29421	25.9872											0.00245951	50.1247
0.29573	26.3462											0.00246633	50.1243
0.29726	28.3194											0.00247315	50.1239
0.29878	31.5235											0.00247997	50.1235
0.30031	33.7449											0.00248679	50.1231
0.30183	34.0239											0.00249361	50.1227
0.30335	33.3202											0.00250043	50.1223
0.30488	32.229											0.00250725	50.1219
0.3064	30.7643											0.00251407	50.1215
0.30793	29.9014											0.00252089	50.1211
0.30945	30.3918											0.00252771	50.1207
0.31098	29.7951											0.00253454	50.1203
0.3125	28.1672											0.00254136	50.1199
0.31402	26.2521											0.00254818	50.1195
0.31555	24.5822											0.002555	50.1191
0.31707	23.6154											0.00256182	50.1187
0.3186	23.9458											0.00256864	50.1183
0.32012	24.9469											0.00257546	50.1179
0.32165	25.9914											0.00258228	50.1175
0.32317	26.3103											0.0025891	50.1171
0.32469	26.5283											0.00259592	50.1167
0.32622	26.458											0.00260274	50.1163
0.32774	25.7757											0.00260956	50.1159
0.32927	26.3865											0.00261638	50.1155
0.33079	29.7341											0.0026232	50.1151
0.33232	33.5148											0.00263002	50.1147
0.33384	35.8707											0.00263684	50.1143
0.33536	36.1381											0.00264366	50.1139
0.33689	34.8384											0.00265048	50.1135
0.33841	33.7689											0.0026573	50.1131
0.33994	33.0289											0.00266412	50.1127
0.34146	34.1505											0.00267094	50.1123
0.34299	35.4735											0.00267776	50.1119
0.34451	35.4984											0.00268458	50.1115
0.34603	34.6157											0.0026914	50.1111
0.34756	33.4108											0.00269822	50.1107
0.34908	31.777											0.00270504	50.1103
0.35061	28.264											0.00271186	50.1099
0.35213	23.9486											0.00271869	50.1095
0.35366	20.9997											0.00272551	50.1091
0.35518	19.0081											0.00273233	50.1087
0.3567	17.1077											0.00273915	50.1083
0.35823	16.2123											0.00274597	50.1079
0.35976	15.6546											0.00275279	50.1075
0.36128	16.5727											0.00275961	50.1071
0.36281	17.9337											0.00276643	50.1067
0.36433	19.4941											0.00277325	50.1063
0.36585	22.2655											0.00278007	50.1059
0.36738	24.9027											0.00278689	50.1055
0.3689	27.9636											0.00279371	50.1051
0.37043	30.1994											0.00280053	50.1047
0.37195	32.3499											0.00280735	50.1043
0.37348	35.1733											0.00281417	50.1039
0.375	37.9494											0.00282099	50.1035
0.37652	40.195											0.00282781	50.1031
0.37805	42.0957											0.00283463	50.1026
0.37957	43.1262											0.00284145	50.1022
0.3811	44.3474											0.00284827	50.1018
0.38262	45.6701											0.00285509	50.1014
0.38415	46.0448											0.00286191	50.101
0.38567	45.6054											0.00286873	50.1006
0.38719	44.2829											0.00287555	50.1002
0.38872	41.4318											0.00288237	50.0998
0.39024	38.7233											0.00288919	50.0994
0.39177	37.4112											0.00289601	50.099
0.39329	37.1845											0.00290284	50.0986
0.39482	37.2463											0.00290966	50.0982
0.39634	37.0704											0.00291648	50.0978
0.39786	37.6788											0.0029233	50.0974
0.39939	38.379											0.00293012	50.097
0.40091	39.5963											0.00293694	50.0966
0.40244	41.1394											0.00294376	50.0962
0.40396	42.9149											0.00295058	50.0958
0.40549	44.6961											0.0029574	50.0954
0.40701	46.0113											0.00296422	50.095
0.40853	46.1976											0.00297104	50.0946
0.41006	46.2094											0.00297786	50.0942
0.41158	46.3202											0.00298468	50.0938
0.41311	46.889											0.0029915	50.0934
0.41463	47.5176											0.00299832	50.093
0.41616	48.4451											0.00300514	50.0926
0.41768	49.1459											0.00301196	50.0922
0.4192	48.7751											0.00301878	50.0918
0.42073	47.391											0.0030256	50.0914
0.42225	45.7789											0.00303242	50.091
0.42378	43.8315											0.00303924	50.0906
0.4253	41.9621											0.00304606	50.0902
0.42683	41.3241											0.00305288	50.0898
0.42836	41.9885											0.0030597	50.0894
0.42987	42.835											0.00306652	50.089
0.4314	43.6555											0.00307334	50.0886
0.43293	44.8978											0.00308016	50.0882
0.43445	45.9567											0.00308699	50.0878
0.43598	47.3292											0.00309381	50.0874
0.4375	48.5495											0.00310063	50.087
0.43903	49.6653											0.00310745	50.0866
0.44055	50.1867											0.00311427	50.0862
0.44207	48.9637											0.00312109	50.0858
0.4436	46.896											0.00312791	50.0854
0.44512	45.1618											0.00313473	50.085
0.44665	43.239											0.00314155	50.0845
0.44817	40.9708											0.00314837	50.0841
0.4497	38.8072											0.00315519	50.0837
0.45122	36.233											0.00316201	50.0833
0.45274	34.636											0.00316883	50.0829
0.45427	33.8393											0.00317565	50.0825
0.45579	33.115											0.00318247	50.0821
0.45732	32.6646											0.00318929	50.0817
0.45884	32.08											0.00319611	50.0813
0.46037	31.6206											0.00320293	50.0809
0.46189	31.5395											0.00320975	50.0805
0.46341	32.671											0.00321657	50.0801
0.46494	34.547											0.00322339	50.0797
0.46646	36.3004											0.00323021	50.0793
0.46799	37.015											0.00323703	50.0789
0.46951	36.3365											0.00324385	50.0785
0.47104	34.7503											0.00325067	50.0781
0.47256	33.326											0.00325749	50.0777
0.47408	31.9234											0.00326431	50.0773
0.47561	30.8748											0.00327114	50.0769
0.47713	30.397											0.00327796	50.0765
0.47866	29.8704											0.00328478	50.0761
0.48018	29.7407											0.0032916	50.0757
0.48171	29.8128											0.00329842	50.0753
0.48323	30.2519											0.00330524	50.0749
0.48475	30.2825											0.00331206	50.0745
0.48628	28.4093											0.00331888	50.0741
0.4878	26.624											0.0033257	50.0737
0.48933	25.1493											0.00333252	50.0733
0.49085	24.9271											0.00333934	50.0729
0.49238	25.3035											0.00334616	50.0724
0.4939	26.0035											0.00335298	50.072
0.49542	27.3557											0.0033598	50.0716
0.49695	27.216											0.00336662	50.0712
0.49847	27.8785											0.00337344	50.0708
0.5	29.9931											0.00338026	50.0704
0.50153	30.8789											0.00338708	50.07
0.50305	30.4177											0.0033939	50.0696
0.50457	30.2773											0.00340072	50.0692
0.5061	30.694											0.00340754	50.0688
0.50762	30.8924											0.00341436	50.0684
0.50915	31.0706											0.00342118	50.068
0.51067	31.1069											0.003428	50.0676
0.5122	30.8098											0.00343482	50.0672
0.51372	30.392											0.00344164	50.0668
0.51524	29.3984											0.00344846	50.0664
0.51677	27.5825											0.00345529	50.066
0.51829	25.1419											0.00346211	50.0656
0.51982	24.4097											0.00346893	50.0652
0.52134	25.8965											0.00347575	50.0648
0.52287	27.4256											0.00348257	50.0644
0.52439	28.6129											0.00348939	50.064
0.52591	31.2233											0.00349621	50.0636
0.52744	34.5752											0.00350303	50.0631
0.52896	38.6786											0.00350985	50.0627
0.53049	42.13											0.00351667	50.0623
0.53201	44.1966											0.00352349	50.0619
0.53354	45.7071											0.00353031	50.0615
0.53506	46.9616											0.00353713	50.0611
0.53658	47.475											0.00354395	50.0607
0.53811	48.3129											0.00355077	50.0603
0.53963	49.2302											0.00355759	50.0599
0.54116	49.9488											0.00356441	50.0595
0.54268	50.1479											0.00357123	50.0591
0.54421	50.0114											0.00357805	50.0587
0.54573	50.0817											0.00358487	50.0583
0.54725	50.2851											0.00359169	50.0579
0.54878	50.1659											0.00359851	50.0575
0.5503	49.4244											0.00360533	50.0571
0.55183	46.9552											0.00361215	50.0567
0.55335	44.7057											0.00361897	50.0563
0.55488	42.4459											0.00362579	50.0559
0.5564	40.4873											0.00363261	50.0554
0.55792	37.8853											0.00363944	50.055
0.55945	35.1577											0.00364626	50.0546
0.56097	34.2109											0.00365308	50.0542
0.5625	33.5927											0.0036599	50.0538
0.56402	33.8271											0.00366672	50.0534
0.56555	34.8016											0.00367354	50.053
0.56707	35.9449											0.00368036	50.0526
0.56859	36.3348											0.00368718	50.0522
0.57012	35.0035											0.003694	50.0518
0.57164	33.3346											0.00370082	50.0514
0.57317	34.3884											0.00370764	50.051
0.5747	37.4958											0.00371446	50.0506
0.57622	39.1415											0.00372128	50.0502
0.57774	37.8246											0.0037281	50.0498
0.57927	36.709											0.00373492	50.0494
0.58079	37.0346											0.00374174	50.049
0.58232	38.2884											0.00374856	50.0485
0.58384	39.3151											0.00375538	50.0481
0.58537	40.3207											0.0037622	50.0477
0.58689	41.1124											0.00376902	50.0473
0.58841	42.7233											0.00377584	50.0469
0.58994	45.0639											0.00378266	50.0465
0.59146	47.2329											0.00378948	50.0461
0.59299	48.3816											0.0037963	50.0457
0.59451	49.3715											0.00380312	50.0453
0.59604	49.059											0.00380994	50.0449
0.59756	47.9925											0.00381676	50.0445
0.59908	47.6007											0.00382359	50.0441
0.60061	48.6361											0.00383041	50.0437
0.60213	50.2289											0.00383723	50.0433
0.60366	51.2689											0.00384405	50.0429
0.60518	52.1612											0.00385087	50.0424
0.60671	53.0674											0.00385769	50.042
0.60823	53.8558											0.00386451	50.0416
0.60975	54.1249											0.00387133	50.0412
0.61128	54.3804											0.00387815	50.0408
0.6128	55.8184											0.00388497	50.0404
0.61433	59.1637											0.00389179	50.04
0.61585	62.7513											0.00389861	50.0396
0.61738	65.3374											0.00390543	50.0392
0.6189	66.2											0.00391225	50.0388
0.62042	65.4823											0.00391907	50.0384
0.62195	63.5193											0.00392589	50.038
0.62347	62.0957											0.00393271	50.0376
0.625	60.6181											0.00393953	50.0372
0.62652	59.0063											0.00394635	50.0367
0.62805	58.1354											0.00395317	50.0363
0.62957	56.9699											0.00395999	50.0359
0.63109	54.9358											0.00396681	50.0355
0.63262	52.1495											0.00397363	50.0351
0.63414	49.4272											0.00398045	50.0347
0.63567	47.3087											0.00398727	50.0343
0.63719	45.7387											0.00399409	50.0339
0.63872	44.196											0.00400091	50.0335
0.64024	43.0839											0.00400774	50.0331
0.64176	42.3983											0.00401456	50.0327
0.64329	41.2477											0.00402138	50.0323
0.64481	39.6859											0.0040282	50.0319
0.64634	37.7829											0.00403502	50.0315
0.64787	35.4093											0.00404184	50.031
0.64939	32.2075											0.00404866	50.0306
0.65092	29.2337											0.00405548	50.0302
0.65244	26.881											0.0040623	50.0298
0.65396	24.3729											0.00406912	50.0294
0.65549	22.3767											0.00407594	50.029
0.65701	21.121											0.00408276	50.0286
0.65854	20.017											0.00408958	50.0282
0.66006	19.4946											0.0040964	50.0278
0.66159	19.117											0.00410322	50.0274
0.66311	19.2889											0.00411004	50.027
0.66463	19.5227											0.00411686	50.0266
0.66616	18.9043											0.00412368	50.0261
0.66768	18.2111											0.0041305	50.0257
0.66921	17.838											0.00413732	50.0253
0.67073	17.8607											0.00414414	50.0249
0.67226	18.6207											0.00415096	50.0245
0.67378	19.2349											0.00415778	50.0241
0.6753	19.5333											0.0041646	50.0237
0.67683	20.3826											0.00417142	50.0233
0.67835	21.343											0.00417824	50.0229
0.67988	22.9304											0.00418506	50.0225
0.6814	24.5413											0.00419188	50.0221
0.68293	26.3357											0.00419871	50.0217
0.68445	27.8881											0.00420553	50.0212
0.68597	28.0967											0.00421235	50.0208
0.6875	27.6417											0.00421917	50.0204
0.68902	28.36											0.00422599	50.02
0.69055	28.759											0.00423281	50.0196
0.69207	28.2141											0.00423963	50.0192
0.6936	27.2654											0.00424645	50.0188
0.69512	27.1716											0.00425327	50.0184
0.69664	28.7986											0.00426009	50.018
0.69817	30.6416											0.00426691	50.0176
0.69969	31.5988											0.00427373	50.0172
0.70122	31.9502											0.00428055	50.0167
0.70274	33.3421											0.00428737	50.0163
0.70427	35.9415											0.00429419	50.0159
0.70579	38.7365											0.00430101	50.0155
0.70731	40.9011											0.00430783	50.0151
0.70884	43.0861											0.00431465	50.0147
0.71036	44.8502											0.00432147	50.0143
0.71189	46.3986											0.00432829	50.0139
0.71341	48.2198											0.00433511	50.0135
0.71494	50.1578											0.00434193	50.0131
0.71646	52.452											0.00434875	50.0126
0.71798	55.4348											0.00435557	50.0122
0.71951	57.6859											0.00436239	50.0118
0.72104	58.3348											0.00436921	50.0114
0.72256	58.1175											0.00437603	50.011
0.72409	58.7749											0.00438286	50.0106
0.72561	59.7687											0.00438968	50.0102
0.72713	61.4115											0.0043965	50.0098
0.72866	62.8976											0.00440332	50.0094
0.73018	62.3376											0.00441014	50.009
0.73171	60.873											0.00441696	50.0085
0.73323	59.598											0.00442378	50.0081
0.73476	57.71											0.0044306	50.0077
0.73628	56.7347											0.00443742	50.0073
0.7378	55.9698											0.00444424	50.0069
0.73933	55.3613											0.00445106	50.0065
0.74085	55.8783											0.00445788	50.0061
0.74238	56.2307											0.0044647	50.0057
0.7439	55.8675											0.00447152	50.0053
0.74543	55.2318											0.00447834	50.0049
0.74695	55.0906											0.00448516	50.0045
0.74847	55.7666											0.00449198	50.004
0.75	56.4092											0.0044988	50.0036
0.75152	56.9466											0.00450562	50.0032
0.75305	58.2616											0.00451244	50.0028
0.75457	60.2221											0.00451926	50.0024
0.7561	62.0556											0.00452608	50.002
0.75762	62.936											0.0045329	50.0016
0.75914	62.6864											0.00453972	50.0012
0.76067	62.8409											0.00454654	50.0008
0.76219	63.497											0.00455336	50.0004
0.76372	64.1438											0.00456018	49.9999
0.76524	62.8132											0.00456701	49.9995
0.76677	61.5783											0.00457383	49.9991
0.76829	59.4527											0.00458065	49.9987
0.76981	56.9715											0.00458747	49.9983
0.77134	53.9745											0.00459429	49.9979
0.77286	50.8531											0.00460111	49.9975
0.77439	48.1724											0.00460793	49.9971
0.77591	46.4054											0.00461475	49.9967
0.77744	45.0047											0.00462157	49.9962
0.77896	44.1991											0.00462839	49.9958
0.78048	42.9927											0.00463521	49.9954
0.78201	41.4491											0.00464203	49.995
0.78353	40.2124											0.00464885	49.9946
0.78506	38.7194											0.00465567	49.9942
0.78659	37.7079											0.00466249	49.9938
0.78811	36.6821											0.00466931	49.9934
0.78963	36.4599											0.00467613	49.993
0.79116	37.1251											0.00468295	49.9925
0.79268	37.0925											0.00468977	49.9921
0.79421	37.2362											0.00469659	49.9917
0.79573	38.6628											0.00470341	49.9913
0.79726	40.4351											0.00471023	49.9909
0.79878	42.0201											0.00471705	49.9905
0.8003	42.8526											0.00472387	49.9901
0.80183	43.6787											0.00473069	49.9897
0.80335	44.484											0.00473751	49.9893
0.80488	46.0164											0.00474433	49.9888
0.8064	48.3027											0.00475116	49.9884
0.80793	49.5865											0.00475798	49.988
0.80945	48.9081											0.0047648	49.9876
0.81097	47.0603											0.00477162	49.9872
0.8125	45.7754											0.00477844	49.9868
0.81402	44.6981											0.00478526	49.9864
0.81555	44.2391											0.00479208	49.986
0.81707	44.5924											0.0047989	49.9855
0.8186	43.9624											0.00480572	49.9851
0.82012	44.0554											0.00481254	49.9847
0.82164	44.7896											0.00481936	49.9843
0.82317	45.1406											0.00482618	49.9839
0.82469	44.5926											0.004833	49.9835
0.82622	42.8352											0.00483982	49.9831
0.82774	42.0636											0.00484664	49.9827
0.82927	42.3907											0.00485346	49.9823
0.83079	42.149											0.00486028	49.9818
0.83231	41.1982											0.0048671	49.9814
0.83384	39.9185											0.00487392	49.981
0.83536	38.6459											0.00488074	49.9806
0.83689	37.3947											0.00488756	49.9802
0.83841	37.6581											0.00489438	49.9798
0.83994	37.5046											0.0049012	49.9794
0.84146	36.918											0.00490802	49.979
0.84298	34.6103											0.00491484	49.9785
0.84451	32.3349											0.00492166	49.9781
0.84603	28.9114											0.00492848	49.9777
0.84756	26.39											0.00493531	49.9773
0.84908	24.707											0.00494213	49.9769
0.85061	24.6164											0.00494895	49.9765
0.85213	25.0484											0.00495577	49.9761
0.85365	23.8682											0.00496259	49.9757
0.85518	24.0252											0.00496941	49.9752
0.8567	25.0534											0.00497623	49.9748
0.85823	26.2262											0.00498305	49.9744
0.85976	26.1805											0.00498987	49.974
0.86128	25.5177											0.00499669	49.9736
0.86281	24.0304											0.00500351	49.9732
0.86433	23.6531											0.00501033	49.9728
0.86585	24.0588											0.00501715	49.9724
0.86738	24.8318											0.00502397	49.9719
0.8689	25.5078											0.00503079	49.9715
0.87043	26.1808											0.00503761	49.9711
0.87195	26.657											0.00504443	49.9707
0.87348	26.6975											0.00505125	49.9703
0.875	27.6123											0.00505807	49.9699
0.87652	28.4457											0.00506489	49.9695
0.87805	30.535											0.00507171	49.9691
0.87957	31.3938											0.00507853	49.9686
0.8811	31.3634											0.00508535	49.9682
0.88262	30.9908											0.00509217	49.9678
0.88415	31.9438											0.00509899	49.9674
0.88567	32.0088											0.00510581	49.967
0.88719	33.7319											0.00511263	49.9666
0.88872	34.5009											0.00511946	49.9662
0.89024	35.6297											0.00512628	49.9657
0.89177	36.3258											0.0051331	49.9653
0.89329	36.1317											0.00513992	49.9649
0.89482	34.8445											0.00514674	49.9645
0.89634	33.1091											0.00515356	49.9641
0.89786	32.4569											0.00516038	49.9637
0.89939	33.133											0.0051672	49.9633
0.90091	33.2758											0.00517402	49.9629
0.90244	32.8835											0.00518084	49.9624
0.90396	32.0743											0.00518766	49.962
0.90549	30.9905											0.00519448	49.9616
0.90701	29.9298											0.0052013	49.9612
0.90853	27.8152											0.00520812	49.9608
0.91006	28.1083											0.00521494	49.9604
0.91158	28.2908											0.00522176	49.96
0.91311	28.5256											0.00522858	49.9595
0.91463	29.0234											0.0052354	49.9591
0.91616	30.2692											0.00524222	49.9587
0.91768	31.2245											0.00524904	49.9583
0.9192	31.1199											0.00525586	49.9579
0.92073	29.6621											0.00526268	49.9575
0.92225	28.984											0.0052695	49.9571
0.92378	27.373											0.00527632	49.9567
0.9253	25.5796											0.00528314	49.9562
0.92683	24.9306											0.00528996	49.9558
0.92835	24.8095											0.00529678	49.9554
0.92987	23.0818											0.00530361	49.955
0.9314	23.0584											0.00531043	49.9546
0.93293	24.3592											0.00531725	49.9542
0.93445	25.5627											0.00532407	49.9538
0.93598	25.8971											0.00533089	49.9533
0.9375	25.9081											0.00533771	49.9529
0.93902	24.5444											0.00534453	49.9525
0.94055	21.9376											0.00535135	49.9521
0.94207	20.0587											0.00535817	49.9517
0.9436	19.3657											0.00536499	49.9513
0.94512	19.2206											0.00537181	49.9509
0.94665	18.9682											0.00537863	49.9504
0.94817	20.6149											0.00538545	49.95
0.94969	21.5984											0.00539227	49.9496
0.95122	20.9836											0.00539909	49.9492
0.95274	20.0852											0.00540591	49.9488
0.95427	18.7777											0.00541273	49.9484
0.95579	19.2321											0.00541955	49.948
0.95732	18.6221											0.00542637	49.9475
0.95884	18.0095											0.00543319	49.9471
0.96036	17.7374											0.00544001	49.9467
0.96189	17.4897											0.00544683	49.9463
0.96341	17.8898											0.00545365	49.9459
0.96494	17.8609											0.00546047	49.9455
0.96646	17.9554											0.00546729	49.945
0.96799	16.3992											0.00547411	49.9446
0.96951	14.8788											0.00548093	49.9442
0.97103	14.5952											0.00548776	49.9438
0.97256	14.1413											0.00549458	49.9434
0.97408	13.2027											0.0055014	49.943
0.97561	14.2376											0.00550822	49.9426
0.97713	15.8098											0.00551504	49.9421
0.97866	17.1507											0.00552186	49.9417
0.98018	18.8926											0.00552868	49.9413
0.9817	20.134											0.0055355	49.9409
0.98323	21.3133											0.00554232	49.9405
0.98475	23.1566											0.00554914	49.9401
0.98628	25.4074											0.00555596	49.9397
0.9878	26.9254											0.00556278	49.9392
0.98933	27.122											0.0055696	49.9388
0.99085	27.4239											0.00557642	49.9384
0.99237	27.9907											0.00558324	49.938
0.9939	29.5768											0.00559006	49.9376
0.99542	30.9255											0.00559688	49.9372
0.99695	30.1676											0.0056037	49.9367
0.99847	29.2389											0.00561052	49.9363
1	31.0131											0.00561734	49.9359
												0.00562416	49.9355
0.00134		78.5492										0.00563098	49.9351
0.00268		74.9089										0.0056378	49.9347
0.00402		69.2279										0.00564462	49.9343
0.00536		64.2698										0.00565144	49.9338
0.0067		58.6814										0.00565826	49.9334
0.00804		54.7719										0.00566508	49.933
0.00938		52.3231										0.00567191	49.9326
0.01072		52.599										0.00567873	49.9322
0.01207		52.2944										0.00568555	49.9318
0.01341		52.8139										0.00569237	49.9313
0.01474		52.988										0.00569919	49.9309
0.01608		55.5854										0.00570601	49.9305
0.01743		57.0377										0.00571283	49.9301
0.01877		56.126										0.00571965	49.9297
0.02011		54.8736										0.00572647	49.9293
0.02145		54.4276										0.00573329	49.9289
0.02279		55.7114										0.00574011	49.9284
0.02413		56.7577										0.00574693	49.928
0.02547		58.2437										0.00575375	49.9276
0.02681		57.0064										0.00576057	49.9272
0.02815		56.4651										0.00576739	49.9268
0.02949		56.3045										0.00577421	49.9264
0.03083		57.0472										0.00578103	49.9259
0.03217		58.4041										0.00578785	49.9255
0.03351		59.934										0.00579467	49.9251
0.03485		60.3807										0.00580149	49.9247
0.03619		60.7218										0.00580831	49.9243
0.03753		63.1082										0.00581513	49.9239
0.03887		64.1045										0.00582195	49.9234
0.04022		61.8814										0.00582877	49.923
0.04156		58.1823										0.00583559	49.9226
0.04289		55.9797										0.00584241	49.9222
0.04423		55.2852										0.00584923	49.9218
0.04558		55.6127										0.00585606	49.9214
0.04692		55.4975										0.00586288	49.9209
0.04826		55.286										0.0058697	49.9205
0.0496		56.9842										0.00587652	49.9201
0.05094		59.5788										0.00588334	49.9197
0.05228		60.5661										0.00589016	49.9193
0.05362		58.6555										0.00589698	49.9189
0.05496		55.6485										0.0059038	49.9184
0.0563		53.1592										0.00591062	49.918
0.05764		50.8297										0.00591744	49.9176
0.05898		48.6306										0.00592426	49.9172
0.06032		47.3416										0.00593108	49.9168
0.06166		46.6655										0.0059379	49.9164
0.063		47.1463										0.00594472	49.9159
0.06434		47.449										0.00595154	49.9155
0.06568		47.2241										0.00595836	49.9151
0.06702		45.9873										0.00596518	49.9147
0.06837		45.267										0.005972	49.9143
0.06971		46.2867										0.00597882	49.9139
0.07104		46.7716										0.00598564	49.9134
0.07238		47.0066										0.00599246	49.913
0.07373		47.0734										0.00599928	49.9126
0.07507		47.5362										0.0060061	49.9122
0.07641		47.3873										0.00601292	49.9118
0.07775		47.8352										0.00601974	49.9114
0.07909		49.4693										0.00602656	49.9109
0.08043		51.6264										0.00603338	49.9105
0.08177		53.0559										0.00604021	49.9101
0.08311		54.0075										0.00604703	49.9097
0.08445		54.2749										0.00605385	49.9093
0.08579		53.7736										0.00606067	49.9089
0.08713		53.0064										0.00606749	49.9084
0.08847		53.6462										0.00607431	49.908
0.08981		57.2528										0.00608113	49.9076
0.09115		61.8961										0.00608795	49.9072
0.09249		64.1546										0.00609477	49.9068
0.09383		62.9644										0.00610159	49.9064
0.09518		61.4612										0.00610841	49.9059
0.09652		61.1421										0.00611523	49.9055
0.09785		61.0981										0.00612205	49.9051
0.09919		60.8698										0.00612887	49.9047
0.10054		60.1616										0.00613569	49.9043
0.10188		59.2098										0.00614251	49.9038
0.10322		58.8809										0.00614933	49.9034
0.10456		59.6341										0.00615615	49.903
0.1059		61.2256										0.00616297	49.9026
0.10724		61.9576										0.00616979	49.9022
0.10858		62.1583										0.00617661	49.9018
0.10992		63.1247										0.00618343	49.9013
0.11126		64.7791										0.00619025	49.9009
0.1126		65.8201										0.00619707	49.9005
0.11394		66.5251										0.00620389	49.9001
0.11528		68.1249										0.00621071	49.8997
0.11662		70.6161										0.00621753	49.8993
0.11796		72.5595										0.00622436	49.8988
0.1193		72.9687										0.00623118	49.8984
0.12064		72.452										0.006238	49.898
0.12198		72.2321										0.00624482	49.8976
0.12333		73.1057										0.00625164	49.8972
0.12467		73.6054										0.00625846	49.8967
0.126		73.2241										0.00626528	49.8963
0.12734		73.2216										0.0062721	49.8959
0.12869		74.4802										0.00627892	49.8955
0.13003		76.4719										0.00628574	49.8951
0.13137		77.6693										0.00629256	49.8947
0.13271		78.0702										0.00629938	49.8942
0.13405		76.9297										0.0063062	49.8938
0.13539		74.8006										0.00631302	49.8934
0.13673		72.8183										0.00631984	49.893
0.13807		70.9108										0.00632666	49.8926
0.13941		70.484										0.00633348	49.8922
0.14075		71.4673										0.0063403	49.8917
0.14209		72.865										0.00634712	49.8913
0.14343		73.2163										0.00635394	49.8909
0.14477		69.5802										0.00636076	49.8905
0.14611		61.9438										0.00636758	49.8901
0.14745		53.1253										0.0063744	49.8896
0.14879		45.8432										0.00638122	49.8892
0.15013		42.5014										0.00638804	49.8888
0.15148		41.0931										0.00639486	49.8884
0.15282		39.0587										0.00640168	49.888
0.15415		35.1209										0.00640851	49.8875
0.15549		30.9085										0.00641533	49.8871
0.15684		27.4103										0.00642215	49.8867
0.15818		24.444										0.00642897	49.8863
0.15952		23.2975										0.00643579	49.8859
0.16086		24.3429										0.00644261	49.8855
0.1622		26.3813										0.00644943	49.885
0.16354		27.6021										0.00645625	49.8846
0.16488		27.4328										0.00646307	49.8842
0.16622		27.1124										0.00646989	49.8838
0.16756		27.9469										0.00647671	49.8834
0.1689		28.7549										0.00648353	49.8829
0.17024		29.1506										0.00649035	49.8825
0.17158		30.1412										0.00649717	49.8821
0.17292		30.69										0.00650399	49.8817
0.17426		31.8631										0.00651081	49.8813
0.1756		32.9897										0.00651763	49.8809
0.17694		32.769										0.00652445	49.8804
0.17828		32.3798										0.00653127	49.88
0.17963		31.9265										0.00653809	49.8796
0.18097		31.1145										0.00654491	49.8792
0.1823		30.2284										0.00655173	49.8788
0.18364		29.82										0.00655855	49.8783
0.18499		27.748										0.00656537	49.8779
0.18633		25.3241										0.00657219	49.8775
0.18767		23.915										0.00657901	49.8771
0.18901		22.7718										0.00658583	49.8767
0.19035		22.2188										0.00659266	49.8762
0.19169		22.9235										0.00659948	49.8758
0.19303		24.5548										0.0066063	49.8754
0.19437		25.8857										0.00661312	49.875
0.19571		26.5964										0.00661994	49.8746
0.19705		27.9357										0.00662676	49.8742
0.19839		29.9981										0.00663358	49.8737
0.19973		31.7704										0.0066404	49.8733
0.20107		33.4376										0.00664722	49.8729
0.20241		35.1015										0.00665404	49.8725
0.20375		37.2336										0.00666086	49.8721
0.20509		39.5561										0.00666768	49.8716
0.20643		42.073										0.0066745	49.8712
0.20778		44.6105										0.00668132	49.8708
0.20912		47.1477										0.00668814	49.8704
0.21045		49.0863										0.00669496	49.87
0.21179		50.446										0.00670178	49.8695
0.21314		51.6658										0.0067086	49.8691
0.21448		52.7153										0.00671542	49.8687
0.21582		53.7641										0.00672224	49.8683
0.21716		53.883										0.00672906	49.8679
0.2185		53.4294										0.00673588	49.8674
0.21984		52.638										0.0067427	49.867
0.22118		52.1632										0.00674952	49.8666
0.22252		52.6409										0.00675634	49.8662
0.22386		54.2077										0.00676316	49.8658
0.2252		55.8361										0.00676998	49.8653
0.22654		56.3875										0.00677681	49.8649
0.22788		55.3803										0.00678363	49.8645
0.22922		53.7389										0.00679045	49.8641
0.23056		51.2458										0.00679727	49.8637
0.2319		48.7676										0.00680409	49.8633
0.23324		46.6731										0.00681091	49.8628
0.23458		44.9136										0.00681773	49.8624
0.23593		43.7228										0.00682455	49.862
0.23727		43.1338										0.00683137	49.8616
0.2386		43.1684										0.00683819	49.8612
0.23994		43.5008										0.00684501	49.8607
0.24129		43.6404										0.00685183	49.8603
0.24263		43.8242										0.00685865	49.8599
0.24397		44.0846										0.00686547	49.8595
0.24531		43.4958										0.00687229	49.8591
0.24665		42.9569										0.00687911	49.8586
0.24799		43.0497										0.00688593	49.8582
0.24933		43.6397										0.00689275	49.8578
0.25067		43.1902										0.00689957	49.8574
0.25201		41.8352										0.00690639	49.857
0.25335		40.9858										0.00691321	49.8565
0.25469		40.3801										0.00692003	49.8561
0.25603		40.8309										0.00692685	49.8557
0.25737		41.0667										0.00693367	49.8553
0.25871		41.5484										0.00694049	49.8549
0.26005		41.464										0.00694731	49.8544
0.26139		41.166										0.00695413	49.854
0.26274		41.7025										0.00696096	49.8536
0.26408		42.0561										0.00696778	49.8532
0.26542		41.5319										0.0069746	49.8528
0.26675		40.5625										0.00698142	49.8523
0.26809		40.215										0.00698824	49.8519
0.26944		39.6539										0.00699506	49.8515
0.27078		38.3517										0.00700188	49.8511
0.27212		36.2967										0.0070087	49.8507
0.27346		34.3362										0.00701552	49.8502
0.2748		33.5768										0.00702234	49.8498
0.27614		33.5074										0.00702916	49.8494
0.27748		33.8678										0.00703598	49.849
0.27882		34.3941										0.0070428	49.8486
0.28016		35.6568										0.00704962	49.8481
0.2815		37.568										0.00705644	49.8477
0.28284		39.0061										0.00706326	49.8473
0.28418		41.012										0.00707008	49.8469
0.28552		43.1274										0.0070769	49.8465
0.28686		45.9547										0.00708372	49.846
0.2882		49.702										0.00709054	49.8456
0.28954		52.6797										0.00709736	49.8452
0.29089		55.6285										0.00710418	49.8448
0.29223		59.4669										0.007111	49.8444
0.29356		63.5808										0.00711782	49.8439
0.2949		65.8276										0.00712464	49.8435
0.29625		67.3418										0.00713146	49.8431
0.29759		67.8692										0.00713828	49.8427
0.29893		65.1687										0.00714511	49.8423
0.30027		59.6513										0.00715193	49.8418
0.30161		54.6311										0.00715875	49.8414
0.30295		50.8184										0.00716557	49.841
0.30429		47.4001										0.00717239	49.8406
0.30563		44.1401										0.00717921	49.8402
0.30697		41.9658										0.00718603	49.8397
0.30831		40.9487										0.00719285	49.8393
0.30965		40.1815										0.00719967	49.8389
0.31099		37.9173										0.00720649	49.8385
0.31233		34.8097										0.00721331	49.8381
0.31367		31.8529										0.00722013	49.8376
0.31501		29.3542										0.00722695	49.8372
0.31635		26.3808										0.00723377	49.8368
0.31769		23.9289										0.00724059	49.8364
0.31904		21.5252										0.00724741	49.836
0.32038		18.7835										0.00725423	49.8355
0.32171		16.0933										0.00726105	49.8351
0.32305		13.3854										0.00726787	49.8347
0.3244		11.7446										0.00727469	49.8343
0.32574		12.3501										0.00728151	49.8339
0.32708		13.5826										0.00728833	49.8334
0.32842		14.6152										0.00729515	49.833
0.32976		16.0373										0.00730197	49.8326
0.3311		16.7582										0.00730879	49.8322
0.33244		17.3663										0.00731561	49.8318
0.33378		17.1008										0.00732243	49.8313
0.33512		16.8247										0.00732926	49.8309
0.33646		17.7266										0.00733608	49.8305
0.3378		20.4347										0.0073429	49.8301
0.33914		23.8225										0.00734972	49.8296
0.34048		27.2319										0.00735654	49.8292
0.34182		30.4061										0.00736336	49.8288
0.34316		33.4106										0.00737018	49.8284
0.3445		36.6783										0.007377	49.828
0.34584		40.1062										0.00738382	49.8275
0.34719		43.8588										0.00739064	49.8271
0.34853		47.4002										0.00739746	49.8267
0.34986		49.624										0.00740428	49.8263
0.3512		50.4511										0.0074111	49.8259
0.35255		50.7483										0.00741792	49.8254
0.35389		50.5509										0.00742474	49.825
0.35523		50.848										0.00743156	49.8246
0.35657		50.6869										0.00743838	49.8242
0.35791		49.7728										0.0074452	49.8238
0.35925		48.433										0.00745202	49.8233
0.36059		46.6315										0.00745884	49.8229
0.36193		45.6271										0.00746566	49.8225
0.36327		45.4258										0.00747248	49.8221
0.36461		45.1197										0.0074793	49.8217
0.36595		44.7698										0.00748612	49.8212
0.36729		44.7712										0.00749294	49.8208
0.36863		43.897										0.00749976	49.8204
0.36997		43.6241										0.00750658	49.82
0.37131		43.7924										0.00751341	49.8196
0.37265		44.5583										0.00752023	49.8191
0.37399		44.5308										0.00752705	49.8187
0.37534		43.3069										0.00753387	49.8183
0.37668		41.9159										0.00754069	49.8179
0.37801		40.2965										0.00754751	49.8174
0.37935		40.1386										0.00755433	49.817
0.3807		39.9555										0.00756115	49.8166
0.38204		39.8798										0.00756797	49.8162
0.38338		40.7638										0.00757479	49.8158
0.38472		42.4528										0.00758161	49.8153
0.38606		45.4488										0.00758843	49.8149
0.3874		45.6826										0.00759525	49.8145
0.38874		44.5554										0.00760207	49.8141
0.39008		44.2										0.00760889	49.8137
0.39142		44.1631										0.00761571	49.8132
0.39276		45.1617										0.00762253	49.8128
0.3941		46.898										0.00762935	49.8124
0.39544		47.4855										0.00763617	49.812
0.39678		46.7816										0.00764299	49.8116
0.39812		45.8569										0.00764981	49.8111
0.39946		45.0743										0.00765663	49.8107
0.4008		44.4413										0.00766345	49.8103
0.40214		43.8084										0.00767027	49.8099
0.40349		42.6421										0.00767709	49.8094
0.40483		41.8812										0.00768391	49.809
0.40616		39.1323										0.00769073	49.8086
0.4075		36.7476										0.00769756	49.8082
0.40885		33.8883										0.00770438	49.8078
0.41019		31.071										0.0077112	49.8073
0.41153		30.352										0.00771802	49.8069
0.41287		29.0156										0.00772484	49.8065
0.41421		27.0736										0.00773166	49.8061
0.41555		26.1447										0.00773848	49.8057
0.41689		26.2865										0.0077453	49.8052
0.41823		27.4226										0.00775212	49.8048
0.41957		28.6628										0.00775894	49.8044
0.42091		29.3784										0.00776576	49.804
0.42225		29.1709										0.00777258	49.8036
0.42359		29.0528										0.0077794	49.8031
0.42493		29.1352										0.00778622	49.8027
0.42627		28.9967										0.00779304	49.8023
0.42761		29.0088										0.00779986	49.8019
0.42895		29.9896										0.00780668	49.8014
0.4303		31.442										0.0078135	49.801
0.43164		33.6362										0.00782032	49.8006
0.43298		32.8919										0.00782714	49.8002
0.43431		30.4916										0.00783396	49.7998
0.43565		28.8505										0.00784078	49.7993
0.437		28.0463										0.0078476	49.7989
0.43834		27.1574										0.00785442	49.7985
0.43968		25.8641										0.00786124	49.7981
0.44102		24.9456										0.00786806	49.7977
0.44236		24.4367										0.00787488	49.7972
0.4437		23.4976										0.00788171	49.7968
0.44504		23.4201										0.00788853	49.7964
0.44638		23.7249										0.00789535	49.796
0.44772		24.5712										0.00790217	49.7956
0.44906		25.913										0.00790899	49.7951
0.4504		27.2952										0.00791581	49.7947
0.45174		28.9392										0.00792263	49.7943
0.45308		29.6472										0.00792945	49.7939
0.45442		29.9935										0.00793627	49.7934
0.45576		29.4736										0.00794309	49.793
0.4571		28.4728										0.00794991	49.7926
0.45845		27.4685										0.00795673	49.7922
0.45979		26.2336										0.00796355	49.7918
0.46112		25.2169										0.00797037	49.7913
0.46246		24.4106										0.00797719	49.7909
0.46381		23.9836										0.00798401	49.7905
0.46515		22.866										0.00799083	49.7901
0.46649		21.7146										0.00799765	49.7897
0.46783		21.2411										0.00800447	49.7892
0.46917		20.6496										0.00801129	49.7888
0.47051		20.0625										0.00801811	49.7884
0.47185		19.0272										0.00802493	49.788
0.47319		18.1124										0.00803175	49.7875
0.47453		17.335										0.00803857	49.7871
0.47587		17.6899										0.00804539	49.7867
0.47721		18.249										0.00805221	49.7863
0.47855		20.3276										0.00805903	49.7859
0.47989		21.9627										0.00806586	49.7854
0.48123		24.2709										0.00807268	49.785
0.48257		25.9283										0.0080795	49.7846
0.48391		27.8649										0.00808632	49.7842
0.48525		30.3581										0.00809314	49.7838
0.4866		31.9425										0.00809996	49.7833
0.48794		34.4722										0.00810678	49.7829
0.48927		38.301										0.0081136	49.7825
0.49061		40.2044										0.00812042	49.7821
0.49196		41.5945										0.00812724	49.7816
0.4933		41.8234										0.00813406	49.7812
0.49464		41.542										0.00814088	49.7808
0.49598		42.1437										0.0081477	49.7804
0.49732		43.0971										0.00815452	49.78
0.49866		44.3967										0.00816134	49.7795
0.5		45.9669										0.00816816	49.7791
0.50134		47.3672										0.00817498	49.7787
0.50268		48.0806										0.0081818	49.7783
0.50402		48.8318										0.00818862	49.7779
0.50536		49.6043										0.00819544	49.7774
0.5067		50.4501										0.00820226	49.777
0.50804		52.7439										0.00820908	49.7766
0.50938		53.8625										0.0082159	49.7762
0.51072		53.1072										0.00822272	49.7757
0.51206		52.3096										0.00822954	49.7753
0.5134		52.7227										0.00823636	49.7749
0.51475		52.1414										0.00824318	49.7745
0.51609		52.2078										0.00825001	49.7741
0.51742		53.9031										0.00825683	49.7736
0.51876		55.6984										0.00826365	49.7732
0.52011		57.4988										0.00827047	49.7728
0.52145		58.4732										0.00827729	49.7724
0.52279		57.7628										0.00828411	49.772
0.52413		56.9835										0.00829093	49.7715
0.52547		57.2364										0.00829775	49.7711
0.52681		57.6391										0.00830457	49.7707
0.52815		57.7467										0.00831139	49.7703
0.52949		56.5818										0.00831821	49.7699
0.53083		55.4788										0.00832503	49.7694
0.53217		56.1324										0.00833185	49.769
0.53351		56.8859										0.00833867	49.7686
0.53485		56.2849										0.00834549	49.7682
0.53619		57.0425										0.00835231	49.7677
0.53753		58.6302										0.00835913	49.7673
0.53887		59.3813										0.00836595	49.7669
0.54021		58.8822										0.00837277	49.7665
0.54155		57.4906										0.00837959	49.7661
0.5429		56.2475										0.00838641	49.7656
0.54424		55.9287										0.00839323	49.7652
0.54557		55.794										0.00840005	49.7648
0.54691		54.433										0.00840687	49.7644
0.54826		52.4207										0.00841369	49.764
0.5496		47.7428										0.00842051	49.7635
0.55094		46.074										0.00842733	49.7631
0.55228		45.3349										0.00843416	49.7627
0.55362		46.9716										0.00844098	49.7623
0.55496		47.6979										0.0084478	49.7618
0.5563		48.473										0.00845462	49.7614
0.55764		47.3183										0.00846144	49.761
0.55898		45.9099										0.00846826	49.7606
0.56032		43.8715										0.00847508	49.7602
0.56166		42.2162										0.0084819	49.7597
0.563		41.2126										0.00848872	49.7593
0.56434		40.9901										0.00849554	49.7589
0.56568		39.7999										0.00850236	49.7585
0.56702		39.0246										0.00850918	49.7581
0.56836		37.3446										0.008516	49.7576
0.5697		34.7296										0.00852282	49.7572
0.57105		31.9285										0.00852964	49.7568
0.57239		29.6041										0.00853646	49.7564
0.57372		27.3368										0.00854328	49.7559
0.57506		26.0148										0.0085501	49.7555
0.57641		25.921										0.00855692	49.7551
0.57775		27.3434										0.00856374	49.7547
0.57909		29.5059										0.00857056	49.7543
0.58043		30.3584										0.00857738	49.7538
0.58177		30.2173										0.0085842	49.7534
0.58311		30.222										0.00859102	49.753
0.58445		31.602										0.00859784	49.7526
0.58579		32.3015										0.00860466	49.7522
0.58713		32.8225										0.00861148	49.7517
0.58847		34.4432										0.00861831	49.7513
0.58981		35.1367										0.00862513	49.7509
0.59115		35.8479										0.00863195	49.7505
0.59249		35.9042										0.00863877	49.75
0.59383		35.1543										0.00864559	49.7496
0.59517		34.0479										0.00865241	49.7492
0.59651		31.6742										0.00865923	49.7488
0.59786		29.0859										0.00866605	49.7484
0.5992		28.195										0.00867287	49.7479
0.60054		27.5045										0.00867969	49.7475
0.60187		26.8475										0.00868651	49.7471
0.60321		27.0203										0.00869333	49.7467
0.60456		29.0086										0.00870015	49.7463
0.6059		29.3446										0.00870697	49.7458
0.60724		29.0762										0.00871379	49.7454
0.60858		28.8281										0.00872061	49.745
0.60992		30.312										0.00872743	49.7446
0.61126		31.8997										0.00873425	49.7442
0.6126		33.055										0.00874107	49.7437
0.61394		33.6013										0.00874789	49.7433
0.61528		32.756										0.00875471	49.7429
0.61662		33.2222										0.00876153	49.7425
0.61796		32.9941										0.00876835	49.742
0.6193		34.2132										0.00877517	49.7416
0.62064		33.8137										0.00878199	49.7412
0.62198		33.207										0.00878881	49.7408
0.62332		32.6778										0.00879563	49.7404
0.62466		32.1432										0.00880246	49.7399
0.62601		31.2708										0.00880928	49.7395
0.62735		30.7003										0.0088161	49.7391
0.62869		30.9581										0.00882292	49.7387
0.63002		30.447										0.00882974	49.7383
0.63137		29.9677										0.00883656	49.7378
0.63271		30.2138										0.00884338	49.7374
0.63405		30.9556										0.0088502	49.737
0.63539		31.8344										0.00885702	49.7366
0.63673		32.1477										0.00886384	49.7361
0.63807		30.2837										0.00887066	49.7357
0.63941		27.3945										0.00887748	49.7353
0.64075		25.7475										0.0088843	49.7349
0.64209		24.8624										0.00889112	49.7345
0.64343		24.871										0.00889794	49.734
0.64477		25.0413										0.00890476	49.7336
0.64611		25.5813										0.00891158	49.7332
0.64745		26.8443										0.0089184	49.7328
0.64879		28.0396										0.00892522	49.7324
0.65013		27.8947										0.00893204	49.7319
0.65147		28.674										0.00893886	49.7315
0.65281		29.5127										0.00894568	49.7311
0.65416		30.216										0.0089525	49.7307
0.6555		31.2508										0.00895932	49.7303
0.65683		31.2914										0.00896614	49.7298
0.65817		30.924										0.00897296	49.7294
0.65952		28.2357										0.00897978	49.729
0.66086		28.0339										0.00898661	49.7286
0.6622		27.1437										0.00899343	49.7282
0.66354		25.9637										0.00900025	49.7277
0.66488		24.4769										0.00900707	49.7273
0.66622		22.4877										0.00901389	49.7269
0.66756		19.2597										0.00902071	49.7265
0.6689		17.1869										0.00902753	49.726
0.67024		14.8527										0.00903435	49.7256
0.67158		13.4518										0.00904117	49.7252
0.67292		12.9837										0.00904799	49.7248
0.67426		12.0031										0.00905481	49.7244
0.6756		11.3506										0.00906163	49.7239
0.67694		11.5276										0.00906845	49.7235
0.67828		11.5249										0.00907527	49.7231
0.67962		10.6916										0.00908209	49.7227
0.68096		10.6286										0.00908891	49.7223
0.68231		9.9508										0.00909573	49.7218
0.68365		9.2087										0.00910255	49.7214
0.68498		8.9329										0.00910937	49.721
0.68632		8.8145										0.00911619	49.7206
0.68767		8.8458										0.00912301	49.7202
0.68901		9.0776										0.00912983	49.7197
0.69035		8.9766										0.00913665	49.7193
0.69169		8.1598										0.00914347	49.7189
0.69303		7.525										0.00915029	49.7185
0.69437		6.5422										0.00915711	49.7181
0.69571		6.1964										0.00916393	49.7176
0.69705		6.714										0.00917076	49.7172
0.69839		7.5074										0.00917758	49.7168
0.69973		8.4307										0.0091844	49.7164
0.70107		10.1089										0.00919122	49.716
0.70241		12.4288										0.00919804	49.7155
0.70375		13.7117										0.00920486	49.7151
0.70509		15.5922										0.00921168	49.7147
0.70643		16.732										0.0092185	49.7143
0.70777		17.2842										0.00922532	49.7138
0.70911		18.0154										0.00923214	49.7134
0.71046		18.0207										0.00923896	49.713
0.7118		17.7697										0.00924578	49.7126
0.71313		16.306										0.0092526	49.7122
0.71447		16.9262										0.00925942	49.7117
0.71582		17.6785										0.00926624	49.7113
0.71716		18.4511										0.00927306	49.7109
0.7185		19.122										0.00927988	49.7105
0.71984		19.91										0.0092867	49.7101
0.72118		20.7327										0.00929352	49.7096
0.72252		21.6112										0.00930034	49.7092
0.72386		21.9689										0.00930716	49.7088
0.7252		22.5564										0.00931398	49.7084
0.72654		23.7027										0.0093208	49.708
0.72788		24.757										0.00932762	49.7075
0.72922		25.5848										0.00933444	49.7071
0.73056		25.0784										0.00934126	49.7067
0.7319		25.1113										0.00934808	49.7063
0.73324		27.2238										0.00935491	49.7059
0.73458		27.9491										0.00936173	49.7054
0.73592		27.7489										0.00936855	49.705
0.73726		28.8416										0.00937537	49.7046
0.73861		29.0417										0.00938219	49.7042
0.73995		29.0178										0.00938901	49.7038
0.74128		29.503										0.00939583	49.7033
0.74262		30.7888										0.00940265	49.7029
0.74397		33.2471										0.00940947	49.7025
0.74531		35.7817										0.00941629	49.7021
0.74665		35.2346										0.00942311	49.7017
0.74799		34.2416										0.00942993	49.7012
0.74933		34.964										0.00943675	49.7008
0.75067		35.7703										0.00944357	49.7004
0.75201		37.8456										0.00945039	49.7
0.75335		40.1999										0.00945721	49.6996
0.75469		44.5819										0.00946403	49.6991
0.75603		50.2954										0.00947085	49.6987
0.75737		52.4809										0.00947767	49.6983
0.75871		55.447										0.00948449	49.6979
0.76005		56.8933										0.00949131	49.6975
0.76139		57.0879										0.00949813	49.697
0.76273		56.9168										0.00950495	49.6966
0.76407		57.1668										0.00951177	49.6962
0.76542		57.2058										0.00951859	49.6958
0.76676		55.9878										0.00952541	49.6954
0.7681		56.2519										0.00953223	49.6949
0.76943		56.6803										0.00953906	49.6945
0.77077		56.9541										0.00954588	49.6941
0.77212		56.4311										0.0095527	49.6937
0.77346		56.2861										0.00955952	49.6933
0.7748		56.0857										0.00956634	49.6928
0.77614		52.6417										0.00957316	49.6924
0.77748		50.2641										0.00957998	49.692
0.77882		47.8296										0.0095868	49.6916
0.78016		43.6425										0.00959362	49.6912
0.7815		40.3767										0.00960044	49.6907
0.78284		37.7185										0.00960726	49.6903
0.78418		34.5458										0.00961408	49.6899
0.78552		30.9072										0.0096209	49.6895
0.78686		28.8655										0.00962772	49.6891
0.7882		28.7123										0.00963454	49.6886
0.78954		27.6875										0.00964136	49.6882
0.79088		26.2386										0.00964818	49.6878
0.79222		25.1495										0.009655	49.6874
0.79357		24.9535										0.00966182	49.687
0.79491		24.2768										0.00966864	49.6865
0.79625		23.6673										0.00967546	49.6861
0.79758		23.9324										0.00968228	49.6857
0.79893		22.7274										0.0096891	49.6853
0.80027		23.422										0.00969592	49.6849
0.80161		24.6618										0.00970274	49.6844
0.80295		24.1657										0.00970956	49.684
0.80429		23.9339										0.00971638	49.6836
0.80563		23.6987										0.00972321	49.6832
0.80697		23.1494										0.00973003	49.6828
0.80831		22.5141										0.00973685	49.6824
0.80965		22.2633										0.00974367	49.6819
0.81099		22.9952										0.00975049	49.6815
0.81233		23.0706										0.00975731	49.6811
0.81367		23.5855										0.00976413	49.6807
0.81501		24.1328										0.00977095	49.6803
0.81635		24.9135										0.00977777	49.6798
0.81769		27.9663										0.00978459	49.6794
0.81903		30.2672										0.00979141	49.679
0.82037		31.1744										0.00979823	49.6786
0.82172		33.8712										0.00980505	49.6782
0.82306		36.1124										0.00981187	49.6777
0.82439		37.2664										0.00981869	49.6773
0.82573		38.8399										0.00982551	49.6769
0.82708		42.0001										0.00983233	49.6765
0.82842		44.6451										0.00983915	49.6761
0.82976		49.1037										0.00984597	49.6756
0.8311		51.4807										0.00985279	49.6752
0.83244		53.6681										0.00985961	49.6748
0.83378		56.3297										0.00986643	49.6744
0.83512		59.577										0.00987325	49.674
0.83646		63.0067										0.00988007	49.6736
0.8378		65.1484										0.00988689	49.6731
0.83914		66.7824										0.00989371	49.6727
0.84048		68.9221										0.00990053	49.6723
0.84182		68.749										0.00990736	49.6719
0.84316		67.0432										0.00991418	49.6715
0.8445		65.6747										0.009921	49.671
0.84584		64.5928										0.00992782	49.6706
0.84718		63.5905										0.00993464	49.6702
0.84852		62.2323										0.00994146	49.6698
0.84987		60.5339										0.00994828	49.6694
0.85121		57.7724										0.0099551	49.6689
0.85254		55.2874										0.00996192	49.6685
0.85388		52.9349										0.00996874	49.6681
0.85523		51.2567										0.00997556	49.6677
0.85657		49.4225										0.00998238	49.6673
0.85791		47.8053										0.0099892	49.6669
0.85925		46.733										0.00999602	49.6664
0.86059		46.2242										0.0100028	49.666
0.86193		44.6595										0.0100097	49.6656
0.86327		42.5424										0.0100165	49.6652
0.86461		40.5897										0.0100233	49.6648
0.86595		40.4565										0.0100301	49.6643
0.86729		39.8904										0.0100369	49.6639
0.86863		40.1282										0.0100438	49.6635
0.86997		39.8828										0.0100506	49.6631
0.87131		39.4078										0.0100574	49.6627
0.87265		40.539										0.0100642	49.6623
0.87399		41.2129										0.010071	49.6618
0.87533		42.4426										0.0100779	49.6614
0.87667		42.1706										0.0100847	49.661
0.87802		39.7688										0.0100915	49.6606
0.87936		37.5057										0.0100983	49.6602
0.88069		34.647										0.0101051	49.6597
0.88203		31.9987										0.010112	49.6593
0.88338		29.1276										0.0101188	49.6589
0.88472		25.1423										0.0101256	49.6585
0.88606		22.8812										0.0101324	49.6581
0.8874		21.4106										0.0101392	49.6577
0.88874		19.1275										0.0101461	49.6572
0.89008		17.2938										0.0101529	49.6568
0.89142		16.7544										0.0101597	49.6564
0.89276		15.5955										0.0101665	49.656
0.8941		13.5922										0.0101733	49.6556
0.89544		12.0745										0.0101802	49.6551
0.89678		12.1733										0.010187	49.6547
0.89812		12.3064										0.0101938	49.6543
0.89946		13.3346										0.0102006	49.6539
0.9008		15.2726										0.0102075	49.6535
0.90214		16.242										0.0102143	49.6531
0.90348		15.9092										0.0102211	49.6526
0.90482		16.3746										0.0102279	49.6522
0.90617		16.2697										0.0102347	49.6518
0.90751		16.0825										0.0102416	49.6514
0.90884		15.0279										0.0102484	49.651
0.91018		12.7767										0.0102552	49.6506
0.91153		12.4193										0.010262	49.6501
0.91287		13.569										0.0102688	49.6497
0.91421		12.2761										0.0102757	49.6493
0.91555		10.5246										0.0102825	49.6489
0.91689		9.4462										0.0102893	49.6485
0.91823		8.9055										0.0102961	49.6481
0.91957		8.04										0.0103029	49.6476
0.92091		7.3185										0.0103098	49.6472
0.92225		8.1147										0.0103166	49.6468
0.92359		8.6961										0.0103234	49.6464
0.92493		10.0395										0.0103302	49.646
0.92627		12.2357										0.010337	49.6455
0.92761		13.9607										0.0103439	49.6451
0.92895		14.564										0.0103507	49.6447
0.93029		15.6491										0.0103575	49.6443
0.93163		16.6349										0.0103643	49.6439
0.93298		17.674										0.0103711	49.6435
0.93432		18.9916										0.010378	49.643
0.93566		20.5492										0.0103848	49.6426
0.93699		21.2984										0.0103916	49.6422
0.93833		21.6779										0.0103984	49.6418
0.93968		22.202										0.0104052	49.6414
0.94102		23.8275										0.0104121	49.641
0.94236		25.8745										0.0104189	49.6405
0.9437		26.6228										0.0104257	49.6401
0.94504		26.1952										0.0104325	49.6397
0.94638		26.0639										0.0104393	49.6393
0.94772		25.2557										0.0104462	49.6389
0.94906		24.3319										0.010453	49.6385
0.9504		23.6915										0.0104598	49.638
0.95174		23.7143										0.0104666	49.6376
0.95308		23.8642										0.0104734	49.6372
0.95442		23.239										0.0104803	49.6368
0.95576		22.6251										0.0104871	49.6364
0.9571		22.7511										0.0104939	49.636
0.95844		23.6977										0.0105007	49.6355
0.95978		26.3907										0.0105075	49.6351
0.96113		29.3264										0.0105144	49.6347
0.96247		31.0747										0.0105212	49.6343
0.96381		32.2818										0.010528	49.6339
0.96514		33.5569										0.0105348	49.6335
0.96649		35.8077										0.0105416	49.633
0.96783		38.5334										0.0105485	49.6326
0.96917		41.984										0.0105553	49.6322
0.97051		45.4997										0.0105621	49.6318
0.97185		47.8617										0.0105689	49.6314
0.97319		49.5432										0.0105758	49.631
0.97453		51.3107										0.0105826	49.6305
0.97587		53.4167										0.0105894	49.6301
0.97721		54.2899										0.0105962	49.6297
0.97855		54.694										0.010603	49.6293
0.97989		55.6658										0.0106099	49.6289
0.98123		57.2777										0.0106167	49.6285
0.98257		59.0121										0.0106235	49.6281
0.98391		59.9989										0.0106303	49.6276
0.98525		60.228										0.0106371	49.6272
0.98659		60.1356										0.010644	49.6268
0.98793		60.1078										0.0106508	49.6264
0.98928		60.5311										0.0106576	49.626
0.99062		61.3315										0.0106644	49.6256
0.99196		62.5144										0.0106712	49.6251
0.99329		63.8653										0.0106781	49.6247
0.99464		64.7806										0.0106849	49.6243
0.99598		64.3651										0.0106917	49.6239
0.99732		62.4912										0.0106985	49.6235
0.99866		61.3235										0.0107053	49.6231
1		59.3292										0.0107122	49.6227
												0.010719	49.6222
0.00138			61.5617									0.0107258	49.6218
0.00277			55.9541									0.0107326	49.6214
0.00415			51.904									0.0107394	49.621
0.00553			49.9612									0.0107463	49.6206
0.00691			47.6595									0.0107531	49.6202
0.0083			44.4205									0.0107599	49.6197
0.00968			40.1777									0.0107667	49.6193
0.01107			36.8036									0.0107735	49.6189
0.01245			34.095									0.0107804	49.6185
0.01383			32.6573									0.0107872	49.6181
0.01521			31.1298									0.010794	49.6177
0.0166			30.1405									0.0108008	49.6173
0.01798			29.3316									0.0108076	49.6168
0.01936			29.1166									0.0108145	49.6164
0.02075			29.2098									0.0108213	49.616
0.02213			28.4551									0.0108281	49.6156
0.02352			27.4856									0.0108349	49.6152
0.02489			26.0666									0.0108417	49.6148
0.02628			24.4389									0.0108486	49.6144
0.02766			23.2425									0.0108554	49.6139
0.02905			23.1054									0.0108622	49.6135
0.03043			23.8752									0.010869	49.6131
0.03181			25.298									0.0108758	49.6127
0.0332			27.2951									0.0108827	49.6123
0.03458			29.3344									0.0108895	49.6119
0.03596			32.6745									0.0108963	49.6115
0.03734			36.1389									0.0109031	49.611
0.03873			40.4748									0.0109099	49.6106
0.04011			44.3485									0.0109168	49.6102
0.0415			49.9574									0.0109236	49.6098
0.04288			56.4048									0.0109304	49.6094
0.04426			61.8181									0.0109372	49.609
0.04564			66.005									0.0109441	49.6086
0.04703			71.8338									0.0109509	49.6081
0.04841			76.8552									0.0109577	49.6077
0.04979			78.4525									0.0109645	49.6073
0.05118			78.7719									0.0109713	49.6069
0.05256			77.9816									0.0109782	49.6065
0.05394			75.81									0.010985	49.6061
0.05532			73.5078									0.0109918	49.6057
0.05671			72.1853									0.0109986	49.6052
0.05809			70.428									0.0110054	49.6048
0.05948			69.5473									0.0110123	49.6044
0.06086			70.1014									0.0110191	49.604
0.06224			69.9936									0.0110259	49.6036
0.06362			69.5612									0.0110327	49.6032
0.06501			69.1935									0.0110395	49.6028
0.06639			68.0181									0.0110464	49.6023
0.06777			66.7185									0.0110532	49.6019
0.06916			63.4256									0.01106	49.6015
0.07054			58.3633									0.0110668	49.6011
0.07192			52.9443									0.0110736	49.6007
0.0733			49.1544									0.0110805	49.6003
0.07469			46.2559									0.0110873	49.5999
0.07607			44.3149									0.0110941	49.5994
0.07746			43.1808									0.0111009	49.599
0.07884			43.2768									0.0111077	49.5986
0.08022			44.0254									0.0111146	49.5982
0.08161			44.743									0.0111214	49.5978
0.08299			45.5797									0.0111282	49.5974
0.08437			46.4917									0.011135	49.597
0.08575			46.6189									0.0111418	49.5966
0.08714			45.0901									0.0111487	49.5961
0.08852			43.9515									0.0111555	49.5957
0.0899			44.5877									0.0111623	49.5953
0.09129			48.6429									0.0111691	49.5949
0.09267			54.9557									0.0111759	49.5945
0.09405			60.8562									0.0111828	49.5941
0.09544			66.128									0.0111896	49.5937
0.09682			71.0442									0.0111964	49.5933
0.0982			72.7965									0.0112032	49.5928
0.09959			72.0801									0.01121	49.5924
0.10097			68.8055									0.0112169	49.592
0.10235			63.4845									0.0112237	49.5916
0.10373			57.4118									0.0112305	49.5912
0.10512			52.6479									0.0112373	49.5908
0.1065			50.0909									0.0112441	49.5904
0.10788			45.8398									0.011251	49.59
0.10927			42.0017									0.0112578	49.5895
0.11065			38.6746									0.0112646	49.5891
0.11203			35.9897									0.0112714	49.5887
0.11342			34.974									0.0112782	49.5883
0.1148			35.909									0.0112851	49.5879
0.11618			37.8878									0.0112919	49.5875
0.11757			37.4697									0.0112987	49.5871
0.11895			36.8259									0.0113055	49.5867
0.12033			35.1576									0.0113124	49.5862
0.12171			33.5342									0.0113192	49.5858
0.1231			32.8149									0.011326	49.5854
0.12448			33.6103									0.0113328	49.585
0.12586			34.1614									0.0113396	49.5846
0.12725			35.469									0.0113465	49.5842
0.12863			36.6816									0.0113533	49.5838
0.13001			38.6434									0.0113601	49.5834
0.1314			41.4339									0.0113669	49.5829
0.13278			44.5468									0.0113737	49.5825
0.13416			48.0305									0.0113806	49.5821
0.13555			51.8786									0.0113874	49.5817
0.13693			54.7685									0.0113942	49.5813
0.13831			57.1224									0.011401	49.5809
0.13969			59.2464									0.0114078	49.5805
0.14108			59.9271									0.0114147	49.5801
0.14246			61.2461									0.0114215	49.5797
0.14384			59.6359									0.0114283	49.5792
0.14523			53.5525									0.0114351	49.5788
0.14661			47.2468									0.0114419	49.5784
0.148			44.8711									0.0114488	49.578
0.14938			43.7968									0.0114556	49.5776
0.15076			38.4846									0.0114624	49.5772
0.15214			36.3108									0.0114692	49.5768
0.15353			33.8915									0.011476	49.5764
0.15491			32.1105									0.0114829	49.576
0.15629			30.4048									0.0114897	49.5755
0.15768			29.3744									0.0114965	49.5751
0.15906			29.9228									0.0115033	49.5747
0.16044			32.654									0.0115101	49.5743
0.16182			34.2626									0.011517	49.5739
0.16321			36.9623									0.0115238	49.5735
0.16459			39.7668									0.0115306	49.5731
0.16598			41.4022									0.0115374	49.5727
0.16736			42.8104									0.0115442	49.5723
0.16874			44.396									0.0115511	49.5719
0.17012			44.3196									0.0115579	49.5714
0.17151			43.2771									0.0115647	49.571
0.17289			43.6671									0.0115715	49.5706
0.17427			41.2319									0.0115783	49.5702
0.17566			39.5441									0.0115852	49.5698
0.17704			40.2948									0.011592	49.5694
0.17842			40.65									0.0115988	49.569
0.1798			41.8703									0.0116056	49.5686
0.18119			42.6184									0.0116124	49.5682
0.18257			44.6332									0.0116193	49.5678
0.18396			45.6233									0.0116261	49.5673
0.18534			46.9963									0.0116329	49.5669
0.18672			47.0132									0.0116397	49.5665
0.1881			46.6952									0.0116465	49.5661
0.18949			46.6537									0.0116534	49.5657
0.19087			47.0755									0.0116602	49.5653
0.19225			45.4481									0.011667	49.5649
0.19364			44.0737									0.0116738	49.5645
0.19502			43.6166									0.0116807	49.5641
0.19641			43.8872									0.0116875	49.5637
0.19778			45.4644									0.0116943	49.5632
0.19917			44.858									0.0117011	49.5628
0.20055			43.7066									0.0117079	49.5624
0.20194			42.6076									0.0117148	49.562
0.20332			41.711									0.0117216	49.5616
0.2047			41.062									0.0117284	49.5612
0.20609			41.8951									0.0117352	49.5608
0.20747			45.3894									0.011742	49.5604
0.20885			46.63									0.0117489	49.56
0.21023			45.9398									0.0117557	49.5596
0.21162			44.9279									0.0117625	49.5592
0.213			43.6555									0.0117693	49.5588
0.21439			42.8021									0.0117761	49.5583
0.21577			42.6021									0.011783	49.5579
0.21715			41.771									0.0117898	49.5575
0.21853			42.0212									0.0117966	49.5571
0.21992			42.9191									0.0118034	49.5567
0.2213			43.999									0.0118102	49.5563
0.22268			43.3641									0.0118171	49.5559
0.22407			42.0236									0.0118239	49.5555
0.22545			39.4822									0.0118307	49.5551
0.22683			37.5802									0.0118375	49.5547
0.22821			35.7944									0.0118443	49.5543
0.2296			33.3427									0.0118512	49.5538
0.23098			32.2194									0.011858	49.5534
0.23237			31.0637									0.0118648	49.553
0.23375			30.5937									0.0118716	49.5526
0.23513			31.12									0.0118784	49.5522
0.23651			30.8285									0.0118853	49.5518
0.2379			30.3199									0.0118921	49.5514
0.23928			30.613									0.0118989	49.551
0.24066			30.6012									0.0119057	49.5506
0.24205			30.8971									0.0119125	49.5502
0.24343			31.2084									0.0119194	49.5498
0.24482			32.8664									0.0119262	49.5494
0.24619			36.2288									0.011933	49.5489
0.24758			38.1191									0.0119398	49.5485
0.24896			39.2777									0.0119466	49.5481
0.25035			40.8549									0.0119535	49.5477
0.25173			42.7892									0.0119603	49.5473
0.25311			45.8537									0.0119671	49.5469
0.2545			49.2833									0.0119739	49.5465
0.25588			52.3038									0.0119807	49.5461
0.25726			52.4301									0.0119876	49.5457
0.25864			50.9956									0.0119944	49.5453
0.26003			47.1735									0.0120012	49.5449
0.26141			41.9501									0.012008	49.5445
0.2628			36.3036									0.0120148	49.5441
0.26418			32.7558									0.0120217	49.5437
0.26556			30.6208									0.0120285	49.5432
0.26694			29.726									0.0120353	49.5428
0.26833			29.8816									0.0120421	49.5424
0.26971			29.0987									0.012049	49.542
0.27109			27.7354									0.0120558	49.5416
0.27248			26.9402									0.0120626	49.5412
0.27386			26.1952									0.0120694	49.5408
0.27524			26.2976									0.0120762	49.5404
0.27662			27.2547									0.0120831	49.54
0.27801			29.0433									0.0120899	49.5396
0.27939			30.8965									0.0120967	49.5392
0.28078			33.672									0.0121035	49.5388
0.28216			37.2508									0.0121103	49.5384
0.28354			41.9496									0.0121172	49.538
0.28492			45.9748									0.012124	49.5376
0.28631			47.7148									0.0121308	49.5372
0.28769			48.4367									0.0121376	49.5367
0.28907			48.2733									0.0121444	49.5363
0.29046			48.0772									0.0121513	49.5359
0.29184			47.6482									0.0121581	49.5355
0.29322			45.2178									0.0121649	49.5351
0.2946			45.2971									0.0121717	49.5347
0.29599			45.6223									0.0121785	49.5343
0.29737			45.1076									0.0121854	49.5339
0.29876			43.9771									0.0121922	49.5335
0.30014			41.9646									0.012199	49.5331
0.30152			40.128									0.0122058	49.5327
0.3029			37.0315									0.0122126	49.5323
0.30429			35.334									0.0122195	49.5319
0.30567			33.7986									0.0122263	49.5315
0.30705			32.7008									0.0122331	49.5311
0.30844			30.0742									0.0122399	49.5307
0.30982			26.8024									0.0122467	49.5303
0.31121			24.0806									0.0122536	49.5299
0.31258			21.9362									0.0122604	49.5294
0.31397			20.6787									0.0122672	49.529
0.31535			20.4782									0.012274	49.5286
0.31674			21.6516									0.0122808	49.5282
0.31812			23.5259									0.0122877	49.5278
0.3195			25.7477									0.0122945	49.5274
0.32089			26.7037									0.0123013	49.527
0.32227			28.7603									0.0123081	49.5266
0.32365			30.574									0.0123149	49.5262
0.32503			31.3278									0.0123218	49.5258
0.32642			31.945									0.0123286	49.5254
0.3278			32.8165									0.0123354	49.525
0.32919			33.4988									0.0123422	49.5246
0.33057			34.6369									0.012349	49.5242
0.33195			35.1999									0.0123559	49.5238
0.33333			35.4665									0.0123627	49.5234
0.33472			36.3178									0.0123695	49.523
0.3361			38.3034									0.0123763	49.5226
0.33748			41.6693									0.0123831	49.5222
0.33887			44.5176									0.01239	49.5218
0.34025			46.0065									0.0123968	49.5214
0.34163			44.8808									0.0124036	49.521
0.34301			41.7579									0.0124104	49.5206
0.3444			36.8975									0.0124173	49.5202
0.34578			32.9085									0.0124241	49.5197
0.34717			31.0127									0.0124309	49.5193
0.34855			29.9771									0.0124377	49.5189
0.34993			29.363									0.0124445	49.5185
0.35131			28.6683									0.0124514	49.5181
0.3527			27.1615									0.0124582	49.5177
0.35408			25.5809									0.012465	49.5173
0.35546			23.1835									0.0124718	49.5169
0.35685			21.0963									0.0124786	49.5165
0.35823			20.4185									0.0124855	49.5161
0.35961			20.477									0.0124923	49.5157
0.36099			20.6719									0.0124991	49.5153
0.36238			19.9316									0.0125059	49.5149
0.36376			19.5014									0.0125127	49.5145
0.36515			17.7374									0.0125196	49.5141
0.36653			15.9615									0.0125264	49.5137
0.36791			15.2935									0.0125332	49.5133
0.3693			14.6017									0.01254	49.5129
0.37068			13.3592									0.0125468	49.5125
0.37206			13.3418									0.0125537	49.5121
0.37344			13.6826									0.0125605	49.5117
0.37483			13.85									0.0125673	49.5113
0.37621			14.458									0.0125741	49.5109
0.37759			15.6431									0.0125809	49.5105
0.37898			17.8061									0.0125878	49.5101
0.38036			20.0704									0.0125946	49.5097
0.38174			21.9786									0.0126014	49.5093
0.38313			23.6266									0.0126082	49.5089
0.38451			25.7641									0.012615	49.5085
0.38589			26.9793									0.0126219	49.5081
0.38728			29.0811									0.0126287	49.5077
0.38866			31.2829									0.0126355	49.5073
0.39004			31.4784									0.0126423	49.5069
0.39142			30.3494									0.0126491	49.5065
0.39281			30.0483									0.012656	49.5061
0.39419			29.8589									0.0126628	49.5057
0.39557			29.8355									0.0126696	49.5053
0.39696			29.0145									0.0126764	49.5049
0.39834			28.9189									0.0126832	49.5045
0.39972			30.4069									0.0126901	49.5041
0.40111			33.4118									0.0126969	49.5037
0.40249			35.4637									0.0127037	49.5033
0.40387			37.312									0.0127105	49.5029
0.40526			38.8157									0.0127173	49.5025
0.40664			38.7363									0.0127242	49.5021
0.40802			39.8124									0.012731	49.5017
0.4094			40.4966									0.0127378	49.5013
0.41079			42.5611									0.0127446	49.5009
0.41217			43.7099									0.0127514	49.5005
0.41355			44.1149									0.0127583	49.5
0.41494			44.7103									0.0127651	49.4996
0.41632			45.1139									0.0127719	49.4992
0.41771			44.8619									0.0127787	49.4988
0.41909			44.3121									0.0127856	49.4984
0.42047			43.707									0.0127924	49.498
0.42185			43.2681									0.0127992	49.4976
0.42324			43.0873									0.012806	49.4973
0.42462			42.3535									0.0128128	49.4969
0.426			42.0861									0.0128197	49.4965
0.42739			42.6985									0.0128265	49.4961
0.42877			43.0163									0.0128333	49.4957
0.43015			42.0029									0.0128401	49.4953
0.43153			38.9062									0.0128469	49.4949
0.43292			36.748									0.0128538	49.4945
0.4343			35.5326									0.0128606	49.4941
0.43569			34.7536									0.0128674	49.4937
0.43707			34.3696									0.0128742	49.4933
0.43845			34.3864									0.012881	49.4929
0.43983			34.1411									0.0128879	49.4925
0.44122			32.4648									0.0128947	49.4921
0.4426			31.2559									0.0129015	49.4917
0.44398			30.1125									0.0129083	49.4913
0.44537			28.0153									0.0129151	49.4909
0.44675			26.0527									0.012922	49.4905
0.44813			25.2052									0.0129288	49.4901
0.44951			23.4401									0.0129356	49.4897
0.4509			22.1981									0.0129424	49.4893
0.45228			20.7223									0.0129492	49.4889
0.45367			19.2119									0.0129561	49.4885
0.45505			18.6873									0.0129629	49.4881
0.45643			19.5401									0.0129697	49.4877
0.45781			21.0788									0.0129765	49.4873
0.4592			22.2612									0.0129833	49.4869
0.46058			24.1739									0.0129902	49.4865
0.46196			26.1693									0.012997	49.4861
0.46335			28.6088									0.0130038	49.4857
0.46473			31.4168									0.0130106	49.4853
0.46611			32.3838									0.0130174	49.4849
0.46749			32.3202									0.0130243	49.4845
0.46888			31.9849									0.0130311	49.4841
0.47026			32.4441									0.0130379	49.4837
0.47165			32.4621									0.0130447	49.4833
0.47303			32.5923									0.0130515	49.4829
0.47441			32.0936									0.0130584	49.4825
0.47579			32.0647									0.0130652	49.4821
0.47718			32.5806									0.013072	49.4817
0.47856			32.8926									0.0130788	49.4813
0.47994			32.3716									0.0130856	49.4809
0.48133			30.8415									0.0130925	49.4805
0.48271			29.2969									0.0130993	49.4801
0.4841			27.4761									0.0131061	49.4797
0.48547			26.9572									0.0131129	49.4794
0.48686			28.3052									0.0131197	49.479
0.48824			29.3529									0.0131266	49.4786
0.48963			29.9158									0.0131334	49.4782
0.49101			30.6064									0.0131402	49.4778
0.49239			30.1671									0.013147	49.4774
0.49378			29.681									0.0131539	49.477
0.49516			30.0986									0.0131607	49.4766
0.49654			30.4474									0.0131675	49.4762
0.49792			30.8242									0.0131743	49.4758
0.49931			30.027									0.0131811	49.4754
0.50069			29.731									0.013188	49.475
0.50208			28.9941									0.0131948	49.4746
0.50346			29.181									0.0132016	49.4742
0.50484			29.1635									0.0132084	49.4738
0.50622			29.4991									0.0132152	49.4734
0.50761			29.4419									0.0132221	49.473
0.50899			31.6914									0.0132289	49.4726
0.51037			34.2013									0.0132357	49.4722
0.51176			35.5601									0.0132425	49.4718
0.51314			36.6639									0.0132493	49.4714
0.51452			37.9306									0.0132562	49.471
0.5159			39.1897									0.013263	49.4706
0.51729			41.4865									0.0132698	49.4702
0.51867			42.4191									0.0132766	49.4698
0.52006			42.739									0.0132834	49.4694
0.52144			44.3124									0.0132903	49.469
0.52282			45.9832									0.0132971	49.4686
0.5242			46.5743									0.0133039	49.4682
0.52559			47.2193									0.0133107	49.4678
0.52697			47.3826									0.0133175	49.4674
0.52835			47.938									0.0133244	49.467
0.52974			46.9584									0.0133312	49.4667
0.53112			46.665									0.013338	49.4663
0.53251			46.9586									0.0133448	49.4659
0.53388			45.3302									0.0133516	49.4655
0.53527			44.6675									0.0133585	49.4651
0.53665			41.9528									0.0133653	49.4647
0.53804			40.9519									0.0133721	49.4643
0.53942			39.8543									0.0133789	49.4639
0.5408			37.3124									0.0133857	49.4635
0.54219			35.3138									0.0133926	49.4631
0.54357			34.4217									0.0133994	49.4627
0.54495			34.5685									0.0134062	49.4623
0.54633			35.7098									0.013413	49.4619
0.54772			38.0766									0.0134198	49.4615
0.5491			40.9221									0.0134267	49.4611
0.55049			42.9491									0.0134335	49.4607
0.55187			44.6903									0.0134403	49.4603
0.55325			45.6825									0.0134471	49.46
0.55463			46.1403									0.0134539	49.4596
0.55602			45.8177									0.0134608	49.4592
0.5574			44.8611									0.0134676	49.4588
0.55878			44.4536									0.0134744	49.4584
0.56017			43.5545									0.0134812	49.458
0.56155			44.5843									0.013488	49.4576
0.56293			45.8404									0.0134949	49.4572
0.56431			45.5113									0.0135017	49.4568
0.5657			44.3107									0.0135085	49.4564
0.56708			43.3919									0.0135153	49.456
0.56847			43.4183									0.0135222	49.4556
0.56985			44.3312									0.013529	49.4553
0.57123			45.456									0.0135358	49.4549
0.57261			46.6989									0.0135426	49.4545
0.574			46.914									0.0135494	49.4541
0.57538			46.3893									0.0135563	49.4537
0.57676			45.3899									0.0135631	49.4533
0.57815			44.833									0.0135699	49.4529
0.57953			44.1108									0.0135767	49.4525
0.58091			42.5848									0.0135835	49.4521
0.58229			42.6633									0.0135904	49.4517
0.58368			43.5293									0.0135972	49.4513
0.58506			43.8587									0.013604	49.4509
0.58645			45.7379									0.0136108	49.4506
0.58783			47.9971									0.0136176	49.4502
0.58921			48.9304									0.0136245	49.4498
0.5906			47.8431									0.0136313	49.4494
0.59198			48.3249									0.0136381	49.449
0.59336			48.8222									0.0136449	49.4486
0.59474			50.1521									0.0136517	49.4482
0.59613			52.1579									0.0136586	49.4478
0.59751			53.2241									0.0136654	49.4474
0.59889			51.8803									0.0136722	49.447
0.60028			50.3773									0.013679	49.4466
0.60166			49.2934									0.0136858	49.4462
0.60304			46.8044									0.0136927	49.4459
0.60443			45.7067									0.0136995	49.4455
0.60581			45.4379									0.0137063	49.4451
0.60719			44.5615									0.0137131	49.4447
0.60858			43.5691									0.0137199	49.4443
0.60996			42.3008									0.0137268	49.4439
0.61134			42.895									0.0137336	49.4435
0.61272			44.3543									0.0137404	49.4431
0.61411			45.2522									0.0137472	49.4427
0.61549			46.2843									0.013754	49.4423
0.61687			47.2054									0.0137609	49.4419
0.61826			47.2018									0.0137677	49.4416
0.61964			46.4836									0.0137745	49.4412
0.62102			45.3142									0.0137813	49.4408
0.62241			45.3771									0.0137881	49.4404
0.62379			44.5078									0.013795	49.44
0.62517			42.7607									0.0138018	49.4396
0.62656			40.286									0.0138086	49.4392
0.62794			36.0593									0.0138154	49.4388
0.62932			31.8151									0.0138222	49.4384
0.6307			28.4822									0.0138291	49.4381
0.63209			24.2656									0.0138359	49.4377
0.63347			20.916									0.0138427	49.4373
0.63485			18.981									0.0138495	49.4369
0.63624			16.4232									0.0138563	49.4365
0.63762			14.1067									0.0138632	49.4361
0.63901			11.2392									0.01387	49.4357
0.64039			9.0424									0.0138768	49.4353
0.64177			7.9948									0.0138836	49.4349
0.64315			7.448									0.0138905	49.4346
0.64454			7.7024									0.0138973	49.4342
0.64592			8.0752									0.0139041	49.4338
0.6473			8.3658									0.0139109	49.4334
0.64869			8.7398									0.0139177	49.433
0.65007			9.7811									0.0139246	49.4326
0.65145			10.4649									0.0139314	49.4322
0.65283			10.539									0.0139382	49.4318
0.65422			12.1487									0.013945	49.4315
0.6556			13.4855									0.0139518	49.4311
0.65699			13.857									0.0139587	49.4307
0.65837			14.7852									0.0139655	49.4303
0.65975			15.9298									0.0139723	49.4299
0.66113			17.32									0.0139791	49.4295
0.66252			18.4275									0.0139859	49.4291
0.6639			19.4262									0.0139928	49.4288
0.66528			22.4226									0.0139996	49.4284
0.66667			25.1116									0.0140064	49.428
0.66805			26.4144									0.0140132	49.4276
0.66943			28.5862									0.01402	49.4272
0.67081			31.6069									0.0140269	49.4268
0.6722			35.1812									0.0140337	49.4264
0.67358			38.8861									0.0140405	49.4261
0.67497			42.3418									0.0140473	49.4257
0.67635			46.8885									0.0140541	49.4253
0.67773			50.9267									0.014061	49.4249
0.67911			54.1209									0.0140678	49.4245
0.6805			56.1759									0.0140746	49.4241
0.68188			55.6331									0.0140814	49.4237
0.68326			55.1964									0.0140882	49.4234
0.68465			55.0806									0.0140951	49.423
0.68603			55.5136									0.0141019	49.4226
0.68741			55.4655									0.0141087	49.4222
0.68879			56.0811									0.0141155	49.4218
0.69018			55.2747									0.0141223	49.4214
0.69156			54.0078									0.0141292	49.421
0.69295			52.8356									0.014136	49.4207
0.69433			51.419									0.0141428	49.4203
0.69571			50.1807									0.0141496	49.4199
0.69709			49.3281									0.0141564	49.4195
0.69848			48.3317									0.0141633	49.4191
0.69986			46.5892									0.0141701	49.4187
0.70124			45.7655									0.0141769	49.4183
0.70263			42.7353									0.0141837	49.4179
0.70401			37.9534									0.0141905	49.4176
0.7054			34.6437									0.0141974	49.4172
0.70677			33.4708									0.0142042	49.4168
0.70816			33.1835									0.014211	49.4164
0.70954			30.4658									0.0142178	49.416
0.71093			31.5066									0.0142246	49.4156
0.71231			31.9966									0.0142315	49.4153
0.71369			31.5037									0.0142383	49.4149
0.71508			30.4361									0.0142451	49.4145
0.71646			29.4923									0.0142519	49.4141
0.71784			29.1041									0.0142588	49.4137
0.71922			28.8055									0.0142656	49.4133
0.72061			28.4487									0.0142724	49.413
0.72199			27.6601									0.0142792	49.4126
0.72338			27.7267									0.014286	49.4122
0.72476			28.1942									0.0142929	49.4118
0.72614			28.0976									0.0142997	49.4114
0.72752			27.5492									0.0143065	49.411
0.72891			27.6828									0.0143133	49.4107
0.73029			28.372									0.0143201	49.4103
0.73167			31.0034									0.014327	49.4099
0.73306			31.2073									0.0143338	49.4095
0.73444			31.6115									0.0143406	49.4091
0.73582			32.6218									0.0143474	49.4088
0.7372			33.6418									0.0143542	49.4084
0.73859			34.808									0.0143611	49.408
0.73997			34.5015									0.0143679	49.4076
0.74136			32.6015									0.0143747	49.4072
0.74274			31.5256									0.0143815	49.4069
0.74412			29.3884									0.0143883	49.4065
0.7455			28.7943									0.0143952	49.4061
0.74689			28.7954									0.014402	49.4057
0.74827			27.6045									0.0144088	49.4053
0.74965			25.7839									0.0144156	49.4049
0.75104			24.0137									0.0144224	49.4046
0.75242			22.2									0.0144293	49.4042
0.75381			21.3339									0.0144361	49.4038
0.75518			20.8914									0.0144429	49.4034
0.75657			18.7049									0.0144497	49.403
0.75795			16.458									0.0144565	49.4027
0.75934			15.0272									0.0144634	49.4023
0.76072			13.38									0.0144702	49.4019
0.7621			12.1026									0.014477	49.4015
0.76349			11.2436									0.0144838	49.4011
0.76487			10.4397									0.0144906	49.4007
0.76625			9.9667									0.0144975	49.4004
0.76763			9.7515									0.0145043	49.4
0.76902			9.7269									0.0145111	49.3996
0.7704			9.9173									0.0145179	49.3992
0.77179			10.1697									0.0145247	49.3988
0.77317			10.4577									0.0145316	49.3985
0.77455			10.9879									0.0145384	49.3981
0.77593			11.0279									0.0145452	49.3977
0.77732			10.9542									0.014552	49.3973
0.7787			11.5229									0.0145588	49.3969
0.78008			12.347									0.0145657	49.3966
0.78147			13.5281									0.0145725	49.3962
0.78285			14.9828									0.0145793	49.3958
0.78423			16.1061									0.0145861	49.3954
0.78561			16.3698									0.0145929	49.395
0.787			16.9328									0.0145998	49.3947
0.78838			18.1636									0.0146066	49.3943
0.78977			18.6714									0.0146134	49.3939
0.79115			18.2001									0.0146202	49.3935
0.79253			17.5288									0.0146271	49.3931
0.79391			17.3809									0.0146339	49.3928
0.7953			17.3799									0.0146407	49.3924
0.79668			17.4124									0.0146475	49.392
0.79806			17.8269									0.0146543	49.3916
0.79945			19.167									0.0146612	49.3912
0.80083			19.9087									0.014668	49.3909
0.80222			19.5929									0.0146748	49.3905
0.80359			19.5479									0.0146816	49.3901
0.80498			20.1282									0.0146884	49.3897
0.80636			21.3814									0.0146953	49.3894
0.80775			22.6848									0.0147021	49.389
0.80913			24.4356									0.0147089	49.3886
0.81051			26.3514									0.0147157	49.3882
0.8119			28.9166									0.0147225	49.3878
0.81328			29.8813									0.0147294	49.3875
0.81466			30.1452									0.0147362	49.3871
0.81604			30.876									0.014743	49.3867
0.81743			31.3596									0.0147498	49.3863
0.81881			31.978									0.0147566	49.386
0.8202			31.2172									0.0147635	49.3856
0.82158			31.7703									0.0147703	49.3852
[truncated: 144,454 more rows]

## Sheet: RIPK1 colon
relative distance (x)	IHC signal (A.U.)											LOWESS regression
	ROI 1	ROI 2	ROI 3	ROI 4	ROI 5	ROI 6	ROI 7	ROI 8	ROI 9	ROI 10		X	Y
0.00158	114.878											0.00113	90.871
0.00315	116.896											0.00113682	90.8717
0.00473	117.974											0.00114364	90.8724
0.0063	116.126											0.00115046	90.8731
0.00787	112.58											0.00115728	90.8738
0.00945	110.672											0.0011641	90.8745
0.01102	110.517											0.00117092	90.8752
0.0126	110.977											0.00117774	90.8759
0.01417	110.062											0.00118456	90.8767
0.01575	108.795											0.00119138	90.8774
0.01732	108.01											0.00119821	90.8781
0.0189	105.725											0.00120503	90.8788
0.02047	104.401											0.00121185	90.8795
0.02205	105.702											0.00121867	90.8802
0.02362	107.365											0.00122549	90.8809
0.0252	108.707											0.00123231	90.8816
0.02677	109.205											0.00123913	90.8824
0.02834	110.51											0.00124595	90.8831
0.02992	112.582											0.00125277	90.8838
0.0315	114.202											0.00125959	90.8845
0.03307	113.777											0.00126641	90.8852
0.03465	112.789											0.00127323	90.8859
0.03622	112.69											0.00128005	90.8867
0.0378	112.969											0.00128687	90.8874
0.03937	113.006											0.00129369	90.8881
0.04094	111.893											0.00130051	90.8888
0.04252	110.144											0.00130733	90.8895
0.04409	106.575											0.00131415	90.8902
0.04567	103.613											0.00132097	90.891
0.04725	101.465											0.00132779	90.8917
0.04882	98.716											0.00133462	90.8924
0.05039	96.269											0.00134144	90.8931
0.05197	95.042											0.00134826	90.8938
0.05354	95.319											0.00135508	90.8946
0.05512	96.608											0.0013619	90.8953
0.05669	97.796											0.00136872	90.896
0.05827	100.097											0.00137554	90.8967
0.05985	104.981											0.00138236	90.8975
0.06141	112.116											0.00138918	90.8982
0.06299	118.774											0.001396	90.8989
0.06457	122.615											0.00140282	90.8996
0.06614	122.261											0.00140964	90.9004
0.06772	118.578											0.00141646	90.9011
0.06929	113.55											0.00142328	90.9018
0.07087	111.348											0.0014301	90.9025
0.07244	111.283											0.00143692	90.9033
0.07401	110.063											0.00144374	90.904
0.07559	107.715											0.00145056	90.9047
0.07717	106.077											0.00145738	90.9055
0.07874	106.36											0.0014642	90.9062
0.08032	110.245											0.00147103	90.9069
0.08189	113.503											0.00147785	90.9077
0.08346	116.821											0.00148467	90.9084
0.08504	119.92											0.00149149	90.9091
0.08661	122.565											0.00149831	90.9099
0.08819	125.369											0.00150513	90.9106
0.08976	129.789											0.00151195	90.9113
0.09134	132.474											0.00151877	90.912
0.09292	132.835											0.00152559	90.9128
0.09449	135.074											0.00153241	90.9135
0.09606	140.112											0.00153923	90.9142
0.09764	146.783											0.00154605	90.915
0.09921	151.929											0.00155287	90.9157
0.10079	156.149											0.00155969	90.9164
0.10236	158.72											0.00156651	90.9172
0.10394	158.702											0.00157333	90.9179
0.10551	154.557											0.00158015	90.9186
0.10709	148.295											0.00158697	90.9194
0.10866	138.922											0.00159379	90.9201
0.11024	129.337											0.00160061	90.9209
0.11181	123.101											0.00160744	90.9216
0.11339	119.854											0.00161426	90.9224
0.11496	117.06											0.00162108	90.9232
0.11653	112.719											0.0016279	90.9239
0.11811	106.125											0.00163472	90.9247
0.11968	100.884											0.00164154	90.9254
0.12126	97.534											0.00164836	90.9262
0.12284	95.844											0.00165518	90.9269
0.12441	95.376											0.001662	90.9277
0.12599	98.05											0.00166882	90.9285
0.12756	106.368											0.00167564	90.9292
0.12913	119.454											0.00168246	90.93
0.13071	132.748											0.00168928	90.9307
0.13228	141.596											0.0016961	90.9315
0.13386	144.255											0.00170292	90.9322
0.13543	139.951											0.00170974	90.933
0.13701	130.932											0.00171656	90.9337
0.13858	120.347											0.00172338	90.9345
0.14016	108.292											0.0017302	90.9353
0.14173	95.978											0.00173703	90.936
0.14331	87.149											0.00174385	90.9368
0.14488	80.267											0.00175067	90.9375
0.14646	74.441											0.00175749	90.9383
0.14803	72.103											0.00176431	90.939
0.1496	74.28											0.00177113	90.9398
0.15118	79.434											0.00177795	90.9405
0.15276	85.26											0.00178477	90.9413
0.15433	91.174											0.00179159	90.9421
0.15591	98.955											0.00179841	90.9428
0.15748	109.507											0.00180523	90.9436
0.15906	121.586											0.00181205	90.9443
0.16063	132.587											0.00181887	90.9451
0.1622	137.257											0.00182569	90.9458
0.16378	132.936											0.00183251	90.9466
0.16535	124.829											0.00183933	90.9474
0.16693	115.244											0.00184615	90.9481
0.16851	107.35											0.00185297	90.9489
0.17008	99.156											0.00185979	90.9496
0.17165	91.198											0.00186661	90.9504
0.17323	83.871											0.00187344	90.9511
0.1748	77.286											0.00188026	90.9519
0.17638	72.871											0.00188708	90.9526
0.17795	71.371											0.0018939	90.9534
0.17953	71.049											0.00190072	90.9542
0.18111	71.671											0.00190754	90.9549
0.18268	72.765											0.00191436	90.9557
0.18425	74.875											0.00192118	90.9564
0.18583	77.071											0.001928	90.9572
0.1874	79.371											0.00193482	90.9579
0.18898	82.917											0.00194164	90.9587
0.19055	87.278											0.00194846	90.9595
0.19213	91.694											0.00195528	90.9602
0.1937	96.005											0.0019621	90.961
0.19527	99.82											0.00196892	90.9617
0.19685	103.59											0.00197574	90.9625
0.19843	108.503											0.00198256	90.9632
0.2	113.272											0.00198938	90.964
0.20158	116.722											0.0019962	90.9647
0.20315	118.43											0.00200302	90.9655
0.20472	118.124											0.00200985	90.9663
0.2063	114.916											0.00201667	90.967
0.20787	107.728											0.00202349	90.9678
0.20945	99.866											0.00203031	90.9685
0.21102	93.631											0.00203713	90.9693
0.2126	90.518											0.00204395	90.97
0.21417	89.643											0.00205077	90.9708
0.21575	90.093											0.00205759	90.9716
0.21732	90.839											0.00206441	90.9723
0.2189	92.322											0.00207123	90.9731
0.22047	95.718											0.00207805	90.9738
0.22205	99.121											0.00208487	90.9746
0.22362	98.517											0.00209169	90.9753
0.22519	96.676											0.00209851	90.9761
0.22677	96.675											0.00210533	90.9768
0.22835	98.458											0.00211215	90.9776
0.22992	102.222											0.00211897	90.9784
0.2315	104.711											0.00212579	90.9791
0.23307	105.723											0.00213261	90.9799
0.23465	106.264											0.00213943	90.9806
0.23622	105.925											0.00214626	90.9814
0.23779	107.908											0.00215308	90.9821
0.23937	111.266											0.0021599	90.9829
0.24094	114.865											0.00216672	90.9836
0.24252	118.15											0.00217354	90.9844
0.2441	122.351											0.00218036	90.9852
0.24567	126.505											0.00218718	90.9859
0.24724	129.508											0.002194	90.9867
0.24882	132.885											0.00220082	90.9874
0.25039	136.911											0.00220764	90.9882
0.25197	140.715											0.00221446	90.9889
0.25354	142.262											0.00222128	90.9897
0.25512	139.911											0.0022281	90.9905
0.25669	133.78											0.00223492	90.9912
0.25826	125.813											0.00224174	90.992
0.25984	119.751											0.00224856	90.9927
0.26142	116.361											0.00225538	90.9935
0.26299	115.136											0.0022622	90.9943
0.26457	114.303											0.00226902	90.995
0.26614	112.891											0.00227585	90.9958
0.26772	110.803											0.00228267	90.9966
0.26929	108.896											0.00228949	90.9974
0.27086	107.453											0.00229631	90.9982
0.27244	105.247											0.00230313	90.9989
0.27402	103.974											0.00230995	90.9997
0.27559	104.65											0.00231677	91.0005
0.27717	106.499											0.00232359	91.0013
0.27874	107.866											0.00233041	91.0021
0.28031	108.988											0.00233723	91.0028
0.28189	112.041											0.00234405	91.0036
0.28346	115.647											0.00235087	91.0044
0.28504	121.407											0.00235769	91.0052
0.28661	127.923											0.00236451	91.006
0.28819	133.169											0.00237133	91.0068
0.28977	137.326											0.00237815	91.0075
0.29134	141.409											0.00238497	91.0083
0.29291	145.735											0.00239179	91.0091
0.29449	148.302											0.00239861	91.0099
0.29606	149.687											0.00240543	91.0107
0.29764	149.614											0.00241226	91.0115
0.29921	148.732											0.00241908	91.0122
0.30079	147.315											0.0024259	91.013
0.30236	147.367											0.00243272	91.0138
0.30394	148.664											0.00243954	91.0146
0.30551	148.585											0.00244636	91.0154
0.30709	149.103											0.00245318	91.0162
0.30866	150.255											0.00246	91.017
0.31024	149.468											0.00246682	91.0178
0.31181	147.654											0.00247364	91.0186
0.31338	145.526											0.00248046	91.0194
0.31496	142.221											0.00248728	91.0201
0.31653	139.015											0.0024941	91.0209
0.31811	135.883											0.00250092	91.0217
0.31969	133.813											0.00250774	91.0225
0.32126	132.326											0.00251456	91.0233
0.32284	131.822											0.00252138	91.0241
0.32441	131.647											0.0025282	91.0249
0.32598	131.46											0.00253502	91.0257
0.32756	129.917											0.00254184	91.0265
0.32913	129.227											0.00254867	91.0272
0.33071	130.925											0.00255549	91.028
0.33228	132.737											0.00256231	91.0288
0.33386	132.416											0.00256913	91.0296
0.33543	129.21											0.00257595	91.0304
0.33701	122.467											0.00258277	91.0312
0.33858	114.805											0.00258959	91.032
0.34016	110.168											0.00259641	91.0328
0.34173	107.015											0.00260323	91.0336
0.34331	105.026											0.00261005	91.0344
0.34488	104.445											0.00261687	91.0352
0.34645	105.135											0.00262369	91.036
0.34803	105.1											0.00263051	91.0368
0.34961	103.725											0.00263733	91.0376
0.35118	99.202											0.00264415	91.0384
0.35276	95.001											0.00265097	91.0392
0.35433	92.197											0.00265779	91.04
0.35591	90.471											0.00266461	91.0408
0.35748	90.416											0.00267143	91.0416
0.35905	89.479											0.00267825	91.0424
0.36063	87.702											0.00268508	91.0432
0.3622	84.909											0.0026919	91.044
0.36378	81.155											0.00269872	91.0448
0.36536	77.053											0.00270554	91.0456
0.36693	73.288											0.00271236	91.0464
0.3685	69.511											0.00271918	91.0472
0.37008	65.147											0.002726	91.048
0.37165	61.182											0.00273282	91.0488
0.37323	58.126											0.00273964	91.0496
0.3748	56.339											0.00274646	91.0504
0.37638	55.834											0.00275328	91.0512
0.37796	55.842											0.0027601	91.052
0.37952	56.589											0.00276692	91.0528
0.3811	58.32											0.00277374	91.0536
0.38268	60.393											0.00278056	91.0544
0.38425	61.716											0.00278738	91.0552
0.38583	63.3											0.0027942	91.056
0.3874	65.747											0.00280102	91.0568
0.38898	68.957											0.00280784	91.0576
0.39055	73.124											0.00281467	91.0584
0.39212	78.506											0.00282149	91.0593
0.3937	86.932											0.00282831	91.0601
0.39528	97.107											0.00283513	91.0609
0.39685	106.592											0.00284195	91.0617
0.39843	113.485											0.00284877	91.0625
0.4	119.037											0.00285559	91.0633
0.40157	122.915											0.00286241	91.0642
0.40315	128.884											0.00286923	91.065
0.40472	137.237											0.00287605	91.0658
0.4063	144.778											0.00288287	91.0666
0.40787	146.281											0.00288969	91.0674
0.40945	140.81											0.00289651	91.0682
0.41103	133.386											0.00290333	91.0691
0.4126	129.12											0.00291015	91.0699
0.41417	129.171											0.00291697	91.0707
0.41575	131.255											0.00292379	91.0715
0.41732	132.992											0.00293061	91.0723
0.4189	134.43											0.00293743	91.0731
0.42047	135.964											0.00294425	91.074
0.42205	136.474											0.00295108	91.0748
0.42362	134.82											0.0029579	91.0756
0.4252	131.514											0.00296472	91.0764
0.42677	128.278											0.00297154	91.0772
0.42835	127.369											0.00297836	91.078
0.42992	126.847											0.00298518	91.0789
0.4315	124.858											0.002992	91.0797
0.43307	123.847											0.00299882	91.0805
0.43464	124.729											0.00300564	91.0813
0.43622	126.291											0.00301246	91.0821
0.43779	127.101											0.00301928	91.0829
0.43937	127.276											0.0030261	91.0838
0.44095	127.711											0.00303292	91.0846
0.44252	128.147											0.00303974	91.0854
0.4441	128.11											0.00304656	91.0862
0.44567	128.089											0.00305338	91.087
0.44724	129.905											0.0030602	91.0878
0.44882	133.605											0.00306702	91.0887
0.45039	137.927											0.00307384	91.0895
0.45197	142.719											0.00308066	91.0903
0.45354	146.8											0.00308749	91.0911
0.45512	151.883											0.00309431	91.0919
0.45669	155.84											0.00310113	91.0927
0.45827	160.019											0.00310795	91.0936
0.45984	165.141											0.00311477	91.0944
0.46142	169.906											0.00312159	91.0952
0.46299	169.49											0.00312841	91.096
0.46457	163.846											0.00313523	91.0968
0.46614	158.709											0.00314205	91.0976
0.46771	156.207											0.00314887	91.0985
0.46929	153.948											0.00315569	91.0993
0.47087	151.759											0.00316251	91.1001
0.47244	150.73											0.00316933	91.1009
0.47402	148.241											0.00317615	91.1018
0.47559	144.404											0.00318297	91.1026
0.47717	141.68											0.00318979	91.1034
0.47874	139.927											0.00319661	91.1043
0.48031	139.171											0.00320343	91.1051
0.48189	140.259											0.00321025	91.1059
0.48346	142.867											0.00321707	91.1068
0.48504	144.838											0.0032239	91.1076
0.48662	145.643											0.00323072	91.1084
0.48819	145.404											0.00323754	91.1093
0.48976	145.584											0.00324436	91.1101
0.49134	147.214											0.00325118	91.1109
0.49291	149.734											0.003258	91.1118
0.49449	151.233											0.00326482	91.1126
0.49606	148.406											0.00327164	91.1134
0.49764	144.963											0.00327846	91.1143
0.49922	143.532											0.00328528	91.1151
0.50078	143.303											0.0032921	91.1159
0.50236	143.387											0.00329892	91.1167
0.50394	144.449											0.00330574	91.1176
0.50551	145.733											0.00331256	91.1184
0.50709	145.491											0.00331938	91.1192
0.50866	142.726											0.0033262	91.1201
0.51024	139.684											0.00333302	91.1209
0.51181	137.27											0.00333984	91.1217
0.51338	135.936											0.00334666	91.1226
0.51496	134.822											0.00335349	91.1234
0.51654	134.561											0.00336031	91.1242
0.51811	133.941											0.00336713	91.1251
0.51969	132.389											0.00337395	91.1259
0.52126	130.831											0.00338077	91.1267
0.52283	129.229											0.00338759	91.1276
0.52441	128.332											0.00339441	91.1284
0.52598	128.625											0.00340123	91.1292
0.52756	128.39											0.00340805	91.1301
0.52913	127.295											0.00341487	91.1309
0.53071	126.052											0.00342169	91.1318
0.53229	126.745											0.00342851	91.1326
0.53386	128.807											0.00343533	91.1334
0.53543	133.665											0.00344215	91.1343
0.53701	140.189											0.00344897	91.1351
0.53858	144.359											0.00345579	91.136
0.54016	147.94											0.00346261	91.1368
0.54173	154.782											0.00346943	91.1376
0.54331	161.229											0.00347625	91.1385
0.54488	161.891											0.00348307	91.1393
0.54646	159.309											0.0034899	91.1402
0.54803	156.091											0.00349672	91.141
0.54961	153.741											0.00350354	91.1419
0.55118	153.949											0.00351036	91.1427
0.55276	156.408											0.00351718	91.1435
0.55433	159.36											0.003524	91.1444
0.5559	161.448											0.00353082	91.1452
0.55748	163.356											0.00353764	91.1461
0.55905	165.434											0.00354446	91.1469
0.56063	166.745											0.00355128	91.1478
0.56221	166.179											0.0035581	91.1486
0.56378	166.608											0.00356492	91.1495
0.56536	166.55											0.00357174	91.1503
0.56693	164.415											0.00357856	91.1512
0.5685	161.701											0.00358538	91.152
0.57008	159.155											0.0035922	91.1528
0.57165	157.19											0.00359902	91.1537
0.57323	156.27											0.00360584	91.1545
0.5748	154.799											0.00361266	91.1554
0.57638	153.994											0.00361948	91.1563
0.57795	152.399											0.00362631	91.1571
0.57953	151.441											0.00363313	91.158
0.5811	150.201											0.00363995	91.1588
0.58268	148.341											0.00364677	91.1597
0.58425	148.391											0.00365359	91.1605
0.58583	149.261											0.00366041	91.1614
0.5874	150.137											0.00366723	91.1622
0.58897	152.864											0.00367405	91.1631
0.59055	155.227											0.00368087	91.1639
0.59213	153.307											0.00368769	91.1648
0.5937	151.022											0.00369451	91.1657
0.59528	148.229											0.00370133	91.1665
0.59685	145.966											0.00370815	91.1674
0.59843	145.38											0.00371497	91.1682
0.6	144.864											0.00372179	91.1691
0.60157	143.183											0.00372861	91.1699
0.60315	140.16											0.00373543	91.1708
0.60472	136.6											0.00374225	91.1716
0.6063	132.169											0.00374907	91.1725
0.60788	128.817											0.0037559	91.1733
0.60945	125.81											0.00376272	91.1742
0.61102	123.263											0.00376954	91.1751
0.6126	120.365											0.00377636	91.1759
0.61417	117.935											0.00378318	91.1768
0.61575	115.265											0.00379	91.1776
0.61732	112.626											0.00379682	91.1785
0.6189	110.527											0.00380364	91.1793
0.62048	110.286											0.00381046	91.1802
0.62204	111.472											0.00381728	91.181
0.62362	113.302											0.0038241	91.1819
0.6252	114.075											0.00383092	91.1827
0.62677	114.403											0.00383774	91.1836
0.62835	112.077											0.00384456	91.1845
0.62992	110.251											0.00385138	91.1853
0.63149	108.235											0.0038582	91.1862
0.63307	107.27											0.00386502	91.187
0.63464	107.837											0.00387184	91.1879
0.63622	111.43											0.00387866	91.1888
0.6378	115.212											0.00388548	91.1896
0.63937	119.504											0.00389231	91.1905
0.64095	124.575											0.00389913	91.1914
0.64252	129.251											0.00390595	91.1922
0.64409	132.157											0.00391277	91.1931
0.64567	134.969											0.00391959	91.194
0.64724	136.177											0.00392641	91.1948
0.64882	136.934											0.00393323	91.1957
0.65039	138.356											0.00394005	91.1966
0.65197	140.672											0.00394687	91.1974
0.65354	143.66											0.00395369	91.1983
0.65512	144.41											0.00396051	91.1991
0.65669	143.318											0.00396733	91.2
0.65827	141.852											0.00397415	91.2009
0.65984	143.973											0.00398097	91.2017
0.66142	146.389											0.00398779	91.2026
0.66299	147.916											0.00399461	91.2035
0.66456	147.234											0.00400143	91.2043
0.66614	145.849											0.00400825	91.2052
0.66772	142.994											0.00401507	91.2061
0.66929	141.357											0.00402189	91.2069
0.67087	138.894											0.00402872	91.2078
0.67244	138.279											0.00403554	91.2087
0.67402	137.776											0.00404236	91.2095
0.67559	136.303											0.00404918	91.2104
0.67716	133.656											0.004056	91.2113
0.67874	131.659											0.00406282	91.2122
0.68031	129.498											0.00406964	91.213
0.68189	126.472											0.00407646	91.2139
0.68347	124.601											0.00408328	91.2148
0.68504	125.424											0.0040901	91.2157
0.68661	126.854											0.00409692	91.2165
0.68819	127.839											0.00410374	91.2174
0.68976	128.965											0.00411056	91.2183
0.69134	129.535											0.00411738	91.2191
0.69291	127.98											0.0041242	91.22
0.69449	126.163											0.00413102	91.2209
0.69606	124.836											0.00413784	91.2218
0.69763	126.857											0.00414466	91.2226
0.69921	132.093											0.00415148	91.2235
0.70079	136.552											0.0041583	91.2244
0.70236	139.074											0.00416513	91.2253
0.70394	138.61											0.00417195	91.2261
0.70551	138.804											0.00417877	91.227
0.70709	139.044											0.00418559	91.2279
0.70866	142.301											0.00419241	91.2288
0.71023	147.053											0.00419923	91.2296
0.71181	151.663											0.00420605	91.2305
0.71339	155.928											0.00421287	91.2314
0.71496	159.233											0.00421969	91.2323
0.71654	161.566											0.00422651	91.2331
0.71811	162.38											0.00423333	91.234
0.71968	162.227											0.00424015	91.2349
0.72126	162.507											0.00424697	91.2358
0.72283	163.573											0.00425379	91.2367
0.72441	165.013											0.00426061	91.2376
0.72598	166.195											0.00426743	91.2384
0.72756	167.559											0.00427425	91.2393
0.72914	168.6											0.00428107	91.2402
0.73071	166.906											0.00428789	91.2411
0.73228	165.866											0.00429472	91.242
0.73386	167.327											0.00430154	91.2429
0.73543	168.553											0.00430836	91.2437
0.73701	166.116											0.00431518	91.2446
0.73858	162.181											0.004322	91.2455
0.74016	158.705											0.00432882	91.2464
0.74173	153.382											0.00433564	91.2473
0.74331	148.423											0.00434246	91.2482
0.74488	145.248											0.00434928	91.2491
0.74646	142.407											0.0043561	91.2499
0.74803	140.695											0.00436292	91.2508
0.74961	139.793											0.00436974	91.2517
0.75118	137.954											0.00437656	91.2526
0.75275	137.19											0.00438338	91.2535
0.75433	138.57											0.0043902	91.2544
0.7559	139											0.00439702	91.2552
0.75748	137.016											0.00440384	91.2561
0.75906	135.92											0.00441066	91.257
0.76063	136.213											0.00441748	91.2579
0.76221	134.283											0.0044243	91.2588
0.76378	130.71											0.00443113	91.2597
0.76535	129.529											0.00443795	91.2606
0.76693	129.483											0.00444477	91.2614
0.7685	130.268											0.00445159	91.2623
0.77008	130.612											0.00445841	91.2632
0.77165	129.961											0.00446523	91.2641
0.77323	127.69											0.00447205	91.265
0.7748	126.139											0.00447887	91.2659
0.77638	126.683											0.00448569	91.2667
0.77795	128.081											0.00449251	91.2676
0.77953	129.37											0.00449933	91.2685
0.7811	130.68											0.00450615	91.2694
0.78268	131.817											0.00451297	91.2703
0.78425	132.17											0.00451979	91.2712
0.78582	132.918											0.00452661	91.2721
0.7874	134.763											0.00453343	91.273
0.78898	136.813											0.00454025	91.2739
0.79055	138.409											0.00454707	91.2748
0.79213	139.554											0.00455389	91.2756
0.7937	140.97											0.00456071	91.2765
0.79528	139.885											0.00456754	91.2774
0.79685	139.675											0.00457436	91.2783
0.79842	139.82											0.00458118	91.2792
0.8	139.109											0.004588	91.2801
0.80157	138.005											0.00459482	91.281
0.80315	137.628											0.00460164	91.2819
0.80473	137.733											0.00460846	91.2828
0.8063	138.585											0.00461528	91.2837
0.80787	137.73											0.0046221	91.2846
0.80945	137.024											0.00462892	91.2855
0.81102	136.01											0.00463574	91.2864
0.8126	132.709											0.00464256	91.2873
0.81417	126.919											0.00464938	91.2882
0.81575	123.041											0.0046562	91.2891
0.81732	120.731											0.00466302	91.29
0.81889	117.357											0.00466984	91.2909
0.82047	114.062											0.00467666	91.2918
0.82205	111.42											0.00468348	91.2927
0.82362	110.633											0.0046903	91.2936
0.8252	111.827											0.00469712	91.2945
0.82677	113.713											0.00470395	91.2954
0.82835	114.486											0.00471077	91.2963
0.82992	114.787											0.00471759	91.2972
0.83149	115.925											0.00472441	91.2981
0.83307	115.222											0.00473123	91.299
0.83465	115.436											0.00473805	91.2999
0.83622	117.07											0.00474487	91.3008
0.8378	119.142											0.00475169	91.3017
0.83937	120.788											0.00475851	91.3026
0.84094	123.004											0.00476533	91.3035
0.84252	122.526											0.00477215	91.3044
0.84409	118.888											0.00477897	91.3053
0.84567	119.898											0.00478579	91.3062
0.84724	121.403											0.00479261	91.3071
0.84882	122.305											0.00479943	91.308
0.8504	123.697											0.00480625	91.3089
0.85197	126.828											0.00481307	91.3098
0.85354	130.387											0.00481989	91.3107
0.85512	133.595											0.00482671	91.3116
0.85669	135.053											0.00483354	91.3125
0.85827	137.534											0.00484036	91.3135
0.85984	140.552											0.00484718	91.3144
0.86142	141.361											0.004854	91.3153
0.86299	142.038											0.00486082	91.3162
0.86457	144.507											0.00486764	91.3171
0.86614	147.539											0.00487446	91.318
0.86772	148.803											0.00488128	91.3189
0.86929	147.735											0.0048881	91.3198
0.87087	147.042											0.00489492	91.3207
0.87244	146.701											0.00490174	91.3216
0.87401	143.963											0.00490856	91.3226
0.87559	140.113											0.00491538	91.3235
0.87716	137.716											0.0049222	91.3244
0.87874	135.68											0.00492902	91.3253
0.88032	131.699											0.00493584	91.3262
0.88189	128.083											0.00494266	91.3271
0.88347	124.719											0.00494948	91.328
0.88504	121.454											0.0049563	91.3289
0.88661	116.898											0.00496312	91.3298
0.88819	113.2											0.00496995	91.3307
0.88976	111.412											0.00497677	91.3317
0.89134	109.895											0.00498359	91.3326
0.89291	107.465											0.00499041	91.3335
0.89449	104.647											0.00499723	91.3344
0.89606	103.78											0.00500405	91.3353
0.89764	105.05											0.00501087	91.3362
0.89921	104.212											0.00501769	91.3371
0.90079	102.915											0.00502451	91.338
0.90236	103.493											0.00503133	91.3389
0.90394	103.962											0.00503815	91.3398
0.90551	108.571											0.00504497	91.3408
0.90708	109.765											0.00505179	91.3417
0.90866	109.964											0.00505861	91.3426
0.91024	112.645											0.00506543	91.3435
0.91181	116.008											0.00507225	91.3444
0.91339	117.668											0.00507907	91.3453
0.91496	115.883											0.00508589	91.3462
0.91654	113.47											0.00509271	91.3471
0.91811	116.386											0.00509953	91.348
0.91968	119.204											0.00510636	91.3489
0.92126	122.648											0.00511318	91.3499
0.92283	125.15											0.00512	91.3508
0.92441	127.684											0.00512682	91.3517
0.92599	128.308											0.00513364	91.3526
0.92756	128.089											0.00514046	91.3535
0.92913	129.835											0.00514728	91.3544
0.93071	133.407											0.0051541	91.3554
0.93228	137.093											0.00516092	91.3563
0.93386	140.704											0.00516774	91.3572
0.93543	141.231											0.00517456	91.3581
0.93701	140.869											0.00518138	91.3591
0.93859	139.893											0.0051882	91.36
0.94015	135.853											0.00519502	91.3609
0.94173	130.632											0.00520184	91.3618
0.94331	124.903											0.00520866	91.3627
0.94488	122.092											0.00521548	91.3637
0.94646	122.261											0.0052223	91.3646
0.94803	121.895											0.00522912	91.3655
0.94961	120.069											0.00523594	91.3664
0.95118	120.206											0.00524277	91.3673
0.95275	120.259											0.00524959	91.3683
0.95433	120.059											0.00525641	91.3692
0.95591	119.702											0.00526323	91.3701
0.95748	122.325											0.00527005	91.371
0.95906	126.04											0.00527687	91.372
0.96063	127.945											0.00528369	91.3729
0.9622	129.979											0.00529051	91.3738
0.96378	130.919											0.00529733	91.3747
0.96535	131.731											0.00530415	91.3756
0.96693	134.402											0.00531097	91.3766
0.9685	138.482											0.00531779	91.3775
0.97008	143.099											0.00532461	91.3784
0.97166	146.745											0.00533143	91.3793
0.97323	150.445											0.00533825	91.3802
0.9748	151.181											0.00534507	91.3812
0.97638	152.455											0.00535189	91.3821
0.97795	155.186											0.00535871	91.383
0.97953	155.487											0.00536553	91.3839
0.9811	154.345											0.00537236	91.3849
0.98268	154.971											0.00537918	91.3858
0.98425	154.665											0.005386	91.3867
0.98583	156.6											0.00539282	91.3877
0.9874	161.032											0.00539964	91.3886
0.98898	164.355											0.00540646	91.3895
0.99055	163.86											0.00541328	91.3904
0.99213	161.358											0.0054201	91.3914
0.9937	157.511											0.00542692	91.3923
0.99527	154.729											0.00543374	91.3932
0.99685	151.91											0.00544056	91.3942
0.99842	150.219											0.00544738	91.3951
1	148.364											0.0054542	91.396
												0.00546102	91.397
0.0012		74.837										0.00546784	91.3979
0.0024		74.528										0.00547466	91.3988
0.0036		75.427										0.00548148	91.3998
0.00479		78.775										0.0054883	91.4007
0.00599		84.414										0.00549512	91.4016
0.00719		87.698										0.00550194	91.4026
0.00839		88.369										0.00550877	91.4035
0.00959		87.05										0.00551559	91.4044
0.01079		85.841										0.00552241	91.4054
0.01199		85.212										0.00552923	91.4063
0.01319		84.939										0.00553605	91.4072
0.01439		84.289										0.00554287	91.4082
0.01559		83.525										0.00554969	91.4091
0.01679		83.197										0.00555651	91.41
0.01799		82.882										0.00556333	91.411
0.01919		82.653										0.00557015	91.4119
0.02039		82.034										0.00557697	91.4128
0.02158		80.997										0.00558379	91.4138
0.02278		80.169										0.00559061	91.4147
0.02398		78.959										0.00559743	91.4156
0.02518		75.564										0.00560425	91.4165
0.02638		70.374										0.00561107	91.4175
0.02758		65.446										0.00561789	91.4184
0.02878		63.071										0.00562471	91.4193
0.02997		62.668										0.00563153	91.4203
0.03117		63.061										0.00563835	91.4212
0.03237		64.435										0.00564518	91.4222
0.03357		68.044										0.005652	91.4231
0.03477		71.813										0.00565882	91.424
0.03597		75.35										0.00566564	91.425
0.03717		78.197										0.00567246	91.4259
0.03837		80.959										0.00567928	91.4268
0.03957		83.032										0.0056861	91.4278
0.04077		84.672										0.00569292	91.4287
0.04197		83.944										0.00569974	91.4297
0.04317		82.603										0.00570656	91.4306
0.04437		83.118										0.00571338	91.4315
0.04557		84.238										0.0057202	91.4325
0.04676		85.104										0.00572702	91.4334
0.04796		85.805										0.00573384	91.4344
0.04916		86.119										0.00574066	91.4353
0.05036		88.671										0.00574748	91.4362
0.05156		92.003										0.0057543	91.4372
0.05276		95.4										0.00576112	91.4381
0.05396		100.423										0.00576794	91.4391
0.05515		104.3										0.00577476	91.44
0.05635		106.567										0.00578159	91.441
0.05755		108.99										0.00578841	91.4419
0.05875		111.387										0.00579523	91.4428
0.05995		114.354										0.00580205	91.4438
0.06115		117.734										0.00580887	91.4447
0.06235		120.727										0.00581569	91.4457
0.06355		124.112										0.00582251	91.4466
0.06475		128.612										0.00582933	91.4476
0.06595		131.511										0.00583615	91.4485
0.06715		130.311										0.00584297	91.4494
0.06835		127.689										0.00584979	91.4504
0.06955		123.914										0.00585661	91.4513
0.07075		121.084										0.00586343	91.4523
0.07194		119.188										0.00587025	91.4532
0.07314		116.938										0.00587707	91.4542
0.07434		113.971										0.00588389	91.4551
0.07554		114.114										0.00589071	91.4561
0.07674		117.063										0.00589753	91.457
0.07794		117.108										0.00590435	91.458
0.07914		113.667										0.00591118	91.4589
0.08033		110.761										0.005918	91.4599
0.08153		108.892										0.00592482	91.4608
0.08273		108.109										0.00593164	91.4618
0.08393		107.046										0.00593846	91.4627
0.08513		105.741										0.00594528	91.4637
0.08633		106.08										0.0059521	91.4646
0.08753		106.286										0.00595892	91.4655
0.08873		105.989										0.00596574	91.4665
0.08993		106.054										0.00597256	91.4674
0.09113		105.8										0.00597938	91.4684
0.09233		104.397										0.0059862	91.4693
0.09353		101.972										0.00599302	91.4703
0.09473		99.84										0.00599984	91.4712
0.09593		97.954										0.00600666	91.4722
0.09712		96.764										0.00601348	91.4732
0.09832		96.901										0.0060203	91.4741
0.09952		99.269										0.00602712	91.4751
0.10072		102.141										0.00603394	91.476
0.10192		106.136										0.00604076	91.477
0.10312		110.881										0.00604759	91.4779
0.10432		115.398										0.00605441	91.4789
0.10551		120.269										0.00606123	91.4798
0.10671		125.705										0.00606805	91.4808
0.10791		130.563										0.00607487	91.4818
0.10911		134.751										0.00608169	91.4827
0.11031		137.47										0.00608851	91.4837
0.11151		139.473										0.00609533	91.4846
0.11271		139.624										0.00610215	91.4856
0.11391		138.538										0.00610897	91.4865
0.11511		137.776										0.00611579	91.4875
0.11631		135.87										0.00612261	91.4884
0.11751		132.766										0.00612943	91.4894
0.11871		128.167										0.00613625	91.4904
0.11991		124.948										0.00614307	91.4913
0.12111		121.675										0.00614989	91.4923
0.1223		116.689										0.00615671	91.4932
0.1235		110.137										0.00616353	91.4942
0.1247		103.823										0.00617035	91.4951
0.1259		98.73										0.00617717	91.4961
0.1271		95.045										0.006184	91.497
0.1283		93.937										0.00619082	91.498
0.1295		94.256										0.00619764	91.4989
0.13069		97.061										0.00620446	91.4999
0.13189		101.299										0.00621128	91.5009
0.13309		106.025										0.0062181	91.5018
0.13429		110.826										0.00622492	91.5028
0.13549		115.552										0.00623174	91.5037
0.13669		119.398										0.00623856	91.5047
0.13789		121.598										0.00624538	91.5056
0.13909		121.947										0.0062522	91.5066
0.14029		122.19										0.00625902	91.5075
0.14149		122.133										0.00626584	91.5085
0.14269		121.327										0.00627266	91.5095
0.14389		119.998										0.00627948	91.5104
0.14509		117.995										0.0062863	91.5114
0.14629		113.877										0.00629312	91.5123
0.14748		107.005										0.00629994	91.5133
0.14868		100.418										0.00630676	91.5142
0.14988		94.279										0.00631358	91.5152
0.15108		89.905										0.00632041	91.5162
0.15228		85.902										0.00632723	91.5171
0.15348		81.426										0.00633405	91.5181
0.15468		78.509										0.00634087	91.5191
0.15587		76.955										0.00634769	91.52
0.15707		77.374										0.00635451	91.521
0.15827		78.316										0.00636133	91.5219
0.15947		78.934										0.00636815	91.5229
0.16067		78.345										0.00637497	91.5239
0.16187		77.763										0.00638179	91.5248
0.16307		77.78										0.00638861	91.5258
0.16427		77.7										0.00639543	91.5268
0.16547		77.684										0.00640225	91.5277
0.16667		78.458										0.00640907	91.5287
0.16787		80.368										0.00641589	91.5297
0.16907		81.055										0.00642271	91.5306
0.17027		80.692										0.00642953	91.5316
0.17146		81.515										0.00643635	91.5326
0.17266		81.766										0.00644317	91.5335
0.17386		80.083										0.00645	91.5345
0.17506		78.119										0.00645682	91.5355
0.17626		75.821										0.00646364	91.5364
0.17746		72.582										0.00647046	91.5374
0.17866		71.829										0.00647728	91.5384
0.17985		72.377										0.0064841	91.5393
0.18105		73.191										0.00649092	91.5403
0.18225		76.123										0.00649774	91.5413
0.18345		79.986										0.00650456	91.5423
0.18465		85.73										0.00651138	91.5432
0.18585		92.412										0.0065182	91.5442
0.18705		101.766										0.00652502	91.5452
0.18825		112.175										0.00653184	91.5461
0.18945		121.338										0.00653866	91.5471
0.19065		127.905										0.00654548	91.5481
0.19185		134.34										0.0065523	91.549
0.19305		140.881										0.00655912	91.55
0.19425		145.69										0.00656594	91.551
0.19545		148.196										0.00657276	91.5519
0.19664		150.419										0.00657958	91.5529
0.19784		153.568										0.00658641	91.5539
0.19904		155.946										0.00659323	91.5549
0.20024		157.012										0.00660005	91.5558
0.20144		157.093										0.00660687	91.5568
0.20264		156.181										0.00661369	91.5578
0.20384		156.406										0.00662051	91.5587
0.20503		158.461										0.00662733	91.5597
0.20623		161.774										0.00663415	91.5607
0.20743		163.198										0.00664097	91.5616
0.20863		159.413										0.00664779	91.5626
0.20983		151.281										0.00665461	91.5636
0.21103		141.813										0.00666143	91.5645
0.21223		133.815										0.00666825	91.5655
0.21343		127.663										0.00667507	91.5665
0.21463		121.741										0.00668189	91.5675
0.21583		115.664										0.00668871	91.5684
0.21703		111.904										0.00669553	91.5694
0.21823		110.199										0.00670235	91.5704
0.21943		108.317										0.00670917	91.5713
0.22063		106.873										0.00671599	91.5723
0.22182		105.426										0.00672282	91.5733
0.22302		104.285										0.00672964	91.5743
0.22422		103.082										0.00673646	91.5752
0.22542		100.432										0.00674328	91.5762
0.22662		97.472										0.0067501	91.5772
0.22782		93.182										0.00675692	91.5782
0.22902		88.512										0.00676374	91.5791
0.23021		84.331										0.00677056	91.5801
0.23141		80.776										0.00677738	91.5811
0.23261		79.975										0.0067842	91.5821
0.23381		82.143										0.00679102	91.5831
0.23501		86.208										0.00679784	91.584
0.23621		89.444										0.00680466	91.585
0.23741		91.997										0.00681148	91.586
0.23861		93.943										0.0068183	91.587
0.23981		95.023										0.00682512	91.5879
0.24101		98.178										0.00683194	91.5889
0.24221		101.767										0.00683876	91.5899
0.24341		104.448										0.00684558	91.5909
0.24461		107.398										0.0068524	91.5919
0.24581		112.971										0.00685923	91.5928
0.247		121.463										0.00686605	91.5938
0.2482		132.818										0.00687287	91.5948
0.2494		143.175										0.00687969	91.5958
0.2506		150.297										0.00688651	91.5968
0.2518		155.052										0.00689333	91.5977
0.253		157.79										0.00690015	91.5987
0.2542		157.945										0.00690697	91.5997
0.25539		155.946										0.00691379	91.6007
0.25659		152.906										0.00692061	91.6017
0.25779		148.944										0.00692743	91.6026
0.25899		142.697										0.00693425	91.6036
0.26019		135.89										0.00694107	91.6046
0.26139		131.385										0.00694789	91.6056
0.26259		128.799										0.00695471	91.6066
0.26379		126.676										0.00696153	91.6075
0.26499		125.172										0.00696835	91.6085
0.26619		123.329										0.00697517	91.6095
0.26739		123.03										0.00698199	91.6105
0.26859		123.46										0.00698882	91.6115
0.26979		123.809										0.00699564	91.6125
0.27099		122.827										0.00700246	91.6134
0.27218		120.22										0.00700928	91.6144
0.27338		119.316										0.0070161	91.6154
0.27458		122.138										0.00702292	91.6164
0.27578		125.938										0.00702974	91.6174
0.27698		129.715										0.00703656	91.6184
0.27818		132.045										0.00704338	91.6193
0.27938		131.575										0.0070502	91.6203
0.28057		127.004										0.00705702	91.6213
0.28177		122.805										0.00706384	91.6223
0.28297		118.806										0.00707066	91.6233
0.28417		115.671										0.00707748	91.6243
0.28537		114.584										0.0070843	91.6253
0.28657		116.42										0.00709112	91.6263
0.28777		117.917										0.00709794	91.6272
0.28897		118.163										0.00710476	91.6282
0.29017		116.48										0.00711158	91.6292
0.29137		114.889										0.0071184	91.6302
0.29257		112.321										0.00712523	91.6312
0.29377		109.144										0.00713205	91.6322
0.29497		106.654										0.00713887	91.6332
0.29617		103.767										0.00714569	91.6342
0.29736		100.664										0.00715251	91.6351
0.29856		98.897										0.00715933	91.6361
0.29976		97.658										0.00716615	91.6371
0.30096		94.828										0.00717297	91.6381
0.30216		90.155										0.00717979	91.6391
0.30336		87.243										0.00718661	91.6401
0.30456		86.4										0.00719343	91.6411
0.30575		88.197										0.00720025	91.6421
0.30695		90.831										0.00720707	91.6431
0.30815		93.727										0.00721389	91.6441
0.30935		96.038										0.00722071	91.6451
0.31055		98.538										0.00722753	91.646
0.31175		100.24										0.00723435	91.647
0.31295		101.897										0.00724117	91.648
0.31415		103.297										0.00724799	91.649
0.31535		105.249										0.00725481	91.65
0.31655		109.763										0.00726164	91.651
0.31775		115.613										0.00726846	91.652
0.31895		120.013										0.00727528	91.653
0.32015		121.56										0.0072821	91.654
0.32135		122.622										0.00728892	91.655
0.32254		124.376										0.00729574	91.656
0.32374		126.117										0.00730256	91.657
0.32494		126.758										0.00730938	91.658
0.32614		126.269										0.0073162	91.659
0.32734		125.421										0.00732302	91.66
0.32854		124.261										0.00732984	91.661
0.32974		122.305										0.00733666	91.662
0.33093		120.324										0.00734348	91.663
0.33213		119.801										0.0073503	91.664
0.33333		119.771										0.00735712	91.665
0.33453		120.595										0.00736394	91.666
0.33573		122.265										0.00737076	91.667
0.33693		123.988										0.00737758	91.668
0.33813		124.907										0.0073844	91.669
0.33933		124.233										0.00739122	91.67
0.34053		124.135										0.00739805	91.671
0.34173		123.362										0.00740487	91.672
0.34293		124.678										0.00741169	91.673
0.34413		129.011										0.00741851	91.6739
0.34533		136.323										0.00742533	91.6749
0.34653		145.069										0.00743215	91.6759
0.34772		152.504										0.00743897	91.6769
0.34892		157.852										0.00744579	91.6779
0.35012		159.931										0.00745261	91.6789
0.35132		158.5										0.00745943	91.6799
0.35252		155.647										0.00746625	91.6809
0.35372		152.538										0.00747307	91.6819
0.35492		147.575										0.00747989	91.6829
0.35611		140.23										0.00748671	91.6839
0.35731		132.921										0.00749353	91.6849
0.35851		125.838										0.00750035	91.6859
0.35971		117.525										0.00750717	91.6869
0.36091		108.954										0.00751399	91.6879
0.36211		103.202										0.00752081	91.6889
0.36331		99.576										0.00752764	91.6899
0.36451		96.712										0.00753446	91.6909
0.36571		96.579										0.00754128	91.6919
0.36691		98.023										0.0075481	91.6929
0.36811		97.561										0.00755492	91.6939
0.36931		96.39										0.00756174	91.6949
0.37051		95.188										0.00756856	91.6959
0.37171		92.584										0.00757538	91.6969
0.3729		91.417										0.0075822	91.6979
0.3741		91.804										0.00758902	91.6989
0.3753		90.633										0.00759584	91.6999
0.3765		89.895										0.00760266	91.7009
0.3777		91.069										0.00760948	91.7018
0.3789		93.043										0.0076163	91.7028
0.3801		95.309										0.00762312	91.7038
0.38129		97.161										0.00762994	91.7048
0.38249		99.619										0.00763676	91.7058
0.38369		104.484										0.00764358	91.7068
0.38489		110.386										0.0076504	91.7078
0.38609		114.972										0.00765722	91.7088
0.38729		118.718										0.00766405	91.7098
0.38849		121.184										0.00767087	91.7108
0.38969		118.674										0.00767769	91.7118
0.39089		112.164										0.00768451	91.7128
0.39209		105.739										0.00769133	91.7138
0.39329		103.059										0.00769815	91.7148
0.39449		101.359										0.00770497	91.7158
0.39569		97.62										0.00771179	91.7168
0.39689		91.144										0.00771861	91.7178
0.39808		83.899										0.00772543	91.7189
0.39928		76.066										0.00773225	91.7199
0.40048		66.397										0.00773907	91.7209
0.40168		58.315										0.00774589	91.7219
0.40288		53.749										0.00775271	91.7229
0.40408		49.141										0.00775953	91.7239
0.40528		44.566										0.00776635	91.7249
0.40647		41.648										0.00777317	91.7259
0.40767		38.961										0.00777999	91.7269
0.40887		36.006										0.00778681	91.7279
0.41007		33.361										0.00779363	91.7289
0.41127		30.918										0.00780046	91.7299
0.41247		29.541										0.00780728	91.7309
0.41367		29.825										0.0078141	91.7319
0.41487		29.617										0.00782092	91.7329
0.41607		29.137										0.00782774	91.7339
0.41727		28.812										0.00783456	91.7349
0.41847		27.93										0.00784138	91.736
0.41967		27.343										0.0078482	91.737
0.42087		28.815										0.00785502	91.738
0.42207		31.001										0.00786184	91.739
0.42326		33.615										0.00786866	91.74
0.42446		36.671										0.00787548	91.741
0.42566		41.204										0.0078823	91.742
0.42686		47.191										0.00788912	91.743
0.42806		53.272										0.00789594	91.744
0.42926		59.741										0.00790276	91.745
0.43046		66.628										0.00790958	91.746
0.43165		73.639										0.0079164	91.747
0.43285		79.786										0.00792322	91.7481
0.43405		85.835										0.00793004	91.7491
0.43525		93.28										0.00793687	91.7501
0.43645		98.908										0.00794369	91.7511
0.43765		104.804										0.00795051	91.7521
0.43885		113.308										0.00795733	91.7531
0.44005		122.634										0.00796415	91.7541
0.44125		130.387										0.00797097	91.7551
0.44245		137.122										0.00797779	91.7561
0.44365		142.233										0.00798461	91.7571
0.44485		146.377										0.00799143	91.7582
0.44605		150.404										0.00799825	91.7592
0.44725		155.816										0.00800507	91.7602
0.44844		160.919										0.00801189	91.7612
0.44964		164.912										0.00801871	91.7622
0.45084		166.978										0.00802553	91.7632
0.45204		166.376										0.00803235	91.7642
0.45324		166.006										0.00803917	91.7652
0.45444		165.977										0.00804599	91.7663
0.45564		166.353										0.00805281	91.7673
0.45683		166.883										0.00805963	91.7683
0.45803		164.14										0.00806646	91.7693
0.45923		157.914										0.00807328	91.7703
0.46043		152.255										0.0080801	91.7713
0.46163		147.795										0.00808692	91.7723
0.46283		144.84										0.00809374	91.7734
0.46403		144.261										0.00810056	91.7744
0.46523		146.357										0.00810738	91.7754
0.46643		147.387										0.0081142	91.7764
0.46763		146.249										0.00812102	91.7774
0.46883		143.121										0.00812784	91.7784
0.47003		139.166										0.00813466	91.7794
[truncated: 145,424 more rows]

## Sheet: RIPK3 colon
relative distance (x)	IHC signal (A.U.)											LOWESS regression
[truncated: 146,453 more rows]

[truncated: 6 more sheets: Caspase-8 liver, RIPK1 liver, RIPK3 liver, Caspase-8 spleen, RIPK1 spleen, RIPK3 spleen]
