# Supplementary material for: An immunohistochemical atlas of necroptotic pathway expression
Source: EMBO Mol Med. 2024 May 15;16(7):13. doi: 10.1038/s44321-024-00074-6 (PMC11250867; doi:10.1038/s44321-024-00074-6)
Supplement: Supplementary file 3 — Source data Fig. 2 [file 44321_2024_74_MOESM3_ESM.zip › 240418_source_data_Figure_2C.xlsx]

## Sheet: Sheet1
Cell Ontology	% Top2a positive	% Mki67 positive	% Ripk1 positive	% Ripk3 positive
Marrow_Slamf1-positive multipotent progenitor cell	99.2537	90.2985	66.4179	84.3284
Marrow_common lymphoid progenitor	100	100	61.5385	76.2821
Marrow_granulocyte monocyte progenitor cell	70.8955	70.1493	63.4328	62.6866
Marrow_megakaryocyte-erythroid progenitor cell	76.3636	74.5455	54.5455	72.7273
Marrow_pre-natural killer cell	100	95.4545	59.0909	72.7273
Marrow_granulocytopoietic cell	94.1176	99.5475	65.6109	32.5792
Bladder_bladder urothelial cell	4.97804	5.12445	62.6647	20.4978
Marrow_Slamf1-negative multipotent progenitor cell	50.2104	31.5568	42.4965	62.8331
Marrow_monocyte	34.5865	50.3759	48.4962	31.9549
Marrow_hematopoietic precursor cell	26.7925	22.2642	43.7736	40.7547
Intestine_enterocyte of epithelium of large intestine	9.23237	7.78008	35.0622	22.9253
Intestine_epithelial cell of large intestine	38.9797	49.2323	40.4656	33.2343
Pancreas_endothelial cell	3.0303	7.57576	36.3636	9.09091
Bladder_bladder cell	4.60432	6.61871	80.8633	24.8921
Mammary_stromal cell	2.27273	1.59091	70.2273	14.0909
Heart_endocardial cell	22.4242	36.9697	12.7273	10.9091
Fat_mesenchymal stem cell of adipose	4.27148	3.93925	53.3935	13.6687
Pancreas_pancreatic stellate cell	6.12245	0	32.6531	4.08163
Liver_hepatocyte	1.79028	1.53453	52.1739	1.27877
Skin_stem cell of epidermis	98.1132	100	58.4906	45.283
Aorta_fibroblast	7.14286	11.4286	48.5714	8.57143
Skin_leukocyte	13.3333	13.3333	73.3333	33.3333
Trachea_endothelial cell	3.53982	13.2743	67.2566	20.354
Intestine_large intestine goblet cell	14.0456	15.3661	52.3409	14.886
Liver_endothelial cell of hepatic sinusoid	1.64835	4.3956	40.6593	6.04396
Liver_Kupffer cell	3.27869	13.1148	26.2295	26.2295
Aorta_endothelial cell	2.65957	4.25532	23.9362	9.57447
Marrow_basophil	28	44	44	36
Heart_myofibroblast cell	2.24719	2.80899	16.2921	11.7978
Marrow_immature natural killer cell	0	11.1111	27.7778	16.6667
Trachea_mesenchymal cell	4.57831	4.33735	64.0964	11.0843
Mammary_luminal epithelial cell of mammary gland	4.67128	2.94118	33.737	2.24913
Mammary_endothelial cell	0	8.51064	55.3191	38.2979
Heart_endothelial cell	1.95412	1.86916	16.1427	10.3653
Heart_fibroblast	1.41576	0.802265	21.8027	2.21803
Thymus_leukocyte	10	5	25	7.5
Diaphragm_macrophage	3.22581	9.67742	64.5161	6.45161
Limb_mesenchymal stem cell	1.55039	0.387597	72.4806	8.52713
Diaphragm_mesenchymal stem cell	2.48963	3.73444	63.4855	7.46888
Pancreas_pancreatic D cell	5	3.57143	29.2857	1.42857
Limb_endothelial cell	1.41844	4.25532	49.6454	31.9149
Diaphragm_endothelial cell	1.28205	0	35.8974	15.3846
Fat_endothelial cell	2.69461	4.49102	27.3952	10.7784
Kidney_endothelial cell	1.5873	1.5873	23.8095	3.1746
Intestine_enteroendocrine cell	8.47458	8.47458	15.2542	8.47458
Pancreas_pancreatic ductal cell	5.59006	4.34783	21.118	1.24224
Fat_natural killer cell	10.4478	6.71642	18.6567	8.95522
Brain_endothelial cell	2.23776	1.95804	29.0909	9.09091
Marrow_late pro-B cell	89.2157	91.1765	35.6209	39.8693
Pancreas_leukocyte	11.1111	18.5185	48.1481	12.963
Mammary_basal cell	4.85075	3.73134	63.7313	6.04478
Fat_myeloid cell	10.5966	16.5628	47.195	20.4809
Kidney_macrophage	10.8108	16.2162	35.1351	18.9189
Heart_leukocyte	5.92734	7.26577	39.9618	9.36902
Brain_macrophage	29.5082	31.1475	26.2295	6.55738
Pancreas_pancreatic A cell	3.58974	4.35897	45.3846	1.79487
Marrow_B cell	11.3636	18.1818	59.0909	22.7273
Marrow_mature natural killer cell	10.2041	8.16327	38.7755	26.5306
Trachea_blood cell	17.9612	30.0971	50.4854	23.7864
Fat_NA	4.61538	1.53846	16.9231	7.69231
Aorta_professional antigen presenting cell	27.1186	28.8136	44.0678	16.9492
Marrow_granulocyte	7.09593	21.4192	25.7556	3.81078
Limb_T cell	11.4286	2.85714	22.8571	20
Limb_B cell	4.22535	5.6338	19.7183	8.4507
Pancreas_pancreatic PP cell	1.36986	4.10959	38.3562	0
Pancreas_type B pancreatic cell	2.00445	5.34521	46.3252	0.222717
Marrow_immature B cell	18.0233	17.4419	20.6395	23.5465
Heart_cardiac muscle cell	4.51128	1.50376	6.76692	3.00752
Limb_macrophage	6.66667	6.66667	53.3333	8.88889
Skin_epidermal cell	12.6812	5.7971	58.3333	14.1304
Spleen_macrophage	10.4167	10.4167	27.0833	8.33333
Trachea_epithelial cell	6.46766	7.46269	32.8358	1.49254
Diaphragm_skeletal muscle satellite stem cell	1.82232	2.73349	52.8474	1.59453
Intestine_Brush cell of epithelium proper of large intestine	12.6984	11.1111	17.4603	6.34921
Brain_astrocyte	3.24074	2.77778	12.2685	1.38889
Brain_oligodendrocyte	2.53236	2.92628	6.75295	1.18177
Aorta_erythrocyte	6.59341	13.1868	5.49451	3.2967
Skin_keratinocyte stem cell	2.92023	2.99145	29.2023	5.27066
Limb_skeletal muscle satellite cell	2.40741	2.40741	49.8148	1.2963
Spleen_B cell	4.39476	3.00694	13.3385	11.488
Skin_basal cell of epidermis	9.4306	8.8968	51.9573	12.2776
Brain_microglial cell	1.52481	1.95721	18.3887	3.07237
Brain_brain pericyte	1.92308	2.5641	32.6923	0.641026
Marrow_precursor B cell	3.67505	3.2882	6.96325	7.15667
Marrow_macrophage	9.82659	14.4509	33.526	9.24855
Marrow_naive B cell	5.78035	4.33526	15.6069	8.81503
Fat_T cell	6.79887	5.38244	20.9632	13.5977
Pancreas_pancreatic acinar cell	2.74725	2.74725	10.4396	1.64835
Thymus_immature T cell	14.4088	14.8003	10.7283	14.0172
Brain_neuron	14.2349	17.0819	9.96441	2.84698
Fat_B cell	3.27553	4.04624	11.7534	9.82659
Marrow_immature NK T cell	8.10811	5.40541	35.1351	24.3243
Diaphragm_lymphocyte	6.17284	3.7037	27.1605	19.7531
Thymus_DN1 thymic pro-T cell	0	9.375	31.25	18.75
Kidney_leukocyte	12.5	6.25	31.25	18.75
Marrow_immature T cell	8.33333	5	18.3333	15
Liver_B cell	7.31707	2.43902	19.5122	12.1951
Marrow_regulatory T cell	11.1111	3.7037	29.6296	11.1111
Spleen_T cell	4.54545	3.97727	18.4659	10.7955
Brain_Bergmann glial cell	2.5	0	12.5	5
Heart_smooth muscle cell	0	0	16.6667	2.38095
Kidney_kidney collecting duct epithelial cell	2.47934	0.826446	6.61157	1.65289
Kidney_epithelial cell of proximal tubule	1.36986	0.913242	8.6758	0.456621
