# Supplementary material for: An immunohistochemical atlas of necroptotic pathway expression
Source: EMBO Mol Med. 2024 May 15;16(7):13. doi: 10.1038/s44321-024-00074-6 (PMC11250867; doi:10.1038/s44321-024-00074-6)
Supplement: Supplementary file 4 — Source data Fig. 3 [file 44321_2024_74_MOESM4_ESM.zip]

Archive with 22 entries (22 files):
- 240418_source_data_Figure_3B.xlsx
- __MACOSX/._240418_source_data_Figure_3B.xlsx
- 240418_source_data_Figure_3C.jpg
- __MACOSX/._240418_source_data_Figure_3C.jpg
- 240418_source_data_Figure_3D.xlsx
- __MACOSX/._240418_source_data_Figure_3D.xlsx
- 240418_source_data_Figure_3E.jpg
- __MACOSX/._240418_source_data_Figure_3E.jpg
- 240418_source_data_Figure_3F.xlsx
- __MACOSX/._240418_source_data_Figure_3F.xlsx
- 240418_source_data_Figure_3G.jpg
- __MACOSX/._240418_source_data_Figure_3G.jpg
- 240418_source_data_Figure_3H.xlsx
- __MACOSX/._240418_source_data_Figure_3H.xlsx
- 240418_source_data_Figure_3I.jpg
- __MACOSX/._240418_source_data_Figure_3I.jpg
- 240418_source_data_Figure_3J.xlsx
- __MACOSX/._240418_source_data_Figure_3J.xlsx
- 240418_source_data_Figure_3K.xlsx
- __MACOSX/._240418_source_data_Figure_3K.xlsx
- 240418_source_data_Figure_3L.xlsx
- __MACOSX/._240418_source_data_Figure_3L.xlsx
