# Supplementary material for: An immunohistochemical atlas of necroptotic pathway expression
Source: EMBO Mol Med. 2024 May 15;16(7):13. doi: 10.1038/s44321-024-00074-6 (PMC11250867; doi:10.1038/s44321-024-00074-6)
Supplement: Supplementary file 4 — Source data Fig. 3 [file 44321_2024_74_MOESM4_ESM.zip › 240418_source_data_Figure_3B.xlsx]

## Sheet: Sheet1
Time	vehicle			TNF
	mouse a	mouse b	mouse c	mouse d	mouse e	mouse f
0	37	37	37	37	37	37
2	37.8	37.2	36.4	35.4	35.7	35.4
3	37	36.8	37.4	34.8	35.6	34.4
4	36.3	36.1	36.8	34.8	35.7	33.8
5	37.2	37.2	37.5	33.8	36	33.7
6	36.3	36.6	36.2	33.2	35.7	33.4
7	36.4	36.9	37.2	32.1	35	32.4
8	36.8	36.7	37.6	31.2	33.7	32
9	36.4	36.4	36.9	30.3	32.8	31.2
