# Supplementary material for: An immunohistochemical atlas of necroptotic pathway expression
Source: EMBO Mol Med. 2024 May 15;16(7):13. doi: 10.1038/s44321-024-00074-6 (PMC11250867; doi:10.1038/s44321-024-00074-6)
Supplement: Supplementary file 4 — Source data Fig. 3 [file 44321_2024_74_MOESM4_ESM.zip › 240418_source_data_Figure_3D.xlsx]

## Sheet: Sheet1
individual data points				group medians
	vehicle	TNF			vehicle	TNF
ms1	0.266492	0.745197		ms1	0.3984	0.7003
ms1	0.254823	0.184511		ms2	0.1946	0.6612
ms1	0.229766	0.563668		ms3	0.07371	1.015
ms1	0.212263	0.763991
ms1	0.205254	0.136161
ms1	0.375415	0.16401
ms1	0.392716	0.673418
ms1	0.40556	0.743374
ms1	0.404156	0.724993
ms1	0.346759	0.692544
ms1	0.194774	0.739811
ms1	0.365673	0.304617
ms1	0.572195	1.21531
ms1	0.492756	0.404794
ms1	0.667821	1.64721
ms1	0.482869	0.707972
ms1	0.498718	0.717546
ms1	0.523443	0.849327
ms1	0.72891	0.287356
ms1	0.477494	0.675647
ms2	0.114906	0.654074
ms2	0.137927	0.668321
ms2	0.173102	0.448202
ms2	0.0971034	0.384672
ms2	0.147078	0.38811
ms2	0.212695	1.08437
ms2	0.245444	1.71708
ms2	0.45449	0.26765
ms2	0.104242	0.254919
ms2	0.191158	0.789532
ms2	0.0940671	1.58539
ms2	0.172662	0.991419
ms2	0.366391	1.65461
ms2	0.242055	0.0441144
ms2	0.359343	1.53621
ms2	0.198099	1.46616
ms2	0.328657	0.518398
ms2	0.34187	0.486133
ms2	0.246138	0.178286
ms2	0.161934	1.55419
ms3	0.04333	0.640184
ms3	0.0788369	1.02836
ms3	0.0314883	1.20998
ms3	0.0685596	1.05338
ms3	0.0471151	1.79134
ms3	0.0726668	0.518692
ms3	0.0410936	1.44078
ms3	0.0410671	0.715714
ms3	0.0872022	2.17346
ms3	0.117893	1.17948
ms3	0.0718836	2.22939
ms3	0.0883122	0.474259
ms3	0.074759	1.74047
ms3	0.167803	1.23002
ms3	0.0439926	1.00147
ms3	0.133193	0.746779
ms3	0.0469117	0.0783124
ms3	0.124079	0.617871
ms3	0.0904726	0.769606
ms3	0.0960461	0.6761
