# Supplementary material for: An immunohistochemical atlas of necroptotic pathway expression
Source: EMBO Mol Med. 2024 May 15;16(7):13. doi: 10.1038/s44321-024-00074-6 (PMC11250867; doi:10.1038/s44321-024-00074-6)
Supplement: Supplementary file 4 — Source data Fig. 3 [file 44321_2024_74_MOESM4_ESM.zip › 240418_source_data_Figure_3F.xlsx]

## Sheet: Sheet1
relative distance	vehicle			TNF
	mouse a	mouse b	mouse c	mouse d	mouse e	mouse f
0	167.2	150.989	124.086	193.882	145.595	186.524
6.82818e-06	167.199	150.99	124.084	193.883	145.594	186.522
1.36564e-05	167.197	150.991	124.082	193.883	145.593	186.52
2.04845e-05	167.196	150.992	124.081	193.883	145.591	186.518
2.73127e-05	167.195	150.993	124.079	193.883	145.59	186.516
3.41409e-05	167.193	150.994	124.077	193.883	145.589	186.514
4.09691e-05	167.192	150.995	124.076	193.884	145.587	186.511
4.77972e-05	167.19	150.996	124.074	193.884	145.586	186.509
5.46254e-05	167.189	150.997	124.072	193.884	145.585	186.507
6.14536e-05	167.188	150.998	124.071	193.884	145.583	186.505
6.82818e-05	167.186	150.999	124.069	193.884	145.582	186.503
7.51099e-05	167.185	151	124.067	193.884	145.581	186.501
8.19381e-05	167.183	151.001	124.066	193.885	145.58	186.499
8.87663e-05	167.182	151.002	124.064	193.885	145.578	186.497
9.55945e-05	167.181	151.003	124.062	193.885	145.577	186.495
0.000102423	167.179	151.004	124.06	193.885	145.576	186.493
0.000109251	167.178	151.005	124.059	193.885	145.574	186.491
0.000116079	167.176	151.006	124.057	193.886	145.573	186.489
0.000122907	167.175	151.007	124.055	193.886	145.572	186.487
0.000129735	167.174	151.008	124.054	193.886	145.571	186.485
0.000136564	167.172	151.009	124.052	193.886	145.569	186.483
0.000143392	167.171	151.01	124.05	193.886	145.568	186.48
0.00015022	167.17	151.011	124.049	193.887	145.567	186.478
0.000157048	167.168	151.012	124.047	193.887	145.565	186.476
0.000163876	167.167	151.013	124.045	193.887	145.564	186.474
0.000170704	167.165	151.014	124.044	193.887	145.563	186.472
0.000177533	167.164	151.015	124.042	193.887	145.562	186.47
0.000184361	167.163	151.016	124.04	193.888	145.56	186.468
0.000191189	167.161	151.017	124.039	193.888	145.559	186.466
0.000198017	167.16	151.018	124.037	193.888	145.558	186.464
0.000204845	167.158	151.019	124.035	193.888	145.556	186.462
0.000211673	167.157	151.021	124.034	193.889	145.555	186.46
0.000218502	167.156	151.022	124.032	193.889	145.554	186.458
0.00022533	167.154	151.023	124.03	193.889	145.553	186.456
0.000232158	167.153	151.024	124.028	193.889	145.551	186.453
0.000238986	167.152	151.025	124.027	193.889	145.55	186.451
0.000245814	167.15	151.026	124.025	193.89	145.549	186.449
0.000252643	167.149	151.027	124.023	193.89	145.547	186.447
0.000259471	167.147	151.028	124.022	193.89	145.546	186.445
0.000266299	167.146	151.029	124.02	193.89	145.545	186.443
0.000273127	167.145	151.03	124.018	193.89	145.544	186.441
0.000279955	167.143	151.031	124.017	193.891	145.542	186.439
0.000286783	167.142	151.032	124.015	193.891	145.541	186.437
0.000293612	167.141	151.033	124.013	193.891	145.54	186.435
0.00030044	167.139	151.034	124.011	193.891	145.538	186.433
0.000307268	167.138	151.035	124.01	193.891	145.537	186.431
0.000314096	167.136	151.036	124.008	193.892	145.536	186.428
0.000320924	167.135	151.037	124.006	193.892	145.535	186.426
0.000327752	167.134	151.038	124.005	193.892	145.533	186.424
0.000334581	167.132	151.039	124.003	193.892	145.532	186.422
0.000341409	167.131	151.04	124.001	193.892	145.531	186.42
0.000348237	167.13	151.041	124	193.893	145.53	186.418
0.000355065	167.128	151.042	123.998	193.893	145.528	186.416
0.000361893	167.127	151.043	123.996	193.893	145.527	186.414
0.000368721	167.126	151.044	123.994	193.893	145.526	186.412
0.00037555	167.124	151.045	123.993	193.893	145.524	186.41
0.000382378	167.123	151.046	123.991	193.894	145.523	186.408
0.000389206	167.121	151.047	123.989	193.894	145.522	186.405
0.000396034	167.12	151.048	123.988	193.894	145.521	186.403
0.000402862	167.119	151.049	123.986	193.894	145.519	186.401
0.000409691	167.117	151.05	123.984	193.894	145.518	186.399
0.000416519	167.116	151.051	123.982	193.895	145.517	186.397
0.000423347	167.115	151.052	123.981	193.895	145.515	186.395
0.000430175	167.113	151.053	123.979	193.895	145.514	186.393
0.000437003	167.112	151.054	123.977	193.895	145.513	186.391
0.000443831	167.111	151.055	123.976	193.895	145.512	186.389
0.00045066	167.109	151.056	123.974	193.896	145.51	186.387
0.000457488	167.108	151.057	123.972	193.896	145.509	186.385
0.000464316	167.107	151.058	123.97	193.896	145.508	186.382
0.000471144	167.105	151.059	123.969	193.896	145.507	186.38
0.000477972	167.104	151.06	123.967	193.897	145.505	186.378
0.0004848	167.102	151.061	123.965	193.897	145.504	186.376
0.000491629	167.101	151.062	123.964	193.897	145.503	186.374
0.000498457	167.1	151.063	123.962	193.897	145.501	186.372
0.000505285	167.099	151.064	123.96	193.897	145.5	186.37
0.000512113	167.097	151.065	123.958	193.898	145.499	186.368
0.000518941	167.096	151.066	123.957	193.898	145.498	186.366
0.00052577	167.095	151.067	123.955	193.898	145.496	186.363
0.000532598	167.093	151.068	123.953	193.898	145.495	186.361
0.000539426	167.092	151.069	123.951	193.898	145.494	186.359
0.000546254	167.091	151.07	123.95	193.899	145.493	186.357
0.000553082	167.089	151.071	123.948	193.899	145.491	186.355
0.00055991	167.088	151.072	123.946	193.899	145.49	186.353
0.000566739	167.087	151.073	123.944	193.899	145.489	186.351
0.000573567	167.086	151.074	123.943	193.899	145.488	186.349
0.000580395	167.084	151.075	123.941	193.9	145.486	186.347
0.000587223	167.083	151.076	123.939	193.9	145.485	186.344
0.000594051	167.082	151.077	123.937	193.9	145.484	186.342
0.000600879	167.08	151.078	123.936	193.9	145.482	186.34
0.000607708	167.079	151.079	123.934	193.901	145.481	186.338
0.000614536	167.078	151.08	123.932	193.901	145.48	186.336
0.000621364	167.076	151.081	123.93	193.901	145.479	186.334
0.000628192	167.075	151.082	123.929	193.901	145.477	186.332
0.00063502	167.074	151.083	123.927	193.901	145.476	186.33
0.000641849	167.073	151.084	123.925	193.902	145.475	186.327
0.000648677	167.071	151.085	123.923	193.902	145.474	186.325
0.000655505	167.07	151.086	123.922	193.902	145.472	186.323
0.000662333	167.069	151.087	123.92	193.902	145.471	186.321
0.000669161	167.067	151.088	123.918	193.903	145.47	186.319
0.000675989	167.066	151.089	123.917	193.903	145.469	186.317
0.000682818	167.065	151.09	123.915	193.903	145.467	186.315
0.000689646	167.063	151.091	123.913	193.903	145.466	186.313
0.000696474	167.062	151.092	123.911	193.903	145.465	186.311
0.000703302	167.061	151.093	123.91	193.904	145.463	186.308
0.00071013	167.06	151.094	123.908	193.904	145.462	186.306
0.000716958	167.058	151.095	123.906	193.904	145.461	186.304
0.000723787	167.057	151.096	123.904	193.904	145.46	186.302
0.000730615	167.056	151.097	123.903	193.904	145.458	186.3
0.000737443	167.054	151.098	123.901	193.905	145.457	186.298
0.000744271	167.053	151.099	123.899	193.905	145.456	186.296
0.000751099	167.052	151.1	123.897	193.905	145.455	186.294
0.000757928	167.05	151.101	123.896	193.905	145.453	186.292
0.000764756	167.049	151.102	123.894	193.906	145.452	186.289
0.000771584	167.048	151.103	123.892	193.906	145.451	186.287
0.000778412	167.047	151.104	123.89	193.906	145.45	186.285
0.00078524	167.045	151.105	123.889	193.906	145.448	186.283
0.000792068	167.044	151.106	123.887	193.906	145.447	186.281
0.000798897	167.043	151.107	123.885	193.907	145.446	186.279
0.000805725	167.041	151.108	123.883	193.907	145.445	186.277
0.000812553	167.04	151.109	123.882	193.907	145.443	186.275
0.000819381	167.039	151.11	123.88	193.907	145.442	186.273
0.000826209	167.037	151.111	123.878	193.908	145.441	186.27
0.000833037	167.036	151.112	123.876	193.908	145.439	186.268
0.000839866	167.035	151.113	123.875	193.908	145.438	186.266
0.000846694	167.034	151.114	123.873	193.908	145.437	186.264
0.000853522	167.032	151.115	123.871	193.908	145.436	186.262
0.00086035	167.031	151.116	123.869	193.909	145.434	186.26
0.000867178	167.03	151.117	123.868	193.909	145.433	186.258
0.000874007	167.028	151.118	123.866	193.909	145.432	186.256
0.000880835	167.027	151.119	123.864	193.909	145.431	186.253
0.000887663	167.026	151.12	123.862	193.91	145.429	186.251
0.000894491	167.024	151.121	123.861	193.91	145.428	186.249
0.000901319	167.023	151.122	123.859	193.91	145.427	186.247
0.000908147	167.022	151.123	123.857	193.91	145.426	186.245
0.000914976	167.021	151.124	123.855	193.91	145.424	186.243
0.000921804	167.019	151.125	123.854	193.911	145.423	186.241
0.000928632	167.018	151.126	123.852	193.911	145.422	186.239
0.00093546	167.017	151.127	123.85	193.911	145.42	186.237
0.000942288	167.015	151.128	123.848	193.911	145.419	186.234
0.000949116	167.014	151.129	123.847	193.911	145.418	186.232
0.000955945	167.013	151.13	123.845	193.912	145.417	186.23
0.000962773	167.011	151.131	123.843	193.912	145.415	186.228
0.000969601	167.01	151.132	123.841	193.912	145.414	186.226
0.000976429	167.009	151.133	123.84	193.912	145.413	186.224
0.000983257	167.008	151.134	123.838	193.913	145.412	186.222
0.000990085	167.006	151.135	123.836	193.913	145.41	186.22
0.000996914	167.005	151.136	123.834	193.913	145.409	186.218
0.00100374	167.004	151.137	123.833	193.913	145.408	186.215
0.00101057	167.002	151.138	123.831	193.913	145.407	186.213
0.0010174	167.001	151.139	123.829	193.914	145.405	186.211
0.00102423	167	151.14	123.827	193.914	145.404	186.209
0.00103105	166.998	151.141	123.826	193.914	145.403	186.207
0.00103788	166.997	151.142	123.824	193.914	145.401	186.205
0.00104471	166.996	151.143	123.822	193.915	145.4	186.203
0.00105154	166.995	151.144	123.82	193.915	145.399	186.201
0.00105837	166.993	151.145	123.819	193.915	145.398	186.198
0.00106519	166.992	151.146	123.817	193.915	145.396	186.196
0.00107202	166.991	151.147	123.815	193.915	145.395	186.194
0.00107885	166.989	151.148	123.813	193.916	145.394	186.192
0.00108568	166.988	151.149	123.812	193.916	145.393	186.19
0.00109251	166.987	151.149	123.81	193.916	145.391	186.188
0.00109934	166.985	151.15	123.808	193.916	145.39	186.186
0.00110616	166.984	151.151	123.806	193.916	145.389	186.184
0.00111299	166.983	151.152	123.805	193.917	145.388	186.182
0.00111982	166.982	151.153	123.803	193.917	145.386	186.179
0.00112665	166.98	151.154	123.801	193.917	145.385	186.177
0.00113348	166.979	151.155	123.799	193.917	145.384	186.175
0.00114031	166.978	151.156	123.798	193.918	145.383	186.173
0.00114713	166.976	151.157	123.796	193.918	145.381	186.171
0.00115396	166.975	151.158	123.794	193.918	145.38	186.169
0.00116079	166.974	151.159	123.792	193.918	145.379	186.167
0.00116762	166.972	151.16	123.791	193.918	145.377	186.165
0.00117445	166.971	151.161	123.789	193.919	145.376	186.163
0.00118127	166.97	151.162	123.787	193.919	145.375	186.16
0.0011881	166.969	151.163	123.785	193.919	145.374	186.158
0.00119493	166.967	151.164	123.784	193.919	145.372	186.156
0.00120176	166.966	151.165	123.782	193.92	145.371	186.154
0.00120859	166.965	151.166	123.78	193.92	145.37	186.152
0.00121542	166.963	151.167	123.778	193.92	145.369	186.15
0.00122224	166.962	151.168	123.777	193.92	145.367	186.148
0.00122907	166.961	151.169	123.775	193.92	145.366	186.145
0.0012359	166.959	151.17	123.773	193.921	145.365	186.143
0.00124273	166.958	151.171	123.771	193.921	145.364	186.141
0.00124956	166.957	151.172	123.769	193.921	145.362	186.139
0.00125638	166.955	151.173	123.768	193.921	145.361	186.137
0.00126321	166.954	151.174	123.766	193.922	145.36	186.135
0.00127004	166.953	151.175	123.764	193.922	145.358	186.133
0.00127687	166.952	151.176	123.762	193.922	145.357	186.13
0.0012837	166.95	151.177	123.761	193.922	145.356	186.128
0.00129053	166.949	151.178	123.759	193.922	145.355	186.126
0.00129735	166.948	151.179	123.757	193.923	145.353	186.124
0.00130418	166.946	151.18	123.755	193.923	145.352	186.122
0.00131101	166.945	151.181	123.753	193.923	145.351	186.12
0.00131784	166.944	151.182	123.752	193.923	145.35	186.118
0.00132467	166.942	151.183	123.75	193.923	145.348	186.115
0.00133149	166.941	151.184	123.748	193.924	145.347	186.113
0.00133832	166.94	151.185	123.746	193.924	145.346	186.111
0.00134515	166.939	151.186	123.744	193.924	145.345	186.109
0.00135198	166.937	151.187	123.743	193.924	145.343	186.107
0.00135881	166.936	151.188	123.741	193.925	145.342	186.105
0.00136564	166.935	151.189	123.739	193.925	145.341	186.103
0.00137246	166.933	151.19	123.737	193.925	145.339	186.1
0.00137929	166.932	151.191	123.736	193.925	145.338	186.098
0.00138612	166.931	151.192	123.734	193.925	145.337	186.096
0.00139295	166.929	151.193	123.732	193.926	145.336	186.094
0.00139978	166.928	151.194	123.73	193.926	145.334	186.092
0.0014066	166.927	151.195	123.728	193.926	145.333	186.09
0.00141343	166.926	151.196	123.727	193.926	145.332	186.087
0.00142026	166.924	151.197	123.725	193.927	145.331	186.085
0.00142709	166.923	151.198	123.723	193.927	145.329	186.083
0.00143392	166.922	151.199	123.721	193.927	145.328	186.081
0.00144075	166.92	151.2	123.719	193.927	145.327	186.079
0.00144757	166.919	151.201	123.718	193.928	145.326	186.077
0.0014544	166.918	151.202	123.716	193.928	145.324	186.075
0.00146123	166.916	151.203	123.714	193.928	145.323	186.072
0.00146806	166.915	151.204	123.712	193.928	145.322	186.07
0.00147489	166.914	151.205	123.71	193.928	145.321	186.068
0.00148171	166.913	151.206	123.709	193.929	145.319	186.066
0.00148854	166.911	151.206	123.707	193.929	145.318	186.064
0.00149537	166.91	151.207	123.705	193.929	145.317	186.062
0.0015022	166.909	151.208	123.703	193.929	145.316	186.06
0.00150903	166.907	151.209	123.701	193.93	145.314	186.057
0.00151585	166.906	151.21	123.7	193.93	145.313	186.055
0.00152268	166.905	151.211	123.698	193.93	145.312	186.053
0.00152951	166.903	151.212	123.696	193.93	145.311	186.051
0.00153634	166.902	151.213	123.694	193.931	145.309	186.049
0.00154317	166.901	151.214	123.692	193.931	145.308	186.047
0.00155	166.9	151.215	123.691	193.931	145.307	186.045
0.00155682	166.898	151.216	123.689	193.931	145.306	186.042
0.00156365	166.897	151.217	123.687	193.931	145.304	186.04
0.00157048	166.896	151.218	123.685	193.932	145.303	186.038
0.00157731	166.894	151.219	123.683	193.932	145.302	186.036
0.00158414	166.893	151.22	123.682	193.932	145.301	186.034
0.00159096	166.892	151.221	123.68	193.932	145.299	186.032
0.00159779	166.89	151.222	123.678	193.933	145.298	186.029
0.00160462	166.889	151.223	123.676	193.933	145.297	186.027
0.00161145	166.888	151.224	123.674	193.933	145.296	186.025
0.00161828	166.887	151.225	123.673	193.933	145.294	186.023
0.00162511	166.885	151.226	123.671	193.933	145.293	186.021
0.00163193	166.884	151.227	123.669	193.934	145.292	186.019
0.00163876	166.883	151.228	123.667	193.934	145.291	186.017
0.00164559	166.881	151.229	123.665	193.934	145.29	186.014
0.00165242	166.88	151.23	123.664	193.934	145.288	186.012
0.00165925	166.879	151.231	123.662	193.935	145.287	186.01
0.00166607	166.877	151.232	123.66	193.935	145.286	186.008
0.0016729	166.876	151.233	123.658	193.935	145.285	186.006
0.00167973	166.875	151.234	123.656	193.935	145.283	186.004
0.00168656	166.874	151.235	123.654	193.936	145.282	186.001
0.00169339	166.872	151.236	123.653	193.936	145.281	185.999
0.00170022	166.871	151.237	123.651	193.936	145.28	185.997
0.00170704	166.87	151.238	123.649	193.936	145.278	185.995
0.00171387	166.868	151.239	123.647	193.937	145.277	185.993
0.0017207	166.867	151.24	123.645	193.937	145.276	185.991
0.00172753	166.866	151.24	123.644	193.937	145.275	185.988
0.00173436	166.864	151.241	123.642	193.937	145.273	185.986
0.00174118	166.863	151.242	123.64	193.937	145.272	185.984
0.00174801	166.862	151.243	123.638	193.938	145.271	185.982
0.00175484	166.861	151.244	123.636	193.938	145.27	185.98
0.00176167	166.859	151.245	123.634	193.938	145.268	185.978
0.0017685	166.858	151.246	123.633	193.938	145.267	185.975
0.00177533	166.857	151.247	123.631	193.939	145.266	185.973
0.00178215	166.856	151.248	123.629	193.939	145.265	185.971
0.00178898	166.854	151.249	123.627	193.939	145.263	185.969
0.00179581	166.853	151.25	123.625	193.939	145.262	185.967
0.00180264	166.852	151.251	123.624	193.94	145.261	185.965
0.00180947	166.851	151.252	123.622	193.94	145.26	185.962
0.0018163	166.849	151.253	123.62	193.94	145.258	185.96
0.00182312	166.848	151.254	123.618	193.94	145.257	185.958
0.00182995	166.847	151.255	123.616	193.94	145.256	185.956
0.00183678	166.846	151.256	123.614	193.941	145.255	185.954
0.00184361	166.844	151.257	123.613	193.941	145.253	185.952
0.00185044	166.843	151.258	123.611	193.941	145.252	185.949
0.00185726	166.842	151.259	123.609	193.941	145.251	185.947
0.00186409	166.841	151.26	123.607	193.942	145.25	185.945
0.00187092	166.839	151.261	123.605	193.942	145.249	185.943
0.00187775	166.838	151.262	123.603	193.942	145.247	185.941
0.00188458	166.837	151.263	123.602	193.942	145.246	185.938
0.00189141	166.836	151.264	123.6	193.943	145.245	185.936
0.00189823	166.835	151.265	123.598	193.943	145.244	185.934
0.00190506	166.833	151.266	123.596	193.943	145.242	185.932
0.00191189	166.832	151.266	123.594	193.943	145.241	185.93
0.00191872	166.831	151.267	123.592	193.944	145.24	185.928
0.00192555	166.83	151.268	123.591	193.944	145.239	185.925
0.00193237	166.828	151.269	123.589	193.944	145.237	185.923
0.0019392	166.827	151.27	123.587	193.944	145.236	185.921
0.00194603	166.826	151.271	123.585	193.944	145.235	185.919
0.00195286	166.825	151.272	123.583	193.945	145.234	185.917
0.00195969	166.823	151.273	123.581	193.945	145.232	185.915
0.00196651	166.822	151.274	123.58	193.945	145.231	185.912
0.00197334	166.821	151.275	123.578	193.945	145.23	185.91
0.00198017	166.82	151.276	123.576	193.946	145.229	185.908
0.001987	166.818	151.277	123.574	193.946	145.227	185.906
0.00199383	166.817	151.278	123.572	193.946	145.226	185.904
0.00200066	166.816	151.279	123.57	193.946	145.225	185.902
0.00200748	166.815	151.28	123.569	193.947	145.224	185.899
0.00201431	166.813	151.281	123.567	193.947	145.223	185.897
0.00202114	166.812	151.282	123.565	193.947	145.221	185.895
0.00202797	166.811	151.283	123.563	193.947	145.22	185.893
0.0020348	166.81	151.284	123.561	193.948	145.219	185.891
0.00204163	166.809	151.285	123.559	193.948	145.218	185.889
0.00204845	166.807	151.286	123.557	193.948	145.216	185.886
0.00205528	166.806	151.287	123.556	193.948	145.215	185.884
0.00206211	166.805	151.287	123.554	193.949	145.214	185.882
0.00206894	166.804	151.288	123.552	193.949	145.213	185.88
0.00207576	166.802	151.289	123.55	193.949	145.211	185.878
0.00208259	166.801	151.29	123.548	193.949	145.21	185.875
0.00208942	166.8	151.291	123.546	193.949	145.209	185.873
0.00209625	166.799	151.292	123.545	193.95	145.208	185.871
0.00210308	166.798	151.293	123.543	193.95	145.206	185.869
0.00210991	166.796	151.294	123.541	193.95	145.205	185.867
0.00211673	166.795	151.295	123.539	193.95	145.204	185.865
0.00212356	166.794	151.296	123.537	193.951	145.203	185.862
0.00213039	166.793	151.297	123.535	193.951	145.202	185.86
0.00213722	166.791	151.298	123.534	193.951	145.2	185.858
0.00214405	166.79	151.299	123.532	193.951	145.199	185.856
0.00215088	166.789	151.3	123.53	193.952	145.198	185.854
0.0021577	166.788	151.301	123.528	193.952	145.197	185.851
0.00216453	166.787	151.302	123.526	193.952	145.195	185.849
0.00217136	166.785	151.303	123.524	193.952	145.194	185.847
0.00217819	166.784	151.304	123.522	193.953	145.193	185.845
0.00218502	166.783	151.305	123.521	193.953	145.192	185.843
0.00219184	166.782	151.306	123.519	193.953	145.19	185.84
0.00219867	166.781	151.306	123.517	193.953	145.189	185.838
0.0022055	166.779	151.307	123.515	193.954	145.188	185.836
0.00221233	166.778	151.308	123.513	193.954	145.187	185.834
0.00221916	166.777	151.309	123.511	193.954	145.186	185.832
0.00222599	166.776	151.31	123.51	193.954	145.184	185.829
0.00223281	166.774	151.311	123.508	193.955	145.183	185.827
0.00223964	166.773	151.312	123.506	193.955	145.182	185.825
0.00224647	166.772	151.313	123.504	193.955	145.181	185.823
0.0022533	166.771	151.314	123.502	193.955	145.179	185.821
0.00226013	166.77	151.315	123.5	193.955	145.178	185.819
0.00226695	166.768	151.316	123.498	193.956	145.177	185.816
0.00227378	166.767	151.317	123.496	193.956	145.176	185.814
0.00228061	166.766	151.318	123.495	193.956	145.174	185.812
0.00228744	166.765	151.319	123.493	193.956	145.173	185.81
0.00229427	166.764	151.32	123.491	193.957	145.172	185.808
0.00230109	166.762	151.321	123.489	193.957	145.171	185.805
0.00230792	166.761	151.322	123.487	193.957	145.17	185.803
0.00231475	166.76	151.323	123.485	193.957	145.168	185.801
0.00232158	166.759	151.324	123.483	193.958	145.167	185.799
0.00232841	166.758	151.324	123.482	193.958	145.166	185.797
0.00233524	166.756	151.325	123.48	193.958	145.165	185.794
0.00234206	166.755	151.326	123.478	193.958	145.163	185.792
0.00234889	166.754	151.327	123.476	193.959	145.162	185.79
0.00235572	166.753	151.328	123.474	193.959	145.161	185.788
0.00236255	166.752	151.329	123.472	193.959	145.16	185.786
0.00236938	166.75	151.33	123.47	193.959	145.159	185.784
0.00237621	166.749	151.331	123.469	193.96	145.157	185.781
0.00238303	166.748	151.332	123.467	193.96	145.156	185.779
0.00238986	166.747	151.333	123.465	193.96	145.155	185.777
0.00239669	166.746	151.334	123.463	193.96	145.154	185.775
0.00240352	166.744	151.335	123.461	193.961	145.152	185.772
0.00241035	166.743	151.336	123.459	193.961	145.151	185.77
0.00241717	166.742	151.337	123.457	193.961	145.15	185.768
0.002424	166.741	151.338	123.456	193.961	145.149	185.766
0.00243083	166.74	151.339	123.454	193.961	145.148	185.764
0.00243766	166.738	151.34	123.452	193.962	145.146	185.761
0.00244449	166.737	151.34	123.45	193.962	145.145	185.759
0.00245131	166.736	151.341	123.448	193.962	145.144	185.757
0.00245814	166.735	151.342	123.446	193.962	145.143	185.755
0.00246497	166.734	151.343	123.444	193.963	145.141	185.753
0.0024718	166.732	151.344	123.442	193.963	145.14	185.75
0.00247863	166.731	151.345	123.44	193.963	145.139	185.748
0.00248546	166.73	151.346	123.439	193.963	145.138	185.746
0.00249228	166.729	151.347	123.437	193.964	145.137	185.744
0.00249911	166.728	151.348	123.435	193.964	145.135	185.742
0.00250594	166.726	151.349	123.433	193.964	145.134	185.739
0.00251277	166.725	151.35	123.431	193.964	145.133	185.737
0.0025196	166.724	151.351	123.429	193.965	145.132	185.735
0.00252643	166.723	151.352	123.427	193.965	145.13	185.733
0.00253325	166.722	151.353	123.425	193.965	145.129	185.731
0.00254008	166.72	151.354	123.424	193.965	145.128	185.728
0.00254691	166.719	151.354	123.422	193.966	145.127	185.726
0.00255374	166.718	151.355	123.42	193.966	145.126	185.724
0.00256057	166.717	151.356	123.418	193.966	145.124	185.722
0.00256739	166.716	151.357	123.416	193.966	145.123	185.72
0.00257422	166.715	151.358	123.414	193.967	145.122	185.717
0.00258105	166.713	151.359	123.412	193.967	145.121	185.715
0.00258788	166.712	151.36	123.41	193.967	145.119	185.713
0.00259471	166.711	151.361	123.408	193.967	145.118	185.711
0.00260153	166.71	151.362	123.407	193.968	145.117	185.709
0.00260836	166.709	151.363	123.405	193.968	145.116	185.706
0.00261519	166.707	151.364	123.403	193.968	145.115	185.704
0.00262202	166.706	151.365	123.401	193.968	145.113	185.702
0.00262885	166.705	151.366	123.399	193.969	145.112	185.7
0.00263568	166.704	151.367	123.397	193.969	145.111	185.697
0.0026425	166.703	151.368	123.395	193.969	145.11	185.695
0.00264933	166.702	151.368	123.393	193.969	145.108	185.693
0.00265616	166.7	151.369	123.392	193.97	145.107	185.691
0.00266299	166.699	151.37	123.39	193.97	145.106	185.689
0.00266982	166.698	151.371	123.388	193.97	145.105	185.686
0.00267665	166.697	151.372	123.386	193.97	145.104	185.684
0.00268347	166.696	151.373	123.384	193.971	145.102	185.682
0.0026903	166.694	151.374	123.382	193.971	145.101	185.68
0.00269713	166.693	151.375	123.38	193.971	145.1	185.678
0.00270396	166.692	151.376	123.378	193.971	145.099	185.675
0.00271079	166.691	151.377	123.377	193.972	145.097	185.673
0.00271761	166.69	151.378	123.375	193.972	145.096	185.671
0.00272444	166.689	151.379	123.373	193.972	145.095	185.669
0.00273127	166.687	151.38	123.371	193.972	145.094	185.667
0.0027381	166.686	151.381	123.369	193.973	145.093	185.664
0.00274493	166.685	151.381	123.367	193.973	145.091	185.662
0.00275175	166.684	151.382	123.365	193.973	145.09	185.66
0.00275858	166.683	151.383	123.363	193.973	145.089	185.658
0.00276541	166.682	151.384	123.361	193.974	145.088	185.656
0.00277224	166.681	151.385	123.36	193.974	145.086	185.653
0.00277907	166.679	151.386	123.358	193.974	145.085	185.651
0.0027859	166.678	151.387	123.356	193.974	145.084	185.649
0.00279272	166.677	151.388	123.354	193.974	145.083	185.647
0.00279955	166.676	151.389	123.352	193.975	145.082	185.645
0.00280638	166.675	151.39	123.35	193.975	145.08	185.642
0.00281321	166.674	151.391	123.348	193.975	145.079	185.64
0.00282004	166.672	151.392	123.346	193.975	145.078	185.638
0.00282687	166.671	151.393	123.344	193.976	145.077	185.636
0.00283369	166.67	151.393	123.343	193.976	145.076	185.634
0.00284052	166.669	151.394	123.341	193.976	145.074	185.631
0.00284735	166.668	151.395	123.339	193.976	145.073	185.629
0.00285418	166.667	151.396	123.337	193.977	145.072	185.627
0.00286101	166.666	151.397	123.335	193.977	145.071	185.625
0.00286783	166.664	151.398	123.333	193.977	145.069	185.623
0.00287466	166.663	151.399	123.331	193.977	145.068	185.62
0.00288149	166.662	151.4	123.329	193.978	145.067	185.618
0.00288832	166.661	151.401	123.327	193.978	145.066	185.616
0.00289515	166.66	151.402	123.325	193.978	145.065	185.614
0.00290198	166.659	151.403	123.324	193.978	145.063	185.611
0.0029088	166.658	151.404	123.322	193.979	145.062	185.609
0.00291563	166.656	151.404	123.32	193.979	145.061	185.607
0.00292246	166.655	151.405	123.318	193.979	145.06	185.605
0.00292929	166.654	151.406	123.316	193.979	145.059	185.603
0.00293612	166.653	151.407	123.314	193.98	145.057	185.6
0.00294294	166.652	151.408	123.312	193.98	145.056	185.598
0.00294977	166.651	151.409	123.31	193.98	145.055	185.596
0.0029566	166.65	151.41	123.308	193.98	145.054	185.594
0.00296343	166.648	151.411	123.306	193.981	145.053	185.591
0.00297026	166.647	151.412	123.305	193.981	145.051	185.589
0.00297708	166.646	151.413	123.303	193.981	145.05	185.587
0.00298391	166.645	151.414	123.301	193.981	145.049	185.585
0.00299074	166.644	151.414	123.299	193.982	145.048	185.583
0.00299757	166.643	151.415	123.297	193.982	145.046	185.58
0.0030044	166.642	151.416	123.295	193.982	145.045	185.578
0.00301123	166.64	151.417	123.293	193.982	145.044	185.576
0.00301805	166.639	151.418	123.291	193.983	145.043	185.574
0.00302488	166.638	151.419	123.289	193.983	145.042	185.571
0.00303171	166.637	151.42	123.287	193.983	145.04	185.569
0.00303854	166.636	151.421	123.285	193.983	145.039	185.567
0.00304537	166.635	151.422	123.284	193.984	145.038	185.565
0.0030522	166.633	151.423	123.282	193.984	145.037	185.563
0.00305902	166.632	151.424	123.28	193.984	145.036	185.56
0.00306585	166.631	151.425	123.278	193.984	145.034	185.558
0.00307268	166.63	151.425	123.276	193.985	145.033	185.556
0.00307951	166.629	151.426	123.274	193.985	145.032	185.554
0.00308633	166.628	151.427	123.272	193.985	145.031	185.551
0.00309316	166.627	151.428	123.27	193.985	145.03	185.549
0.00309999	166.625	151.429	123.268	193.986	145.028	185.547
0.00310682	166.624	151.43	123.266	193.986	145.027	185.545
0.00311365	166.623	151.431	123.264	193.986	145.026	185.543
0.00312048	166.622	151.432	123.263	193.986	145.025	185.54
0.0031273	166.621	151.433	123.261	193.987	145.023	185.538
0.00313413	166.62	151.434	123.259	193.987	145.022	185.536
0.00314096	166.619	151.435	123.257	193.987	145.021	185.534
0.00314779	166.617	151.436	123.255	193.987	145.02	185.531
0.00315462	166.616	151.436	123.253	193.988	145.019	185.529
0.00316145	166.615	151.437	123.251	193.988	145.017	185.527
0.00316827	166.614	151.438	123.249	193.988	145.016	185.525
0.0031751	166.613	151.439	123.247	193.988	145.015	185.522
0.00318193	166.612	151.44	123.245	193.989	145.014	185.52
0.00318876	166.611	151.441	123.243	193.989	145.013	185.518
0.00319559	166.609	151.442	123.241	193.989	145.011	185.516
0.00320241	166.608	151.443	123.239	193.989	145.01	185.514
0.00320924	166.607	151.444	123.238	193.99	145.009	185.511
0.00321607	166.606	151.445	123.236	193.99	145.008	185.509
0.0032229	166.605	151.446	123.234	193.99	145.007	185.507
0.00322973	166.604	151.446	123.232	193.99	145.005	185.505
0.00323655	166.602	151.447	123.23	193.991	145.004	185.502
0.00324338	166.601	151.448	123.228	193.991	145.003	185.5
0.00325021	166.6	151.449	123.226	193.991	145.002	185.498
0.00325704	166.599	151.45	123.224	193.991	145.001	185.496
0.00326387	166.598	151.451	123.222	193.992	144.999	185.494
0.0032707	166.597	151.452	123.22	193.992	144.998	185.491
0.00327752	166.596	151.453	123.218	193.992	144.997	185.489
0.00328435	166.594	151.454	123.216	193.992	144.996	185.487
0.00329118	166.593	151.455	123.214	193.993	144.995	185.485
0.00329801	166.592	151.455	123.213	193.993	144.993	185.482
0.00330484	166.591	151.456	123.211	193.993	144.992	185.48
0.00331167	166.59	151.457	123.209	193.993	144.991	185.478
0.00331849	166.589	151.458	123.207	193.994	144.99	185.476
0.00332532	166.588	151.459	123.205	193.994	144.989	185.473
0.00333215	166.586	151.46	123.203	193.994	144.987	185.471
0.00333898	166.585	151.461	123.201	193.995	144.986	185.469
0.00334581	166.584	151.462	123.199	193.995	144.985	185.467
0.00335263	166.583	151.463	123.197	193.995	144.984	185.464
0.00335946	166.582	151.463	123.195	193.995	144.983	185.462
0.00336629	166.581	151.464	123.193	193.996	144.981	185.46
0.00337312	166.58	151.465	123.191	193.996	144.98	185.458
0.00337995	166.578	151.466	123.189	193.996	144.979	185.455
0.00338677	166.577	151.467	123.187	193.996	144.978	185.453
0.0033936	166.576	151.468	123.185	193.997	144.977	185.451
0.00340043	166.575	151.469	123.184	193.997	144.975	185.449
0.00340726	166.574	151.47	123.182	193.997	144.974	185.447
0.00341409	166.573	151.471	123.18	193.997	144.973	185.444
0.00342092	166.572	151.472	123.178	193.998	144.972	185.442
0.00342774	166.57	151.472	123.176	193.998	144.971	185.44
0.00343457	166.569	151.473	123.174	193.998	144.969	185.438
0.0034414	166.568	151.474	123.172	193.998	144.968	185.435
0.00344823	166.567	151.475	123.17	193.999	144.967	185.433
0.00345506	166.566	151.476	123.168	193.999	144.966	185.431
0.00346189	166.565	151.477	123.166	193.999	144.965	185.429
0.00346871	166.563	151.478	123.164	193.999	144.963	185.426
0.00347554	166.562	151.479	123.162	194	144.962	185.424
0.00348237	166.561	151.48	123.16	194	144.961	185.422
0.0034892	166.56	151.481	123.158	194	144.96	185.42
0.00349603	166.559	151.481	123.156	194	144.959	185.417
0.00350285	166.558	151.482	123.155	194.001	144.957	185.415
0.00350968	166.557	151.483	123.153	194.001	144.956	185.413
0.00351651	166.555	151.484	123.151	194.001	144.955	185.411
0.00352334	166.554	151.485	123.149	194.001	144.954	185.409
0.00353017	166.553	151.486	123.147	194.002	144.953	185.406
0.00353699	166.552	151.487	123.145	194.002	144.951	185.404
0.00354382	166.551	151.488	123.143	194.002	144.95	185.402
0.00355065	166.55	151.489	123.141	194.002	144.949	185.4
0.00355748	166.549	151.49	123.139	194.003	144.948	185.397
0.00356431	166.548	151.49	123.137	194.003	144.947	185.395
0.00357114	166.547	151.491	123.135	194.003	144.945	185.393
0.00357796	166.545	151.492	123.133	194.003	144.944	185.391
0.00358479	166.544	151.493	123.131	194.004	144.943	185.388
0.00359162	166.543	151.494	123.129	194.004	144.942	185.386
0.00359845	166.542	151.495	123.127	194.004	144.941	185.384
0.00360528	166.541	151.496	123.125	194.004	144.939	185.382
0.00361211	166.54	151.497	123.123	194.005	144.938	185.379
0.00361893	166.539	151.498	123.122	194.005	144.937	185.377
0.00362576	166.538	151.498	123.12	194.005	144.936	185.375
0.00363259	166.537	151.499	123.118	194.005	144.935	185.373
0.00363942	166.535	151.5	123.116	194.006	144.933	185.37
0.00364625	166.534	151.501	123.114	194.006	144.932	185.368
0.00365307	166.533	151.502	123.112	194.006	144.931	185.366
0.0036599	166.532	151.503	123.11	194.006	144.93	185.364
0.00366673	166.531	151.504	123.108	194.007	144.929	185.361
0.00367356	166.53	151.505	123.106	194.007	144.927	185.359
0.00368039	166.529	151.506	123.104	194.007	144.926	185.357
0.00368722	166.528	151.506	123.102	194.007	144.925	185.355
0.00369404	166.527	151.507	123.1	194.008	144.924	185.352
0.00370087	166.526	151.508	123.098	194.008	144.923	185.35
0.0037077	166.524	151.509	123.096	194.008	144.922	185.348
0.00371453	166.523	151.51	123.094	194.009	144.92	185.346
0.00372136	166.522	151.511	123.092	194.009	144.919	185.343
0.00372818	166.521	151.512	123.09	194.009	144.918	185.341
0.00373501	166.52	151.513	123.088	194.009	144.917	185.339
0.00374184	166.519	151.513	123.086	194.01	144.916	185.337
0.00374867	166.518	151.514	123.084	194.01	144.914	185.334
0.0037555	166.517	151.515	123.082	194.01	144.913	185.332
0.00376232	166.516	151.516	123.08	194.01	144.912	185.33
0.00376915	166.514	151.517	123.079	194.011	144.911	185.328
0.00377598	166.513	151.518	123.077	194.011	144.91	185.325
0.00378281	166.512	151.519	123.075	194.011	144.908	185.323
0.00378964	166.511	151.52	123.073	194.011	144.907	185.321
0.00379647	166.51	151.52	123.071	194.012	144.906	185.319
0.00380329	166.509	151.521	123.069	194.012	144.905	185.316
0.00381012	166.508	151.522	123.067	194.012	144.904	185.314
0.00381695	166.507	151.523	123.065	194.012	144.902	185.312
0.00382378	166.506	151.524	123.063	194.013	144.901	185.31
0.00383061	166.504	151.525	123.061	194.013	144.9	185.307
0.00383744	166.503	151.526	123.059	194.013	144.899	185.305
0.00384426	166.502	151.527	123.057	194.013	144.898	185.303
0.00385109	166.501	151.528	123.055	194.014	144.897	185.301
0.00385792	166.5	151.528	123.053	194.014	144.895	185.298
0.00386475	166.499	151.529	123.051	194.014	144.894	185.296
0.00387158	166.498	151.53	123.049	194.014	144.893	185.294
0.0038784	166.497	151.531	123.047	194.015	144.892	185.292
0.00388523	166.496	151.532	123.045	194.015	144.891	185.289
0.00389206	166.495	151.533	123.043	194.015	144.889	185.287
0.00389889	166.493	151.534	123.041	194.015	144.888	185.285
0.00390572	166.492	151.535	123.039	194.016	144.887	185.282
0.00391254	166.491	151.535	123.037	194.016	144.886	185.28
0.00391937	166.49	151.536	123.035	194.016	144.885	185.278
0.0039262	166.489	151.537	123.033	194.016	144.883	185.276
0.00393303	166.488	151.538	123.032	194.017	144.882	185.273
0.00393986	166.487	151.539	123.03	194.017	144.881	185.271
0.00394669	166.486	151.54	123.028	194.017	144.88	185.269
0.00395351	166.485	151.541	123.026	194.017	144.879	185.267
0.00396034	166.484	151.542	123.024	194.018	144.878	185.264
0.00396717	166.483	151.542	123.022	194.018	144.876	185.262
0.003974	166.481	151.543	123.02	194.018	144.875	185.26
0.00398083	166.48	151.544	123.018	194.019	144.874	185.258
0.00398765	166.479	151.545	123.016	194.019	144.873	185.255
0.00399448	166.478	151.546	123.014	194.019	144.872	185.253
0.00400131	166.477	151.547	123.012	194.019	144.87	185.251
0.00400814	166.476	151.548	123.01	194.02	144.869	185.249
0.00401497	166.475	151.549	123.008	194.02	144.868	185.246
0.0040218	166.474	151.549	123.006	194.02	144.867	185.244
0.00402862	166.473	151.55	123.004	194.02	144.866	185.242
0.00403545	166.472	151.551	123.002	194.021	144.864	185.24
0.00404228	166.471	151.552	123	194.021	144.863	185.237
0.00404911	166.469	151.553	122.998	194.021	144.862	185.235
0.00405594	166.468	151.554	122.996	194.021	144.861	185.233
0.00406277	166.467	151.555	122.994	194.022	144.86	185.231
0.00406959	166.466	151.556	122.992	194.022	144.859	185.228
0.00407642	166.465	151.556	122.99	194.022	144.857	185.226
0.00408325	166.464	151.557	122.988	194.022	144.856	185.224
0.00409008	166.463	151.558	122.986	194.023	144.855	185.222
0.0040969	166.462	151.559	122.984	194.023	144.854	185.219
0.00410373	166.461	151.56	122.982	194.023	144.853	185.217
0.00411056	166.46	151.561	122.98	194.023	144.851	185.215
0.00411739	166.459	151.562	122.978	194.024	144.85	185.212
0.00412422	166.458	151.562	122.976	194.024	144.849	185.21
0.00413105	166.457	151.563	122.974	194.024	144.848	185.208
0.00413788	166.455	151.564	122.972	194.024	144.847	185.206
0.0041447	166.454	151.565	122.97	194.025	144.846	185.203
0.00415153	166.453	151.566	122.968	194.025	144.844	185.201
0.00415836	166.452	151.567	122.966	194.025	144.843	185.199
0.00416519	166.451	151.568	122.964	194.025	144.842	185.197
0.00417202	166.45	151.569	122.962	194.026	144.841	185.194
0.00417884	166.449	151.569	122.961	194.026	144.84	185.192
0.00418567	166.448	151.57	122.959	194.026	144.838	185.19
0.0041925	166.447	151.571	122.957	194.026	144.837	185.188
0.00419933	166.446	151.572	122.955	194.027	144.836	185.185
0.00420616	166.445	151.573	122.953	194.027	144.835	185.183
0.00421298	166.444	151.574	122.951	194.027	144.834	185.181
0.00421981	166.443	151.575	122.949	194.028	144.833	185.179
0.00422664	166.441	151.575	122.947	194.028	144.831	185.176
0.00423347	166.44	151.576	122.945	194.028	144.83	185.174
0.0042403	166.439	151.577	122.943	194.028	144.829	185.172
0.00424713	166.438	151.578	122.941	194.029	144.828	185.17
0.00425395	166.437	151.579	122.939	194.029	144.827	185.167
0.00426078	166.436	151.58	122.937	194.029	144.825	185.165
0.00426761	166.435	151.581	122.935	194.029	144.824	185.163
0.00427444	166.434	151.581	122.933	194.03	144.823	185.16
0.00428127	166.433	151.582	122.931	194.03	144.822	185.158
0.00428809	166.432	151.583	122.929	194.03	144.821	185.156
0.00429492	166.431	151.584	122.927	194.03	144.82	185.154
0.00430175	166.43	151.585	122.925	194.031	144.818	185.151
0.00430858	166.429	151.586	122.923	194.031	144.817	185.149
0.00431541	166.428	151.587	122.921	194.031	144.816	185.147
0.00432223	166.426	151.587	122.919	194.031	144.815	185.145
0.00432906	166.425	151.588	122.917	194.032	144.814	185.142
0.00433589	166.424	151.589	122.915	194.032	144.813	185.14
0.00434272	166.423	151.59	122.913	194.032	144.811	185.138
0.00434955	166.422	151.591	122.911	194.032	144.81	185.136
0.00435638	166.421	151.592	122.909	194.033	144.809	185.133
0.0043632	166.42	151.593	122.907	194.033	144.808	185.131
0.00437003	166.419	151.593	122.905	194.033	144.807	185.129
0.00437686	166.418	151.594	122.903	194.033	144.805	185.126
0.00438369	166.417	151.595	122.901	194.034	144.804	185.124
0.00439052	166.416	151.596	122.899	194.034	144.803	185.122
0.00439735	166.415	151.597	122.897	194.034	144.802	185.12
0.00440417	166.414	151.598	122.895	194.035	144.801	185.117
0.004411	166.413	151.599	122.893	194.035	144.8	185.115
0.00441783	166.412	151.599	122.891	194.035	144.798	185.113
0.00442466	166.411	151.6	122.889	194.035	144.797	185.111
0.00443149	166.409	151.601	122.887	194.036	144.796	185.108
0.00443831	166.408	151.602	122.885	194.036	144.795	185.106
0.00444514	166.407	151.603	122.883	194.036	144.794	185.104
0.00445197	166.406	151.604	122.881	194.036	144.792	185.101
0.0044588	166.405	151.604	122.879	194.037	144.791	185.099
0.00446563	166.404	151.605	122.877	194.037	144.79	185.097
0.00447246	166.403	151.606	122.875	194.037	144.789	185.095
0.00447928	166.402	151.607	122.873	194.037	144.788	185.092
0.00448611	166.401	151.608	122.871	194.038	144.787	185.09
0.00449294	166.4	151.609	122.869	194.038	144.785	185.088
0.00449977	166.399	151.61	122.867	194.038	144.784	185.086
0.0045066	166.398	151.61	122.865	194.038	144.783	185.083
0.00451342	166.397	151.611	122.863	194.039	144.782	185.081
0.00452025	166.396	151.612	122.861	194.039	144.781	185.079
0.00452708	166.395	151.613	122.859	194.039	144.78	185.076
0.00453391	166.394	151.614	122.857	194.039	144.778	185.074
0.00454074	166.393	151.615	122.855	194.04	144.777	185.072
0.00454756	166.392	151.615	122.853	194.04	144.776	185.07
0.00455439	166.391	151.616	122.851	194.04	144.775	185.067
0.00456122	166.389	151.617	122.849	194.04	144.774	185.065
0.00456805	166.388	151.618	122.847	194.041	144.773	185.063
0.00457488	166.387	151.619	122.845	194.041	144.771	185.06
0.00458171	166.386	151.62	122.843	194.041	144.77	185.058
0.00458853	166.385	151.621	122.841	194.042	144.769	185.056
0.00459536	166.384	151.621	122.839	194.042	144.768	185.054
0.00460219	166.383	151.622	122.837	194.042	144.767	185.051
0.00460902	166.382	151.623	122.835	194.042	144.766	185.049
0.00461585	166.381	151.624	122.833	194.043	144.764	185.047
0.00462267	166.38	151.625	122.831	194.043	144.763	185.045
0.0046295	166.379	151.626	122.829	194.043	144.762	185.042
0.00463633	166.378	151.626	122.827	194.043	144.761	185.04
0.00464316	166.377	151.627	122.825	194.044	144.76	185.038
0.00464999	166.376	151.628	122.823	194.044	144.758	185.035
0.00465682	166.375	151.629	122.821	194.044	144.757	185.033
0.00466364	166.374	151.63	122.819	194.044	144.756	185.031
0.00467047	166.373	151.631	122.817	194.045	144.755	185.029
0.0046773	166.372	151.632	122.815	194.045	144.754	185.026
0.00468413	166.371	151.632	122.813	194.045	144.753	185.024
0.00469096	166.369	151.633	122.811	194.045	144.751	185.022
0.00469779	166.368	151.634	122.809	194.046	144.75	185.02
0.00470461	166.367	151.635	122.807	194.046	144.749	185.017
0.00471144	166.366	151.636	122.805	194.046	144.748	185.015
0.00471827	166.365	151.637	122.803	194.046	144.747	185.013
0.0047251	166.364	151.637	122.801	194.047	144.746	185.01
0.00473193	166.363	151.638	122.799	194.047	144.744	185.008
0.00473875	166.362	151.639	122.797	194.047	144.743	185.006
0.00474558	166.361	151.64	122.795	194.048	144.742	185.004
0.00475241	166.36	151.641	122.793	194.048	144.741	185.001
0.00475924	166.359	151.642	122.791	194.048	144.74	184.999
0.00476607	166.358	151.642	122.789	194.048	144.739	184.997
0.0047729	166.357	151.643	122.787	194.049	144.737	184.994
0.00477972	166.356	151.644	122.785	194.049	144.736	184.992
0.00478655	166.355	151.645	122.783	194.049	144.735	184.99
0.00479338	166.354	151.646	122.781	194.049	144.734	184.988
0.00480021	166.353	151.647	122.779	194.05	144.733	184.985
0.00480704	166.352	151.647	122.777	194.05	144.732	184.983
0.00481386	166.351	151.648	122.775	194.05	144.73	184.981
0.00482069	166.35	151.649	122.773	194.05	144.729	184.978
0.00482752	166.349	151.65	122.771	194.051	144.728	184.976
0.00483435	166.348	151.651	122.769	194.051	144.727	184.974
0.00484118	166.347	151.652	122.767	194.051	144.726	184.972
0.004848	166.346	151.652	122.765	194.051	144.725	184.969
0.00485483	166.345	151.653	122.763	194.052	144.723	184.967
0.00486166	166.343	151.654	122.761	194.052	144.722	184.965
0.00486849	166.342	151.655	122.759	194.052	144.721	184.962
0.00487532	166.341	151.656	122.757	194.052	144.72	184.96
0.00488215	166.34	151.657	122.755	194.053	144.719	184.958
0.00488897	166.339	151.657	122.753	194.053	144.718	184.955
0.0048958	166.338	151.658	122.751	194.053	144.716	184.953
0.00490263	166.337	151.659	122.749	194.053	144.715	184.951
0.00490946	166.336	151.66	122.747	194.054	144.714	184.949
0.00491629	166.335	151.661	122.745	194.054	144.713	184.946
0.00492311	166.334	151.661	122.743	194.054	144.712	184.944
0.00492994	166.333	151.662	122.741	194.055	144.711	184.942
0.00493677	166.332	151.663	122.739	194.055	144.709	184.939
0.0049436	166.331	151.664	122.737	194.055	144.708	184.937
0.00495043	166.33	151.665	122.735	194.055	144.707	184.935
0.00495726	166.329	151.666	122.733	194.056	144.706	184.933
0.00496408	166.328	151.666	122.73	194.056	144.705	184.93
0.00497091	166.327	151.667	122.728	194.056	144.704	184.928
0.00497774	166.326	151.668	122.726	194.056	144.702	184.926
0.00498457	166.325	151.669	122.724	194.057	144.701	184.923
0.0049914	166.324	151.67	122.722	194.057	144.7	184.921
0.00499823	166.323	151.67	122.72	194.057	144.699	184.919
0.00500505	166.322	151.671	122.718	194.057	144.698	184.917
0.00501188	166.321	151.672	122.716	194.058	144.697	184.914
0.00501871	166.32	151.673	122.714	194.058	144.695	184.912
0.00502554	166.319	151.674	122.712	194.058	144.694	184.91
0.00503237	166.318	151.675	122.71	194.058	144.693	184.907
0.00503919	166.317	151.675	122.708	194.059	144.692	184.905
0.00504602	166.316	151.676	122.706	194.059	144.691	184.903
0.00505285	166.315	151.677	122.704	194.059	144.69	184.901
0.00505968	166.314	151.678	122.702	194.059	144.689	184.898
0.00506651	166.313	151.679	122.7	194.06	144.687	184.896
0.00507333	166.312	151.68	122.698	194.06	144.686	184.894
0.00508016	166.311	151.68	122.696	194.06	144.685	184.891
0.00508699	166.31	151.681	122.694	194.061	144.684	184.889
0.00509382	166.309	151.682	122.692	194.061	144.683	184.887
0.00510065	166.308	151.683	122.69	194.061	144.682	184.885
0.00510748	166.307	151.684	122.688	194.061	144.68	184.882
0.0051143	166.306	151.684	122.686	194.062	144.679	184.88
0.00512113	166.305	151.685	122.684	194.062	144.678	184.878
0.00512796	166.304	151.686	122.682	194.062	144.677	184.875
0.00513479	166.302	151.687	122.68	194.062	144.676	184.873
0.00514162	166.301	151.688	122.678	194.063	144.675	184.871
0.00514844	166.3	151.689	122.676	194.063	144.673	184.869
0.00515527	166.299	151.689	122.674	194.063	144.672	184.866
0.0051621	166.298	151.69	122.672	194.063	144.671	184.864
0.00516893	166.297	151.691	122.67	194.064	144.67	184.862
0.00517576	166.296	151.692	122.667	194.064	144.669	184.859
0.00518258	166.295	151.693	122.665	194.064	144.668	184.857
0.00518941	166.294	151.694	122.663	194.064	144.666	184.855
0.00519624	166.293	151.694	122.661	194.065	144.665	184.853
0.00520307	166.292	151.695	122.659	194.065	144.664	184.85
0.0052099	166.291	151.696	122.657	194.065	144.663	184.848
0.00521673	166.29	151.697	122.655	194.065	144.662	184.846
0.00522355	166.289	151.698	122.653	194.066	144.661	184.843
0.00523038	166.288	151.698	122.651	194.066	144.66	184.841
0.00523721	166.287	151.699	122.649	194.066	144.658	184.839
0.00524404	166.286	151.7	122.647	194.066	144.657	184.837
0.00525087	166.285	151.701	122.645	194.067	144.656	184.834
0.00525769	166.284	151.702	122.643	194.067	144.655	184.832
0.00526452	166.283	151.702	122.641	194.067	144.654	184.83
0.00527135	166.282	151.703	122.639	194.068	144.653	184.827
0.00527818	166.281	151.704	122.637	194.068	144.651	184.825
0.00528501	166.28	151.705	122.635	194.068	144.65	184.823
0.00529184	166.279	151.706	122.633	194.068	144.649	184.82
0.00529866	166.278	151.707	122.631	194.069	144.648	184.818
0.00530549	166.277	151.707	122.629	194.069	144.647	184.816
0.00531232	166.276	151.708	122.627	194.069	144.646	184.814
0.00531915	166.275	151.709	122.625	194.069	144.645	184.811
0.00532598	166.274	151.71	122.623	194.07	144.643	184.809
0.00533281	166.273	151.71	122.621	194.07	144.642	184.807
0.00533963	166.272	151.711	122.619	194.07	144.641	184.804
0.00534646	166.271	151.712	122.617	194.07	144.64	184.802
0.00535329	166.27	151.713	122.615	194.071	144.639	184.8
0.00536012	166.269	151.714	122.613	194.071	144.638	184.797
0.00536695	166.268	151.714	122.611	194.071	144.636	184.795
0.00537377	166.267	151.715	122.609	194.071	144.635	184.793
0.0053806	166.266	151.716	122.606	194.072	144.634	184.791
0.00538743	166.265	151.717	122.604	194.072	144.633	184.788
0.00539426	166.264	151.718	122.602	194.072	144.632	184.786
0.00540109	166.263	151.718	122.6	194.072	144.631	184.784
0.00540792	166.262	151.719	122.598	194.073	144.63	184.781
0.00541474	166.261	151.72	122.596	194.073	144.628	184.779
0.00542157	166.26	151.721	122.594	194.073	144.627	184.777
0.0054284	166.259	151.722	122.592	194.074	144.626	184.774
0.00543523	166.258	151.722	122.59	194.074	144.625	184.772
0.00544206	166.257	151.723	122.588	194.074	144.624	184.77
0.00544888	166.256	151.724	122.586	194.074	144.623	184.768
0.00545571	166.255	151.725	122.584	194.075	144.621	184.765
0.00546254	166.254	151.726	122.582	194.075	144.62	184.763
0.00546937	166.253	151.726	122.58	194.075	144.619	184.761
0.0054762	166.252	151.727	122.578	194.075	144.618	184.758
0.00548302	166.251	151.728	122.576	194.076	144.617	184.756
0.00548985	166.25	151.729	122.574	194.076	144.616	184.754
0.00549668	166.249	151.73	122.572	194.076	144.615	184.751
0.00550351	166.248	151.73	122.57	194.076	144.613	184.749
0.00551034	166.247	151.731	122.568	194.077	144.612	184.747
0.00551717	166.246	151.732	122.566	194.077	144.611	184.745
0.00552399	166.245	151.733	122.564	194.077	144.61	184.742
0.00553082	166.244	151.733	122.562	194.077	144.609	184.74
0.00553765	166.243	151.734	122.56	194.078	144.608	184.738
0.00554448	166.242	151.735	122.558	194.078	144.606	184.735
0.00555131	166.241	151.736	122.555	194.078	144.605	184.733
0.00555813	166.24	151.737	122.553	194.078	144.604	184.731
0.00556496	166.239	151.737	122.551	194.079	144.603	184.728
0.00557179	166.238	151.738	122.549	194.079	144.602	184.726
0.00557862	166.237	151.739	122.547	194.079	144.601	184.724
0.00558545	166.236	151.74	122.545	194.079	144.6	184.722
0.00559228	166.235	151.741	122.543	194.08	144.598	184.719
0.0055991	166.234	151.741	122.541	194.08	144.597	184.717
0.00560593	166.233	151.742	122.539	194.08	144.596	184.715
0.00561276	166.232	151.743	122.537	194.081	144.595	184.712
0.00561959	166.231	151.744	122.535	194.081	144.594	184.71
0.00562642	166.23	151.745	122.533	194.081	144.593	184.708
0.00563325	166.229	151.745	122.531	194.081	144.591	184.705
0.00564007	166.228	151.746	122.529	194.082	144.59	184.703
0.0056469	166.227	151.747	122.527	194.082	144.589	184.701
0.00565373	166.226	151.748	122.525	194.082	144.588	184.699
0.00566056	166.225	151.749	122.523	194.082	144.587	184.696
0.00566739	166.224	151.749	122.521	194.083	144.586	184.694
0.00567421	166.223	151.75	122.519	194.083	144.585	184.692
0.00568104	166.222	151.751	122.516	194.083	144.583	184.689
0.00568787	166.221	151.752	122.514	194.083	144.582	184.687
0.0056947	166.22	151.753	122.512	194.084	144.581	184.685
0.00570153	166.219	151.753	122.51	194.084	144.58	184.682
0.00570836	166.218	151.754	122.508	194.084	144.579	184.68
0.00571518	166.217	151.755	122.506	194.084	144.578	184.678
0.00572201	166.216	151.756	122.504	194.085	144.577	184.675
0.00572884	166.215	151.756	122.502	194.085	144.575	184.673
0.00573567	166.214	151.757	122.5	194.085	144.574	184.671
0.0057425	166.213	151.758	122.498	194.085	144.573	184.669
0.00574932	166.212	151.759	122.496	194.086	144.572	184.666
0.00575615	166.211	151.76	122.494	194.086	144.571	184.664
0.00576298	166.21	151.76	122.492	194.086	144.57	184.662
0.00576981	166.209	151.761	122.49	194.086	144.569	184.659
0.00577664	166.208	151.762	122.488	194.087	144.567	184.657
0.00578346	166.207	151.763	122.486	194.087	144.566	184.655
0.00579029	166.206	151.764	122.484	194.087	144.565	184.652
0.00579712	166.205	151.764	122.482	194.087	144.564	184.65
0.00580395	166.204	151.765	122.479	194.088	144.563	184.648
0.00581078	166.203	151.766	122.477	194.088	144.562	184.645
0.00581761	166.202	151.767	122.475	194.088	144.561	184.643
0.00582443	166.202	151.768	122.473	194.089	144.559	184.641
0.00583126	166.201	151.768	122.471	194.089	144.558	184.639
0.00583809	166.2	151.769	122.469	194.089	144.557	184.636
0.00584492	166.199	151.77	122.467	194.089	144.556	184.634
0.00585175	166.198	151.771	122.465	194.09	144.555	184.632
0.00585858	166.197	151.772	122.463	194.09	144.554	184.629
0.0058654	166.196	151.772	122.461	194.09	144.553	184.627
0.00587223	166.195	151.773	122.459	194.09	144.551	184.625
0.00587906	166.194	151.774	122.457	194.091	144.55	184.622
0.00588589	166.193	151.775	122.455	194.091	144.549	184.62
0.00589272	166.192	151.776	122.453	194.091	144.548	184.618
0.00589954	166.191	151.776	122.451	194.091	144.547	184.615
0.00590637	166.19	151.777	122.449	194.092	144.546	184.613
0.0059132	166.189	151.778	122.446	194.092	144.544	184.611
0.00592003	166.188	151.779	122.444	194.092	144.543	184.609
0.00592686	166.187	151.779	122.442	194.092	144.542	184.606
0.00593369	166.186	151.78	122.44	194.093	144.541	184.604
0.00594051	166.185	151.781	122.438	194.093	144.54	184.602
0.00594734	166.184	151.782	122.436	194.093	144.539	184.599
0.00595417	166.183	151.783	122.434	194.093	144.538	184.597
0.005961	166.182	151.783	122.432	194.094	144.537	184.595
0.00596783	166.181	151.784	122.43	194.094	144.535	184.592
0.00597465	166.18	151.785	122.428	194.094	144.534	184.59
0.00598148	166.179	151.786	122.426	194.094	144.533	184.588
0.00598831	166.178	151.786	122.424	194.095	144.532	184.585
0.00599514	166.177	151.787	122.422	194.095	144.531	184.583
0.00600197	166.176	151.788	122.42	194.095	144.53	184.581
0.00600879	166.175	151.789	122.418	194.096	144.529	184.578
0.00601562	166.174	151.789	122.415	194.096	144.527	184.576
0.00602245	166.173	151.79	122.413	194.096	144.526	184.574
0.00602928	166.172	151.791	122.411	194.096	144.525	184.572
0.00603611	166.171	151.792	122.409	194.097	144.524	184.569
0.00604294	166.17	151.793	122.407	194.097	144.523	184.567
0.00604976	166.169	151.793	122.405	194.097	144.522	184.565
0.00605659	166.168	151.794	122.403	194.097	144.521	184.562
0.00606342	166.167	151.795	122.401	194.098	144.519	184.56
0.00607025	166.166	151.796	122.399	194.098	144.518	184.558
0.00607708	166.166	151.796	122.397	194.098	144.517	184.555
0.0060839	166.165	151.797	122.395	194.098	144.516	184.553
0.00609073	166.164	151.798	122.393	194.099	144.515	184.551
0.00609756	166.163	151.799	122.391	194.099	144.514	184.548
0.00610439	166.162	151.799	122.389	194.099	144.513	184.546
0.00611122	166.161	151.8	122.386	194.099	144.511	184.544
0.00611805	166.16	151.801	122.384	194.1	144.51	184.541
0.00612487	166.159	151.802	122.382	194.1	144.509	184.539
0.0061317	166.158	151.803	122.38	194.1	144.508	184.537
0.00613853	166.157	151.803	122.378	194.1	144.507	184.535
0.00614536	166.156	151.804	122.376	194.101	144.506	184.532
0.00615219	166.155	151.805	122.374	194.101	144.505	184.53
0.00615902	166.154	151.806	122.372	194.101	144.503	184.528
0.00616584	166.153	151.806	122.37	194.101	144.502	184.525
0.00617267	166.152	151.807	122.368	194.102	144.501	184.523
0.0061795	166.151	151.808	122.366	194.102	144.5	184.521
0.00618633	166.15	151.809	122.364	194.102	144.499	184.518
0.00619315	166.149	151.809	122.362	194.102	144.498	184.516
0.00619998	166.148	151.81	122.36	194.103	144.497	184.514
0.00620681	166.147	151.811	122.357	194.103	144.496	184.511
0.00621364	166.146	151.812	122.355	194.103	144.494	184.509
0.00622047	166.145	151.812	122.353	194.103	144.493	184.507
0.0062273	166.144	151.813	122.351	194.104	144.492	184.504
0.00623412	166.143	151.814	122.349	194.104	144.491	184.502
0.00624095	166.142	151.815	122.347	194.104	144.49	184.5
0.00624778	166.141	151.816	122.345	194.105	144.489	184.497
0.00625461	166.14	151.816	122.343	194.105	144.488	184.495
0.00626144	166.14	151.817	122.341	194.105	144.486	184.493
0.00626827	166.139	151.818	122.339	194.105	144.485	184.49
0.00627509	166.138	151.819	122.337	194.106	144.484	184.488
0.00628192	166.137	151.819	122.335	194.106	144.483	184.486
0.00628875	166.136	151.82	122.332	194.106	144.482	184.484
0.00629558	166.135	151.821	122.33	194.106	144.481	184.481
0.00630241	166.134	151.822	122.328	194.107	144.48	184.479
0.00630923	166.133	151.822	122.326	194.107	144.478	184.477
0.00631606	166.132	151.823	122.324	194.107	144.477	184.474
0.00632289	166.131	151.824	122.322	194.107	144.476	184.472
0.00632972	166.13	151.825	122.32	194.108	144.475	184.47
0.00633655	166.129	151.825	122.318	194.108	144.474	184.467
0.00634338	166.128	151.826	122.316	194.108	144.473	184.465
0.0063502	166.127	151.827	122.314	194.108	144.472	184.463
0.00635703	166.126	151.828	122.312	194.109	144.471	184.46
0.00636386	166.125	151.828	122.31	194.109	144.469	184.458
0.00637069	166.124	151.829	122.307	194.109	144.468	184.456
0.00637752	166.123	151.83	122.305	194.109	144.467	184.453
0.00638434	166.122	151.831	122.303	194.11	144.466	184.451
0.00639117	166.121	151.831	122.301	194.11	144.465	184.449
0.006398	166.12	151.832	122.299	194.11	144.464	184.446
0.00640483	166.12	151.833	122.297	194.11	144.463	184.444
0.00641166	166.119	151.834	122.295	194.111	144.461	184.442
0.00641848	166.118	151.834	122.293	194.111	144.46	184.439
0.00642531	166.117	151.835	122.291	194.111	144.459	184.437
0.00643214	166.116	151.836	122.289	194.111	144.458	184.435
0.00643897	166.115	151.837	122.287	194.112	144.457	184.432
0.0064458	166.114	151.837	122.285	194.112	144.456	184.43
0.00645263	166.113	151.838	122.282	194.112	144.455	184.428
0.00645945	166.112	151.839	122.28	194.112	144.454	184.425
0.00646628	166.111	151.84	122.278	194.113	144.452	184.423
0.00647311	166.11	151.84	122.276	194.113	144.451	184.421
0.00647994	166.109	151.841	122.274	194.113	144.45	184.419
0.00648677	166.108	151.842	122.272	194.113	144.449	184.416
0.00649359	166.107	151.843	122.27	194.114	144.448	184.414
0.00650042	166.106	151.843	122.268	194.114	144.447	184.412
0.00650725	166.105	151.844	122.266	194.114	144.446	184.409
0.00651408	166.104	151.845	122.264	194.114	144.444	184.407
0.00652091	166.104	151.846	122.262	194.115	144.443	184.405
0.00652774	166.103	151.846	122.26	194.115	144.442	184.402
0.00653456	166.102	151.847	122.257	194.115	144.441	184.4
0.00654139	166.101	151.848	122.255	194.115	144.44	184.398
0.00654822	166.1	151.849	122.253	194.116	144.439	184.395
0.00655505	166.099	151.849	122.251	194.116	144.438	184.393
0.00656188	166.098	151.85	122.249	194.116	144.437	184.391
0.00656871	166.097	151.851	122.247	194.117	144.435	184.388
0.00657553	166.096	151.852	122.245	194.117	144.434	184.386
0.00658236	166.095	151.852	122.243	194.117	144.433	184.384
0.00658919	166.094	151.853	122.241	194.117	144.432	184.381
0.00659602	166.093	151.854	122.239	194.118	144.431	184.379
0.00660285	166.092	151.855	122.236	194.118	144.43	184.377
0.00660967	166.091	151.855	122.234	194.118	144.429	184.374
0.0066165	166.09	151.856	122.232	194.118	144.427	184.372
0.00662333	166.089	151.857	122.23	194.119	144.426	184.37
0.00663016	166.089	151.858	122.228	194.119	144.425	184.367
0.00663699	166.088	151.858	122.226	194.119	144.424	184.365
0.00664381	166.087	151.859	122.224	194.119	144.423	184.363
0.00665064	166.086	151.86	122.222	194.12	144.422	184.36
0.00665747	166.085	151.86	122.22	194.12	144.421	184.358
0.0066643	166.084	151.861	122.218	194.12	144.42	184.356
0.00667113	166.083	151.862	122.216	194.12	144.418	184.354
0.00667796	166.082	151.863	122.213	194.121	144.417	184.351
0.00668478	166.081	151.863	122.211	194.121	144.416	184.349
0.00669161	166.08	151.864	122.209	194.121	144.415	184.347
0.00669844	166.079	151.865	122.207	194.121	144.414	184.344
0.00670527	166.078	151.866	122.205	194.122	144.413	184.342
0.0067121	166.077	151.866	122.203	194.122	144.412	184.34
0.00671892	166.076	151.867	122.201	194.122	144.411	184.337
0.00672575	166.075	151.868	122.199	194.122	144.409	184.335
0.00673258	166.074	151.869	122.197	194.123	144.408	184.333
0.00673941	166.074	151.869	122.195	194.123	144.407	184.33
0.00674624	166.073	151.87	122.192	194.123	144.406	184.328
0.00675307	166.072	151.871	122.19	194.123	144.405	184.326
0.00675989	166.071	151.871	122.188	194.124	144.404	184.323
0.00676672	166.07	151.872	122.186	194.124	144.403	184.321
0.00677355	166.069	151.873	122.184	194.124	144.402	184.319
0.00678038	166.068	151.874	122.182	194.124	144.4	184.316
0.00678721	166.067	151.874	122.18	194.125	144.399	184.314
0.00679404	166.066	151.875	122.178	194.125	144.398	184.312
0.00680086	166.065	151.876	122.176	194.125	144.397	184.309
0.00680769	166.064	151.877	122.174	194.125	144.396	184.307
0.00681452	166.063	151.877	122.172	194.126	144.395	184.305
0.00682135	166.062	151.878	122.169	194.126	144.394	184.302
0.00682818	166.061	151.879	122.167	194.126	144.393	184.3
0.006835	166.06	151.88	122.165	194.126	144.391	184.298
0.00684183	166.059	151.88	122.163	194.127	144.39	184.295
0.00684866	166.059	151.881	122.161	194.127	144.389	184.293
0.00685549	166.058	151.882	122.159	194.127	144.388	184.291
0.00686232	166.057	151.882	122.157	194.127	144.387	184.288
0.00686915	166.056	151.883	122.155	194.128	144.386	184.286
0.00687597	166.055	151.884	122.153	194.128	144.385	184.284
0.0068828	166.054	151.885	122.15	194.128	144.384	184.282
0.00688963	166.053	151.885	122.148	194.128	144.382	184.279
0.00689646	166.052	151.886	122.146	194.129	144.381	184.277
0.00690329	166.051	151.887	122.144	194.129	144.38	184.275
0.00691011	166.05	151.888	122.142	194.129	144.379	184.272
0.00691694	166.049	151.888	122.14	194.129	144.378	184.27
0.00692377	166.048	151.889	122.138	194.13	144.377	184.268
0.0069306	166.047	151.89	122.136	194.13	144.376	184.265
0.00693743	166.046	151.89	122.134	194.13	144.375	184.263
0.00694425	166.046	151.891	122.132	194.13	144.373	184.261
0.00695108	166.045	151.892	122.129	194.131	144.372	184.258
0.00695791	166.044	151.893	122.127	194.131	144.371	184.256
0.00696474	166.043	151.893	122.125	194.131	144.37	184.254
0.00697157	166.042	151.894	122.123	194.131	144.369	184.251
0.0069784	166.041	151.895	122.121	194.132	144.368	184.249
0.00698522	166.04	151.895	122.119	194.132	144.367	184.247
0.00699205	166.039	151.896	122.117	194.132	144.366	184.244
0.00699888	166.038	151.897	122.115	194.132	144.365	184.242
0.00700571	166.037	151.897	122.113	194.133	144.363	184.24
0.00701254	166.036	151.898	122.11	194.133	144.362	184.237
0.00701936	166.035	151.899	122.108	194.133	144.361	184.235
0.00702619	166.034	151.9	122.106	194.133	144.36	184.233
0.00703302	166.034	151.9	122.104	194.134	144.359	184.23
0.00703985	166.033	151.901	122.102	194.134	144.358	184.228
0.00704668	166.032	151.902	122.1	194.134	144.357	184.226
0.00705351	166.031	151.902	122.098	194.134	144.356	184.223
0.00706033	166.03	151.903	122.096	194.135	144.354	184.221
0.00706716	166.029	151.904	122.094	194.135	144.353	184.219
0.00707399	166.028	151.904	122.091	194.135	144.352	184.216
0.00708082	166.027	151.905	122.089	194.135	144.351	184.214
0.00708765	166.026	151.906	122.087	194.136	144.35	184.212
0.00709448	166.025	151.907	122.085	194.136	144.349	184.209
0.0071013	166.024	151.907	122.083	194.136	144.348	184.207
0.00710813	166.023	151.908	122.081	194.136	144.347	184.205
0.00711496	166.023	151.909	122.079	194.137	144.345	184.202
0.00712179	166.022	151.909	122.077	194.137	144.344	184.2
0.00712862	166.021	151.91	122.075	194.137	144.343	184.198
0.00713544	166.02	151.911	122.073	194.137	144.342	184.195
0.00714227	166.019	151.911	122.07	194.138	144.341	184.193
0.0071491	166.018	151.912	122.068	194.138	144.34	184.191
0.00715593	166.017	151.913	122.066	194.138	144.339	184.188
0.00716276	166.016	151.914	122.064	194.138	144.338	184.186
0.00716959	166.015	151.914	122.062	194.139	144.337	184.184
0.00717641	166.014	151.915	122.06	194.139	144.335	184.181
0.00718324	166.013	151.916	122.058	194.139	144.334	184.179
0.00719007	166.013	151.916	122.056	194.139	144.333	184.177
0.0071969	166.012	151.917	122.054	194.14	144.332	184.174
0.00720373	166.011	151.918	122.051	194.14	144.331	184.172
0.00721055	166.01	151.918	122.049	194.14	144.33	184.17
0.00721738	166.009	151.919	122.047	194.14	144.329	184.167
0.00722421	166.008	151.92	122.045	194.141	144.328	184.165
0.00723104	166.007	151.921	122.043	194.141	144.326	184.163
0.00723787	166.006	151.921	122.041	194.141	144.325	184.16
0.00724469	166.005	151.922	122.039	194.141	144.324	184.158
0.00725152	166.004	151.923	122.037	194.142	144.323	184.156
0.00725835	166.003	151.923	122.034	194.142	144.322	184.153
0.00726518	166.003	151.924	122.032	194.142	144.321	184.151
0.00727201	166.002	151.925	122.03	194.142	144.32	184.149
0.00727883	166.001	151.925	122.028	194.142	144.319	184.146
0.00728566	166	151.926	122.026	194.143	144.318	184.144
0.00729249	165.999	151.927	122.024	194.143	144.316	184.142
0.00729932	165.998	151.928	122.022	194.143	144.315	184.139
0.00730615	165.997	151.928	122.02	194.143	144.314	184.137
0.00731298	165.996	151.929	122.018	194.144	144.313	184.135
0.0073198	165.995	151.93	122.015	194.144	144.312	184.132
0.00732663	165.994	151.93	122.013	194.144	144.311	184.13
0.00733346	165.994	151.931	122.011	194.144	144.31	184.128
0.00734029	165.993	151.932	122.009	194.145	144.309	184.125
0.00734712	165.992	151.933	122.007	194.145	144.307	184.123
0.00735394	165.991	151.933	122.005	194.145	144.306	184.121
0.00736077	165.99	151.934	122.003	194.145	144.305	184.118
0.0073676	165.989	151.935	122.001	194.146	144.304	184.116
0.00737443	165.988	151.935	121.998	194.146	144.303	184.114
0.00738126	165.987	151.936	121.996	194.146	144.302	184.111
0.00738809	165.986	151.937	121.994	194.146	144.301	184.109
0.00739491	165.985	151.937	121.992	194.147	144.3	184.107
0.00740174	165.984	151.938	121.99	194.147	144.299	184.104
0.00740857	165.984	151.939	121.988	194.147	144.297	184.102
0.0074154	165.983	151.94	121.986	194.147	144.296	184.1
0.00742223	165.982	151.94	121.984	194.148	144.295	184.097
0.00742906	165.981	151.941	121.981	194.148	144.294	184.095
0.00743588	165.98	151.942	121.979	194.148	144.293	184.093
0.00744271	165.979	151.942	121.977	194.148	144.292	184.09
0.00744954	165.978	151.943	121.975	194.149	144.291	184.088
0.00745637	165.977	151.944	121.973	194.149	144.29	184.086
0.0074632	165.976	151.944	121.971	194.149	144.289	184.083
0.00747002	165.975	151.945	121.969	194.149	144.287	184.081
0.00747685	165.975	151.946	121.967	194.15	144.286	184.079
0.00748368	165.974	151.947	121.965	194.15	144.285	184.076
0.00749051	165.973	151.947	121.962	194.15	144.284	184.074
0.00749734	165.972	151.948	121.96	194.15	144.283	184.072
0.00750417	165.971	151.949	121.958	194.151	144.282	184.069
0.00751099	165.97	151.949	121.956	194.151	144.281	184.067
0.00751782	165.969	151.95	121.954	194.151	144.28	184.065
0.00752465	165.968	151.951	121.952	194.151	144.279	184.062
0.00753148	165.967	151.951	121.95	194.152	144.277	184.06
0.00753831	165.966	151.952	121.948	194.152	144.276	184.058
0.00754513	165.965	151.953	121.945	194.152	144.275	184.055
0.00755196	165.965	151.954	121.943	194.152	144.274	184.053
0.00755879	165.964	151.954	121.941	194.153	144.273	184.051
0.00756562	165.963	151.955	121.939	194.153	144.272	184.048
0.00757245	165.962	151.956	121.937	194.153	144.271	184.046
0.00757927	165.961	151.956	121.935	194.153	144.27	184.044
0.0075861	165.96	151.957	121.933	194.154	144.269	184.041
0.00759293	165.959	151.958	121.931	194.154	144.267	184.039
0.00759976	165.958	151.958	121.928	194.154	144.266	184.037
0.00760659	165.957	151.959	121.926	194.154	144.265	184.034
0.00761342	165.957	151.96	121.924	194.155	144.264	184.032
0.00762024	165.956	151.961	121.922	194.155	144.263	184.03
0.00762707	165.955	151.961	121.92	194.155	144.262	184.027
0.0076339	165.954	151.962	121.918	194.155	144.261	184.025
0.00764073	165.953	151.963	121.916	194.156	144.26	184.023
0.00764756	165.952	151.963	121.913	194.156	144.259	184.02
0.00765438	165.951	151.964	121.911	194.156	144.257	184.018
0.00766121	165.95	151.965	121.909	194.156	144.256	184.016
0.00766804	165.949	151.965	121.907	194.157	144.255	184.013
0.00767487	165.949	151.966	121.905	194.157	144.254	184.011
0.0076817	165.948	151.967	121.903	194.157	144.253	184.009
0.00768853	165.947	151.968	121.901	194.157	144.252	184.006
0.00769535	165.946	151.968	121.899	194.157	144.251	184.004
0.00770218	165.945	151.969	121.896	194.158	144.25	184.001
0.00770901	165.944	151.97	121.894	194.158	144.249	183.999
0.00771584	165.943	151.97	121.892	194.158	144.247	183.997
0.00772267	165.942	151.971	121.89	194.158	144.246	183.994
0.0077295	165.941	151.972	121.888	194.159	144.245	183.992
0.00773632	165.941	151.972	121.886	194.159	144.244	183.99
0.00774315	165.94	151.973	121.884	194.159	144.243	183.987
0.00774998	165.939	151.974	121.881	194.159	144.242	183.985
0.00775681	165.938	151.974	121.879	194.16	144.241	183.983
0.00776364	165.937	151.975	121.877	194.16	144.24	183.98
0.00777046	165.936	151.976	121.875	194.16	144.239	183.978
0.00777729	165.935	151.976	121.873	194.16	144.237	183.976
0.00778412	165.934	151.977	121.871	194.161	144.236	183.973
0.00779095	165.933	151.978	121.869	194.161	144.235	183.971
0.00779778	165.933	151.978	121.867	194.161	144.234	183.969
0.00780461	165.932	151.979	121.864	194.161	144.233	183.966
0.00781143	165.931	151.98	121.862	194.162	144.232	183.964
0.00781826	165.93	151.98	121.86	194.162	144.231	183.962
0.00782509	165.929	151.981	121.858	194.162	144.23	183.959
0.00783192	165.928	151.982	121.856	194.162	144.229	183.957
0.00783875	165.927	151.982	121.854	194.163	144.228	183.955
0.00784557	165.926	151.983	121.852	194.163	144.226	183.952
0.0078524	165.925	151.984	121.849	194.163	144.225	183.95
0.00785923	165.925	151.984	121.847	194.163	144.224	183.948
0.00786606	165.924	151.985	121.845	194.163	144.223	183.945
0.00787289	165.923	151.986	121.843	194.164	144.222	183.943
0.00787972	165.922	151.986	121.841	194.164	144.221	183.941
0.00788654	165.921	151.987	121.839	194.164	144.22	183.938
0.00789337	165.92	151.988	121.837	194.164	144.219	183.936
0.0079002	165.919	151.989	121.835	194.165	144.218	183.934
0.00790703	165.918	151.989	121.832	194.165	144.217	183.931
0.00791386	165.918	151.99	121.83	194.165	144.215	183.929
0.00792068	165.917	151.991	121.828	194.165	144.214	183.927
0.00792751	165.916	151.991	121.826	194.166	144.213	183.924
0.00793434	165.915	151.992	121.824	194.166	144.212	183.922
0.00794117	165.914	151.993	121.822	194.166	144.211	183.92
0.007948	165.913	151.993	121.82	194.166	144.21	183.917
0.00795483	165.912	151.994	121.817	194.167	144.209	183.915
0.00796165	165.911	151.995	121.815	194.167	144.208	183.913
0.00796848	165.911	151.995	121.813	194.167	144.207	183.91
0.00797531	165.91	151.996	121.811	194.167	144.205	183.908
0.00798214	165.909	151.997	121.809	194.168	144.204	183.906
0.00798897	165.908	151.997	121.807	194.168	144.203	183.903
0.00799579	165.907	151.998	121.805	194.168	144.202	183.901
0.00800262	165.906	151.998	121.802	194.168	144.201	183.898
0.00800945	165.905	151.999	121.8	194.168	144.2	183.896
0.00801628	165.904	152	121.798	194.169	144.199	183.894
0.00802311	165.904	152	121.796	194.169	144.198	183.891
0.00802994	165.903	152.001	121.794	194.169	144.197	183.889
0.00803676	165.902	152.002	121.792	194.169	144.196	183.887
0.00804359	165.901	152.002	121.79	194.17	144.194	183.884
0.00805042	165.9	152.003	121.788	194.17	144.193	183.882
0.00805725	165.899	152.004	121.785	194.17	144.192	183.88
0.00806408	165.898	152.004	121.783	194.17	144.191	183.877
0.0080709	165.897	152.005	121.781	194.171	144.19	183.875
0.00807773	165.897	152.006	121.779	194.171	144.189	183.873
0.00808456	165.896	152.006	121.777	194.171	144.188	183.87
0.00809139	165.895	152.007	121.775	194.171	144.187	183.868
0.00809822	165.894	152.008	121.773	194.172	144.186	183.866
0.00810504	165.893	152.008	121.77	194.172	144.185	183.863
0.00811187	165.892	152.009	121.768	194.172	144.183	183.861
0.0081187	165.891	152.01	121.766	194.172	144.182	183.859
0.00812553	165.89	152.01	121.764	194.172	144.181	183.856
0.00813236	165.89	152.011	121.762	194.173	144.18	183.854
0.00813919	165.889	152.012	121.76	194.173	144.179	183.852
0.00814601	165.888	152.012	121.758	194.173	144.178	183.849
0.00815284	165.887	152.013	121.755	194.173	144.177	183.847
0.00815967	165.886	152.014	121.753	194.174	144.176	183.845
0.0081665	165.885	152.014	121.751	194.174	144.175	183.842
0.00817333	165.884	152.015	121.749	194.174	144.173	183.84
0.00818015	165.883	152.016	121.747	194.174	144.172	183.838
0.00818698	165.883	152.016	121.745	194.175	144.171	183.835
0.00819381	165.882	152.017	121.743	194.175	144.17	183.833
0.00820064	165.881	152.018	121.74	194.175	144.169	183.831
0.00820747	165.88	152.018	121.738	194.175	144.168	183.828
0.00821429	165.879	152.019	121.736	194.176	144.167	183.826
0.00822112	165.878	152.019	121.734	194.176	144.166	183.824
0.00822795	165.877	152.02	121.732	194.176	144.165	183.821
0.00823478	165.876	152.021	121.73	194.176	144.164	183.819
0.00824161	165.876	152.021	121.727	194.176	144.162	183.817
0.00824844	165.875	152.022	121.725	194.177	144.161	183.814
0.00825526	165.874	152.023	121.723	194.177	144.16	183.812
0.00826209	165.873	152.023	121.721	194.177	144.159	183.81
0.00826892	165.872	152.024	121.719	194.177	144.158	183.807
0.00827575	165.871	152.025	121.717	194.178	144.157	183.805
0.00828258	165.87	152.025	121.715	194.178	144.156	183.802
0.0082894	165.87	152.026	121.712	194.178	144.155	183.8
0.00829623	165.869	152.027	121.71	194.178	144.154	183.798
0.00830306	165.868	152.027	121.708	194.179	144.153	183.795
0.00830989	165.867	152.028	121.706	194.179	144.151	183.793
0.00831672	165.866	152.029	121.704	194.179	144.15	183.791
0.00832355	165.865	152.029	121.702	194.179	144.149	183.788
0.00833037	165.864	152.03	121.7	194.179	144.148	183.786
0.0083372	165.864	152.03	121.697	194.18	144.147	183.784
0.00834403	165.863	152.031	121.695	194.18	144.146	183.781
0.00835086	165.862	152.032	121.693	194.18	144.145	183.779
0.00835769	165.861	152.032	121.691	194.18	144.144	183.777
0.00836451	165.86	152.033	121.689	194.181	144.143	183.774
0.00837134	165.859	152.034	121.687	194.181	144.142	183.772
0.00837817	165.858	152.034	121.685	194.181	144.141	183.77
0.008385	165.858	152.035	121.682	194.181	144.139	183.767
0.00839183	165.857	152.036	121.68	194.182	144.138	183.765
0.00839866	165.856	152.036	121.678	194.182	144.137	183.763
0.00840548	165.855	152.037	121.676	194.182	144.136	183.76
0.00841231	165.854	152.038	121.674	194.182	144.135	183.758
0.00841914	165.853	152.038	121.672	194.182	144.134	183.756
0.00842597	165.852	152.039	121.669	194.183	144.133	183.753
0.0084328	165.851	152.039	121.667	194.183	144.132	183.751
0.00843962	165.851	152.04	121.665	194.183	144.131	183.749
0.00844645	165.85	152.041	121.663	194.183	144.13	183.746
0.00845328	165.849	152.041	121.661	194.184	144.128	183.744
0.00846011	165.848	152.042	121.659	194.184	144.127	183.742
0.00846694	165.847	152.043	121.657	194.184	144.126	183.739
0.00847377	165.846	152.043	121.654	194.184	144.125	183.737
0.00848059	165.845	152.044	121.652	194.185	144.124	183.735
0.00848742	165.845	152.045	121.65	194.185	144.123	183.732
0.00849425	165.844	152.045	121.648	194.185	144.122	183.73
0.00850108	165.843	152.046	121.646	194.185	144.121	183.727
0.00850791	165.842	152.046	121.644	194.185	144.12	183.725
0.00851474	165.841	152.047	121.642	194.186	144.119	183.723
0.00852156	165.84	152.048	121.639	194.186	144.118	183.72
0.00852839	165.84	152.048	121.637	194.186	144.116	183.718
0.00853522	165.839	152.049	121.635	194.186	144.115	183.716
0.00854205	165.838	152.05	121.633	194.187	144.114	183.713
0.00854888	165.837	152.05	121.631	194.187	144.113	183.711
0.0085557	165.836	152.051	121.629	194.187	144.112	183.709
0.00856253	165.835	152.052	121.626	194.187	144.111	183.706
0.00856936	165.834	152.052	121.624	194.187	144.11	183.704
0.00857619	165.834	152.053	121.622	194.188	144.109	183.702
0.00858302	165.833	152.053	121.62	194.188	144.108	183.699
0.00858985	165.832	152.054	121.618	194.188	144.107	183.697
0.00859667	165.831	152.055	121.616	194.188	144.105	183.695
0.0086035	165.83	152.055	121.614	194.189	144.104	183.692
0.00861033	165.829	152.056	121.611	194.189	144.103	183.69
0.00861716	165.828	152.057	121.609	194.189	144.102	183.688
0.00862399	165.828	152.057	121.607	194.189	144.101	183.685
0.00863081	165.827	152.058	121.605	194.189	144.1	183.683
0.00863764	165.826	152.058	121.603	194.19	144.099	183.681
0.00864447	165.825	152.059	121.601	194.19	144.098	183.678
0.0086513	165.824	152.06	121.598	194.19	144.097	183.676
0.00865813	165.823	152.06	121.596	194.19	144.096	183.674
0.00866496	165.822	152.061	121.594	194.191	144.095	183.671
0.00867178	165.822	152.062	121.592	194.191	144.093	183.669
0.00867861	165.821	152.062	121.59	194.191	144.092	183.666
0.00868544	165.82	152.063	121.588	194.191	144.091	183.664
0.00869227	165.819	152.063	121.585	194.191	144.09	183.662
0.0086991	165.818	152.064	121.583	194.192	144.089	183.659
0.00870592	165.817	152.065	121.581	194.192	144.088	183.657
0.00871275	165.817	152.065	121.579	194.192	144.087	183.655
0.00871958	165.816	152.066	121.577	194.192	144.086	183.652
0.00872641	165.815	152.067	121.575	194.193	144.085	183.65
0.00873324	165.814	152.067	121.573	194.193	144.084	183.648
0.00874006	165.813	152.068	121.57	194.193	144.083	183.645
0.00874689	165.812	152.068	121.568	194.193	144.081	183.643
0.00875372	165.811	152.069	121.566	194.194	144.08	183.641
0.00876055	165.811	152.07	121.564	194.194	144.079	183.638
0.00876738	165.81	152.07	121.562	194.194	144.078	183.636
0.00877421	165.809	152.071	121.56	194.194	144.077	183.634
0.00878103	165.808	152.071	121.557	194.194	144.076	183.631
0.00878786	165.807	152.072	121.555	194.195	144.075	183.629
0.00879469	165.806	152.073	121.553	194.195	144.074	183.627
0.00880152	165.805	152.073	121.551	194.195	144.073	183.624
0.00880835	165.805	152.074	121.549	194.195	144.072	183.622
0.00881517	165.804	152.075	121.547	194.196	144.071	183.62
0.008822	165.803	152.075	121.544	194.196	144.069	183.617
0.00882883	165.802	152.076	121.542	194.196	144.068	183.615
0.00883566	165.801	152.076	121.54	194.196	144.067	183.612
0.00884249	165.8	152.077	121.538	194.196	144.066	183.61
0.00884932	165.8	152.078	121.536	194.197	144.065	183.608
0.00885614	165.799	152.078	121.534	194.197	144.064	183.605
0.00886297	165.798	152.079	121.531	194.197	144.063	183.603
0.0088698	165.797	152.079	121.529	194.197	144.062	183.601
0.00887663	165.796	152.08	121.527	194.198	144.061	183.598
0.00888346	165.795	152.081	121.525	194.198	144.06	183.596
0.00889028	165.795	152.081	121.523	194.198	144.059	183.594
0.00889711	165.794	152.082	121.521	194.198	144.058	183.591
0.00890394	165.793	152.083	121.519	194.198	144.056	183.589
0.00891077	165.792	152.083	121.516	194.199	144.055	183.587
0.0089176	165.791	152.084	121.514	194.199	144.054	183.584
0.00892443	165.79	152.084	121.512	194.199	144.053	183.582
0.00893125	165.79	152.085	121.51	194.199	144.052	183.58
0.00893808	165.789	152.086	121.508	194.2	144.051	183.577
0.00894491	165.788	152.086	121.506	194.2	144.05	183.575
0.00895174	165.787	152.087	121.503	194.2	144.049	183.573
0.00895857	165.786	152.087	121.501	194.2	144.048	183.57
0.00896539	165.785	152.088	121.499	194.2	144.047	183.568
0.00897222	165.784	152.089	121.497	194.201	144.046	183.566
0.00897905	165.784	152.089	121.495	194.201	144.044	183.563
0.00898588	165.783	152.09	121.493	194.201	144.043	183.561
0.00899271	165.782	152.09	121.49	194.201	144.042	183.558
0.00899954	165.781	152.091	121.488	194.202	144.041	183.556
0.00900636	165.78	152.092	121.486	194.202	144.04	183.554
0.00901319	165.779	152.092	121.484	194.202	144.039	183.551
0.00902002	165.779	152.093	121.482	194.202	144.038	183.549
0.00902685	165.778	152.093	121.48	194.202	144.037	183.547
0.00903368	165.777	152.094	121.477	194.203	144.036	183.544
0.00904051	165.776	152.095	121.475	194.203	144.035	183.542
0.00904733	165.775	152.095	121.473	194.203	144.034	183.54
0.00905416	165.774	152.096	121.471	194.203	144.033	183.537
0.00906099	165.774	152.096	121.469	194.203	144.031	183.535
0.00906782	165.773	152.097	121.467	194.204	144.03	183.533
0.00907465	165.772	152.098	121.464	194.204	144.029	183.53
0.00908147	165.771	152.098	121.462	194.204	144.028	183.528
0.0090883	165.77	152.099	121.46	194.204	144.027	183.526
0.00909513	165.769	152.099	121.458	194.205	144.026	183.523
0.00910196	165.769	152.1	121.456	194.205	144.025	183.521
0.00910879	165.768	152.101	121.454	194.205	144.024	183.519
0.00911562	165.767	152.101	121.451	194.205	144.023	183.516
0.00912244	165.766	152.102	121.449	194.205	144.022	183.514
0.00912927	165.765	152.102	121.447	194.206	144.021	183.512
0.0091361	165.764	152.103	121.445	194.206	144.02	183.509
0.00914293	165.764	152.104	121.443	194.206	144.018	183.507
0.00914976	165.763	152.104	121.441	194.206	144.017	183.504
0.00915658	165.762	152.105	121.438	194.207	144.016	183.502
0.00916341	165.761	152.105	121.436	194.207	144.015	183.5
0.00917024	165.76	152.106	121.434	194.207	144.014	183.497
0.00917707	165.759	152.107	121.432	194.207	144.013	183.495
0.0091839	165.759	152.107	121.43	194.207	144.012	183.493
0.00919073	165.758	152.108	121.428	194.208	144.011	183.49
0.00919755	165.757	152.108	121.425	194.208	144.01	183.488
0.00920438	165.756	152.109	121.423	194.208	144.009	183.486
0.00921121	165.755	152.11	121.421	194.208	144.008	183.483
0.00921804	165.755	152.11	121.419	194.208	144.007	183.481
0.00922487	165.754	152.111	121.417	194.209	144.005	183.479
0.00923169	165.753	152.111	121.415	194.209	144.004	183.476
0.00923852	165.752	152.112	121.412	194.209	144.003	183.474
0.00924535	165.751	152.113	121.41	194.209	144.002	183.472
0.00925218	165.75	152.113	121.408	194.21	144.001	183.469
0.00925901	165.75	152.114	121.406	194.21	144	183.467
0.00926584	165.749	152.114	121.404	194.21	143.999	183.465
0.00927266	165.748	152.115	121.401	194.21	143.998	183.462
0.00927949	165.747	152.115	121.399	194.21	143.997	183.46
0.00928632	165.746	152.116	121.397	194.211	143.996	183.457
0.00929315	165.745	152.117	121.395	194.211	143.995	183.455
0.00929998	165.745	152.117	121.393	194.211	143.994	183.453
0.0093068	165.744	152.118	121.391	194.211	143.992	183.45
0.00931363	165.743	152.118	121.388	194.211	143.991	183.448
0.00932046	165.742	152.119	121.386	194.212	143.99	183.446
0.00932729	165.741	152.12	121.384	194.212	143.989	183.443
0.00933412	165.74	152.12	121.382	194.212	143.988	183.441
0.00934094	165.74	152.121	121.38	194.212	143.987	183.439
0.00934777	165.739	152.121	121.378	194.213	143.986	183.436
0.0093546	165.738	152.122	121.375	194.213	143.985	183.434
0.00936143	165.737	152.122	121.373	194.213	143.984	183.432
0.00936826	165.736	152.123	121.371	194.213	143.983	183.429
0.00937509	165.735	152.124	121.369	194.213	143.982	183.427
0.00938191	165.735	152.124	121.367	194.214	143.981	183.425
0.00938874	165.734	152.125	121.365	194.214	143.98	183.422
0.00939557	165.733	152.125	121.362	194.214	143.978	183.42
0.0094024	165.732	152.126	121.36	194.214	143.977	183.418
0.00940923	165.731	152.127	121.358	194.214	143.976	183.415
0.00941605	165.73	152.127	121.356	194.215	143.975	183.413
0.00942288	165.73	152.128	121.354	194.215	143.974	183.411
0.00942971	165.729	152.128	121.352	194.215	143.973	183.408
0.00943654	165.728	152.129	121.349	194.215	143.972	183.406
0.00944337	165.727	152.129	121.347	194.215	143.971	183.403
0.00945019	165.726	152.13	121.345	194.216	143.97	183.401
0.00945702	165.726	152.131	121.343	194.216	143.969	183.399
0.00946385	165.725	152.131	121.341	194.216	143.968	183.396
0.00947068	165.724	152.132	121.338	194.216	143.967	183.394
0.00947751	165.723	152.132	121.336	194.216	143.965	183.392
0.00948434	165.722	152.133	121.334	194.217	143.964	183.389
0.00949116	165.721	152.133	121.332	194.217	143.963	183.387
0.00949799	165.721	152.134	121.33	194.217	143.962	183.385
0.00950482	165.72	152.135	121.328	194.217	143.961	183.382
0.00951165	165.719	152.135	121.325	194.218	143.96	183.38
0.00951848	165.718	152.136	121.323	194.218	143.959	183.378
0.0095253	165.717	152.136	121.321	194.218	143.958	183.375
0.00953213	165.717	152.137	121.319	194.218	143.957	183.373
0.00953896	165.716	152.137	121.317	194.218	143.956	183.371
0.00954579	165.715	152.138	121.315	194.219	143.955	183.368
0.00955262	165.714	152.139	121.312	194.219	143.954	183.366
0.00955945	165.713	152.139	121.31	194.219	143.953	183.364
0.00956627	165.712	152.14	121.308	194.219	143.951	183.361
0.0095731	165.712	152.14	121.306	194.219	143.95	183.359
0.00957993	165.711	152.141	121.304	194.22	143.949	183.356
0.00958676	165.71	152.141	121.302	194.22	143.948	183.354
0.00959359	165.709	152.142	121.299	194.22	143.947	183.352
0.00960041	165.708	152.143	121.297	194.22	143.946	183.349
0.00960724	165.708	152.143	121.295	194.22	143.945	183.347
0.00961407	165.707	152.144	121.293	194.221	143.944	183.345
0.0096209	165.706	152.144	121.291	194.221	143.943	183.342
0.00962773	165.705	152.145	121.288	194.221	143.942	183.34
0.00963456	165.704	152.145	121.286	194.221	143.941	183.338
0.00964138	165.703	152.146	121.284	194.221	143.94	183.335
0.00964821	165.703	152.147	121.282	194.222	143.939	183.333
0.00965504	165.702	152.147	121.28	194.222	143.937	183.331
0.00966187	165.701	152.148	121.278	194.222	143.936	183.328
0.0096687	165.7	152.148	121.275	194.222	143.935	183.326
0.00967553	165.699	152.149	121.273	194.222	143.934	183.324
0.00968235	165.699	152.149	121.271	194.223	143.933	183.321
0.00968918	165.698	152.15	121.269	194.223	143.932	183.319
0.00969601	165.697	152.15	121.267	194.223	143.931	183.317
0.00970284	165.696	152.151	121.264	194.223	143.93	183.314
0.00970967	165.695	152.152	121.262	194.223	143.929	183.312
0.00971649	165.695	152.152	121.26	194.224	143.928	183.309
0.00972332	165.694	152.153	121.258	194.224	143.927	183.307
0.00973015	165.693	152.153	121.256	194.224	143.926	183.305
0.00973698	165.692	152.154	121.254	194.224	143.925	183.302
0.00974381	165.691	152.154	121.251	194.224	143.923	183.3
0.00975064	165.69	152.155	121.249	194.225	143.922	183.298
0.00975746	165.69	152.155	121.247	194.225	143.921	183.295
0.00976429	165.689	152.156	121.245	194.225	143.92	183.293
0.00977112	165.688	152.157	121.243	194.225	143.919	183.291
0.00977795	165.687	152.157	121.24	194.225	143.918	183.288
0.00978478	165.686	152.158	121.238	194.226	143.917	183.286
0.0097916	165.686	152.158	121.236	194.226	143.916	183.284
0.00979843	165.685	152.159	121.234	194.226	143.915	183.281
0.00980526	165.684	152.159	121.232	194.226	143.914	183.279
0.00981209	165.683	152.16	121.23	194.226	143.913	183.277
0.00981892	165.682	152.16	121.227	194.227	143.912	183.274
0.00982575	165.682	152.161	121.225	194.227	143.911	183.272
0.00983257	165.681	152.162	121.223	194.227	143.91	183.27
0.0098394	165.68	152.162	121.221	194.227	143.908	183.267
0.00984623	165.679	152.163	121.219	194.227	143.907	183.265
0.00985306	165.678	152.163	121.216	194.228	143.906	183.262
0.00985989	165.677	152.164	121.214	194.228	143.905	183.26
0.00986671	165.677	152.164	121.212	194.228	143.904	183.258
0.00987354	165.676	152.165	121.21	194.228	143.903	183.255
0.00988037	165.675	152.165	121.208	194.228	143.902	183.253
0.0098872	165.674	152.166	121.206	194.229	143.901	183.251
0.00989403	165.673	152.167	121.203	194.229	143.9	183.248
0.00990086	165.673	152.167	121.201	194.229	143.899	183.246
0.00990768	165.672	152.168	121.199	194.229	143.898	183.244
0.00991451	165.671	152.168	121.197	194.229	143.897	183.241
0.00992134	165.67	152.169	121.195	194.23	143.896	183.239
0.00992817	165.669	152.169	121.192	194.23	143.894	183.237
0.009935	165.669	152.17	121.19	194.23	143.893	183.234
0.00994182	165.668	152.17	121.188	194.23	143.892	183.232
0.00994865	165.667	152.171	121.186	194.23	143.891	183.23
0.00995548	165.666	152.172	121.184	194.231	143.89	183.227
0.00996231	165.665	152.172	121.182	194.231	143.889	183.225
0.00996914	165.665	152.173	121.179	194.231	143.888	183.223
0.00997596	165.664	152.173	121.177	194.231	143.887	183.22
0.00998279	165.663	152.174	121.175	194.231	143.886	183.218
0.00998962	165.662	152.174	121.173	194.232	143.885	183.215
0.00999645	165.661	152.175	121.171	194.232	143.884	183.213
0.0100033	165.661	152.175	121.168	194.232	143.883	183.211
0.0100101	165.66	152.176	121.166	194.232	143.882	183.208
0.0100169	165.659	152.176	121.164	194.232	143.881	183.206
0.0100238	165.658	152.177	121.162	194.233	143.879	183.204
0.0100306	165.657	152.178	121.16	194.233	143.878	183.201
0.0100374	165.657	152.178	121.158	194.233	143.877	183.199
0.0100442	165.656	152.179	121.155	194.233	143.876	183.197
0.0100511	165.655	152.179	121.153	194.233	143.875	183.194
0.0100579	165.654	152.18	121.151	194.234	143.874	183.192
0.0100647	165.653	152.18	121.149	194.234	143.873	183.19
0.0100716	165.653	152.181	121.147	194.234	143.872	183.187
0.0100784	165.652	152.181	121.144	194.234	143.871	183.185
0.0100852	165.651	152.182	121.142	194.234	143.87	183.183
0.010092	165.65	152.182	121.14	194.234	143.869	183.18
0.0100989	165.649	152.183	121.138	194.235	143.868	183.178
0.0101057	165.649	152.183	121.136	194.235	143.867	183.176
0.0101125	165.648	152.184	121.133	194.235	143.866	183.173
0.0101194	165.647	152.185	121.131	194.235	143.865	183.171
0.0101262	165.646	152.185	121.129	194.235	143.863	183.168
0.010133	165.645	152.186	121.127	194.236	143.862	183.166
0.0101398	165.645	152.186	121.125	194.236	143.861	183.164
0.0101467	165.644	152.187	121.123	194.236	143.86	183.161
0.0101535	165.643	152.187	121.12	194.236	143.859	183.159
0.0101603	165.642	152.188	121.118	194.236	143.858	183.157
0.0101672	165.641	152.188	121.116	194.237	143.857	183.154
0.010174	165.641	152.189	121.114	194.237	143.856	183.152
0.0101808	165.64	152.189	121.112	194.237	143.855	183.15
0.0101876	165.639	152.19	121.109	194.237	143.854	183.147
0.0101945	165.638	152.19	121.107	194.237	143.853	183.145
0.0102013	165.637	152.191	121.105	194.237	143.852	183.143
0.0102081	165.637	152.191	121.103	194.238	143.851	183.14
0.010215	165.636	152.192	121.101	194.238	143.85	183.138
0.0102218	165.635	152.193	121.098	194.238	143.848	183.136
0.0102286	165.634	152.193	121.096	194.238	143.847	183.133
0.0102354	165.633	152.194	121.094	194.238	143.846	183.131
0.0102423	165.633	152.194	121.092	194.239	143.845	183.129
0.0102491	165.632	152.195	121.09	194.239	143.844	183.126
0.0102559	165.631	152.195	121.088	194.239	143.843	183.124
0.0102627	165.63	152.196	121.085	194.239	143.842	183.122
0.0102696	165.629	152.196	121.083	194.239	143.841	183.119
0.0102764	165.629	152.197	121.081	194.24	143.84	183.117
0.0102832	165.628	152.197	121.079	194.24	143.839	183.114
0.0102901	165.627	152.198	121.077	194.24	143.838	183.112
0.0102969	165.626	152.198	121.074	194.24	143.837	183.11
0.0103037	165.625	152.199	121.072	194.24	143.836	183.107
0.0103105	165.625	152.199	121.07	194.24	143.835	183.105
0.0103174	165.624	152.2	121.068	194.241	143.834	183.103
0.0103242	165.623	152.2	121.066	194.241	143.832	183.1
0.010331	165.622	152.201	121.063	194.241	143.831	183.098
0.0103379	165.621	152.201	121.061	194.241	143.83	183.096
0.0103447	165.621	152.202	121.059	194.241	143.829	183.093
0.0103515	165.62	152.202	121.057	194.242	143.828	183.091
0.0103583	165.619	152.203	121.055	194.242	143.827	183.089
0.0103652	165.618	152.203	121.053	194.242	143.826	183.086
0.010372	165.618	152.204	121.05	194.242	143.825	183.084
0.0103788	165.617	152.204	121.048	194.242	143.824	183.082
0.0103857	165.616	152.205	121.046	194.243	143.823	183.079
0.0103925	165.615	152.206	121.044	194.243	143.822	183.077
0.0103993	165.614	152.206	121.042	194.243	143.821	183.075
0.0104061	165.614	152.207	121.039	194.243	143.82	183.072
0.010413	165.613	152.207	121.037	194.243	143.819	183.07
0.0104198	165.612	152.208	121.035	194.243	143.818	183.067
0.0104266	165.611	152.208	121.033	194.244	143.817	183.065
0.0104335	165.61	152.209	121.031	194.244	143.815	183.063
0.0104403	165.61	152.209	121.028	194.244	143.814	183.06
0.0104471	165.609	152.21	121.026	194.244	143.813	183.058
0.0104539	165.608	152.21	121.024	194.244	143.812	183.056
0.0104608	165.607	152.211	121.022	194.245	143.811	183.053
0.0104676	165.606	152.211	121.02	194.245	143.81	183.051
0.0104744	165.606	152.212	121.017	194.245	143.809	183.049
0.0104812	165.605	152.212	121.015	194.245	143.808	183.046
0.0104881	165.604	152.213	121.013	194.245	143.807	183.044
0.0104949	165.603	152.213	121.011	194.245	143.806	183.042
0.0105017	165.602	152.214	121.009	194.246	143.805	183.039
0.0105086	165.602	152.214	121.006	194.246	143.804	183.037
0.0105154	165.601	152.215	121.004	194.246	143.803	183.035
0.0105222	165.6	152.215	121.002	194.246	143.802	183.032
0.010529	165.599	152.216	121	194.246	143.801	183.03
0.0105359	165.599	152.216	120.998	194.247	143.8	183.028
0.0105427	165.598	152.217	120.996	194.247	143.798	183.025
0.0105495	165.597	152.217	120.993	194.247	143.797	183.023
0.0105564	165.596	152.218	120.991	194.247	143.796	183.02
0.0105632	165.595	152.218	120.989	194.247	143.795	183.018
0.01057	165.595	152.219	120.987	194.247	143.794	183.016
0.0105768	165.594	152.219	120.985	194.248	143.793	183.013
0.0105837	165.593	152.22	120.982	194.248	143.792	183.011
0.0105905	165.592	152.22	120.98	194.248	143.791	183.009
0.0105973	165.592	152.221	120.978	194.248	143.79	183.006
0.0106042	165.591	152.221	120.976	194.248	143.789	183.004
0.010611	165.59	152.222	120.974	194.249	143.788	183.002
0.0106178	165.589	152.223	120.971	194.249	143.787	182.999
0.0106246	165.588	152.223	120.969	194.249	143.786	182.997
0.0106315	165.588	152.224	120.967	194.249	143.785	182.995
0.0106383	165.587	152.224	120.965	194.249	143.784	182.992
0.0106451	165.586	152.225	120.963	194.249	143.782	182.99
0.010652	165.585	152.225	120.96	194.25	143.781	182.988
0.0106588	165.585	152.226	120.958	194.25	143.78	182.985
0.0106656	165.584	152.226	120.956	194.25	143.779	182.983
0.0106724	165.583	152.227	120.954	194.25	143.778	182.981
0.0106793	165.582	152.227	120.952	194.25	143.777	182.978
0.0106861	165.581	152.228	120.949	194.25	143.776	182.976
0.0106929	165.581	152.228	120.947	194.251	143.775	182.974
0.0106998	165.58	152.229	120.945	194.251	143.774	182.971
0.0107066	165.579	152.229	120.943	194.251	143.773	182.969
0.0107134	165.578	152.23	120.941	194.251	143.772	182.966
0.0107202	165.578	152.23	120.938	194.251	143.771	182.964
0.0107271	165.577	152.231	120.936	194.252	143.77	182.962
0.0107339	165.576	152.231	120.934	194.252	143.769	182.959
0.0107407	165.575	152.232	120.932	194.252	143.768	182.957
0.0107475	165.574	152.232	120.93	194.252	143.767	182.955
0.0107544	165.574	152.233	120.928	194.252	143.766	182.952
0.0107612	165.573	152.233	120.925	194.252	143.764	182.95
0.010768	165.572	152.233	120.923	194.253	143.763	182.948
0.0107749	165.571	152.234	120.921	194.253	143.762	182.945
0.0107817	165.571	152.234	120.919	194.253	143.761	182.943
0.0107885	165.57	152.235	120.917	194.253	143.76	182.941
0.0107953	165.569	152.235	120.914	194.253	143.759	182.938
0.0108022	165.568	152.236	120.912	194.253	143.758	182.936
0.010809	165.567	152.236	120.91	194.254	143.757	182.934
0.0108158	165.567	152.237	120.908	194.254	143.756	182.931
0.0108227	165.566	152.237	120.906	194.254	143.755	182.929
0.0108295	165.565	152.238	120.903	194.254	143.754	182.927
0.0108363	165.564	152.238	120.901	194.254	143.753	182.924
0.0108431	165.564	152.239	120.899	194.254	143.752	182.922
0.01085	165.563	152.239	120.897	194.255	143.751	182.92
0.0108568	165.562	152.24	120.895	194.255	143.75	182.917
0.0108636	165.561	152.24	120.892	194.255	143.749	182.915
0.0108705	165.56	152.241	120.89	194.255	143.747	182.912
0.0108773	165.56	152.241	120.888	194.255	143.746	182.91
0.0108841	165.559	152.242	120.886	194.255	143.745	182.908
0.0108909	165.558	152.242	120.884	194.256	143.744	182.905
0.0108978	165.557	152.243	120.881	194.256	143.743	182.903
0.0109046	165.557	152.243	120.879	194.256	143.742	182.901
0.0109114	165.556	152.244	120.877	194.256	143.741	182.898
0.0109183	165.555	152.244	120.875	194.256	143.74	182.896
0.0109251	165.554	152.245	120.873	194.257	143.739	182.894
0.0109319	165.553	152.245	120.87	194.257	143.738	182.891
0.0109387	165.553	152.246	120.868	194.257	143.737	182.889
0.0109456	165.552	152.246	120.866	194.257	143.736	182.887
0.0109524	165.551	152.247	120.864	194.257	143.735	182.884
0.0109592	165.55	152.247	120.862	194.257	143.734	182.882
0.010966	165.55	152.248	120.859	194.258	143.733	182.88
0.0109729	165.549	152.248	120.857	194.258	143.732	182.877
0.0109797	165.548	152.249	120.855	194.258	143.731	182.875
0.0109865	165.547	152.249	120.853	194.258	143.73	182.873
0.0109934	165.546	152.25	120.851	194.258	143.728	182.87
0.0110002	165.546	152.25	120.848	194.258	143.727	182.868
0.011007	165.545	152.251	120.846	194.258	143.726	182.866
0.0110138	165.544	152.251	120.844	194.259	143.725	182.863
0.0110207	165.543	152.252	120.842	194.259	143.724	182.861
0.0110275	165.543	152.252	120.84	194.259	143.723	182.858
0.0110343	165.542	152.252	120.837	194.259	143.722	182.856
0.0110412	165.541	152.253	120.835	194.259	143.721	182.854
0.011048	165.54	152.253	120.833	194.259	143.72	182.851
0.0110548	165.539	152.254	120.831	194.26	143.719	182.849
0.0110616	165.539	152.254	120.829	194.26	143.718	182.847
0.0110685	165.538	152.255	120.826	194.26	143.717	182.844
0.0110753	165.537	152.255	120.824	194.26	143.716	182.842
0.0110821	165.536	152.256	120.822	194.26	143.715	182.84
0.011089	165.536	152.256	120.82	194.26	143.714	182.837
0.0110958	165.535	152.257	120.818	194.261	143.713	182.835
0.0111026	165.534	152.257	120.815	194.261	143.712	182.833
0.0111094	165.533	152.258	120.813	194.261	143.711	182.83
0.0111163	165.532	152.258	120.811	194.261	143.709	182.828
0.0111231	165.532	152.259	120.809	194.261	143.708	182.826
0.0111299	165.531	152.259	120.807	194.261	143.707	182.823
0.0111368	165.53	152.259	120.804	194.262	143.706	182.821
0.0111436	165.529	152.26	120.802	194.262	143.705	182.819
0.0111504	165.529	152.26	120.8	194.262	143.704	182.816
0.0111572	165.528	152.261	120.798	194.262	143.703	182.814
0.0111641	165.527	152.261	120.796	194.262	143.702	182.812
0.0111709	165.526	152.262	120.793	194.262	143.701	182.809
0.0111777	165.525	152.262	120.791	194.263	143.7	182.807
0.0111846	165.525	152.263	120.789	194.263	143.699	182.805
0.0111914	165.524	152.263	120.787	194.263	143.698	182.802
0.0111982	165.523	152.264	120.785	194.263	143.697	182.8
0.011205	165.522	152.264	120.782	194.263	143.696	182.797
0.0112119	165.522	152.265	120.78	194.263	143.695	182.795
0.0112187	165.521	152.265	120.778	194.264	143.694	182.793
0.0112255	165.52	152.266	120.776	194.264	143.693	182.79
0.0112323	165.519	152.266	120.774	194.264	143.692	182.788
0.0112392	165.518	152.266	120.771	194.264	143.69	182.786
0.011246	165.518	152.267	120.769	194.264	143.689	182.783
0.0112528	165.517	152.267	120.767	194.264	143.688	182.781
0.0112597	165.516	152.268	120.765	194.264	143.687	182.779
0.0112665	165.515	152.268	120.763	194.265	143.686	182.776
0.0112733	165.515	152.269	120.76	194.265	143.685	182.774
0.0112801	165.514	152.269	120.758	194.265	143.684	182.772
0.011287	165.513	152.27	120.756	194.265	143.683	182.769
0.0112938	165.512	152.27	120.754	194.265	143.682	182.767
0.0113006	165.512	152.271	120.752	194.265	143.681	182.765
0.0113075	165.511	152.271	120.749	194.266	143.68	182.762
0.0113143	165.51	152.272	120.747	194.266	143.679	182.76
0.0113211	165.509	152.272	120.745	194.266	143.678	182.758
0.0113279	165.509	152.273	120.743	194.266	143.677	182.755
0.0113348	165.508	152.273	120.741	194.266	143.676	182.753
0.0113416	165.507	152.273	120.738	194.266	143.675	182.751
0.0113484	165.506	152.274	120.736	194.266	143.674	182.748
0.0113553	165.505	152.274	120.734	194.267	143.673	182.746
0.0113621	165.505	152.275	120.732	194.267	143.672	182.744
0.0113689	165.504	152.275	120.73	194.267	143.67	182.741
0.0113757	165.503	152.276	120.727	194.267	143.669	182.739
0.0113826	165.502	152.276	120.725	194.267	143.668	182.737
0.0113894	165.502	152.277	120.723	194.267	143.667	182.734
0.0113962	165.501	152.277	120.721	194.267	143.666	182.732
0.0114031	165.5	152.278	120.719	194.268	143.665	182.729
0.0114099	165.499	152.278	120.716	194.268	143.664	182.727
0.0114167	165.499	152.278	120.714	194.268	143.663	182.725
0.0114235	165.498	152.279	120.712	194.268	143.662	182.722
0.0114304	165.497	152.279	120.71	194.268	143.661	182.72
0.0114372	165.496	152.28	120.708	194.268	143.66	182.718
0.011444	165.496	152.28	120.705	194.269	143.659	182.715
0.0114509	165.495	152.281	120.703	194.269	143.658	182.713
0.0114577	165.494	152.281	120.701	194.269	143.657	182.711
0.0114645	165.493	152.282	120.699	194.269	143.656	182.708
0.0114713	165.493	152.282	120.697	194.269	143.655	182.706
0.0114782	165.492	152.283	120.694	194.269	143.654	182.704
0.011485	165.491	152.283	120.692	194.269	143.653	182.701
0.0114918	165.49	152.283	120.69	194.27	143.652	182.699
0.0114986	165.489	152.284	120.688	194.27	143.65	182.697
0.0115055	165.489	152.284	120.686	194.27	143.649	182.694
0.0115123	165.488	152.285	120.683	194.27	143.648	182.692
0.0115191	165.487	152.285	120.681	194.27	143.647	182.69
0.011526	165.486	152.286	120.679	194.27	143.646	182.687
0.0115328	165.486	152.286	120.677	194.27	143.645	182.685
0.0115396	165.485	152.287	120.675	194.271	143.644	182.683
0.0115464	165.484	152.287	120.672	194.271	143.643	182.68
0.0115533	165.483	152.287	120.67	194.271	143.642	182.678
0.0115601	165.483	152.288	120.668	194.271	143.641	182.676
0.0115669	165.482	152.288	120.666	194.271	143.64	182.673
0.0115738	165.481	152.289	120.664	194.271	143.639	182.671
0.0115806	165.48	152.289	120.661	194.272	143.638	182.669
0.0115874	165.48	152.29	120.659	194.272	143.637	182.666
0.0115942	165.479	152.29	120.657	194.272	143.636	182.664
0.0116011	165.478	152.29	120.655	194.272	143.635	182.662
0.0116079	165.477	152.291	120.652	194.272	143.634	182.659
0.0116147	165.477	152.291	120.65	194.272	143.633	182.657
0.0116216	165.476	152.292	120.648	194.272	143.632	182.654
0.0116284	165.475	152.292	120.646	194.273	143.631	182.652
0.0116352	165.474	152.293	120.644	194.273	143.629	182.65
0.011642	165.473	152.293	120.641	194.273	143.628	182.647
0.0116489	165.473	152.294	120.639	194.273	143.627	182.645
0.0116557	165.472	152.294	120.637	194.273	143.626	182.643
0.0116625	165.471	152.294	120.635	194.273	143.625	182.64
0.0116694	165.47	152.295	120.633	194.273	143.624	182.638
0.0116762	165.47	152.295	120.63	194.274	143.623	182.636
0.011683	165.469	152.296	120.628	194.274	143.622	182.633
0.0116898	165.468	152.296	120.626	194.274	143.621	182.631
0.0116967	165.467	152.297	120.624	194.274	143.62	182.629
0.0117035	165.467	152.297	120.622	194.274	143.619	182.626
0.0117103	165.466	152.297	120.619	194.274	143.618	182.624
0.0117172	165.465	152.298	120.617	194.274	143.617	182.622
0.011724	165.464	152.298	120.615	194.275	143.616	182.619
0.0117308	165.464	152.299	120.613	194.275	143.615	182.617
0.0117376	165.463	152.299	120.611	194.275	143.614	182.615
0.0117445	165.462	152.3	120.608	194.275	143.613	182.612
0.0117513	165.461	152.3	120.606	194.275	143.612	182.61
0.0117581	165.461	152.301	120.604	194.275	143.611	182.608
0.0117649	165.46	152.301	120.602	194.275	143.61	182.605
0.0117718	165.459	152.301	120.6	194.276	143.609	182.603
0.0117786	165.458	152.302	120.597	194.276	143.607	182.601
0.0117854	165.458	152.302	120.595	194.276	143.606	182.598
0.0117923	165.457	152.303	120.593	194.276	143.605	182.596
0.0117991	165.456	152.303	120.591	194.276	143.604	182.594
0.0118059	165.455	152.304	120.589	194.276	143.603	182.591
0.0118127	165.455	152.304	120.586	194.276	143.602	182.589
0.0118196	165.454	152.304	120.584	194.277	143.601	182.587
0.0118264	165.453	152.305	120.582	194.277	143.6	182.584
0.0118332	165.452	152.305	120.58	194.277	143.599	182.582
0.0118401	165.452	152.306	120.578	194.277	143.598	182.58
0.0118469	165.451	152.306	120.575	194.277	143.597	182.577
0.0118537	165.45	152.307	120.573	194.277	143.596	182.575
0.0118605	165.449	152.307	120.571	194.277	143.595	182.573
0.0118674	165.449	152.307	120.569	194.278	143.594	182.57
0.0118742	165.448	152.308	120.567	194.278	143.593	182.568
0.011881	165.447	152.308	120.564	194.278	143.592	182.565
0.0118879	165.446	152.309	120.562	194.278	143.591	182.563
0.0118947	165.446	152.309	120.56	194.278	143.59	182.561
0.0119015	165.445	152.309	120.558	194.278	143.589	182.558
0.0119083	165.444	152.31	120.555	194.278	143.588	182.556
0.0119152	165.443	152.31	120.553	194.279	143.587	182.554
0.011922	165.443	152.311	120.551	194.279	143.585	182.551
0.0119288	165.442	152.311	120.549	194.279	143.584	182.549
0.0119357	165.441	152.312	120.547	194.279	143.583	182.547
0.0119425	165.44	152.312	120.544	194.279	143.582	182.544
0.0119493	165.44	152.312	120.542	194.279	143.581	182.542
0.0119561	165.439	152.313	120.54	194.279	143.58	182.54
0.011963	165.438	152.313	120.538	194.279	143.579	182.537
0.0119698	165.437	152.314	120.536	194.28	143.578	182.535
0.0119766	165.437	152.314	120.533	194.28	143.577	182.533
0.0119834	165.436	152.314	120.531	194.28	143.576	182.53
0.0119903	165.435	152.315	120.529	194.28	143.575	182.528
0.0119971	165.434	152.315	120.527	194.28	143.574	182.526
0.0120039	165.434	152.316	120.525	194.28	143.573	182.523
0.0120108	165.433	152.316	120.522	194.28	143.572	182.521
0.0120176	165.432	152.317	120.52	194.28	143.571	182.519
0.0120244	165.431	152.317	120.518	194.281	143.57	182.516
0.0120312	165.431	152.317	120.516	194.281	143.569	182.514
0.0120381	165.43	152.318	120.514	194.281	143.568	182.512
0.0120449	165.429	152.318	120.511	194.281	143.567	182.509
0.0120517	165.428	152.319	120.509	194.281	143.566	182.507
0.0120586	165.428	152.319	120.507	194.281	143.565	182.505
0.0120654	165.427	152.319	120.505	194.281	143.564	182.502
0.0120722	165.426	152.32	120.503	194.282	143.563	182.5
0.012079	165.425	152.32	120.5	194.282	143.561	182.498
0.0120859	165.425	152.321	120.498	194.282	143.56	182.495
0.0120927	165.424	152.321	120.496	194.282	143.559	182.493
0.0120995	165.423	152.321	120.494	194.282	143.558	182.491
0.0121064	165.422	152.322	120.492	194.282	143.557	182.488
0.0121132	165.422	152.322	120.489	194.282	143.556	182.486
0.01212	165.421	152.323	120.487	194.282	143.555	182.484
0.0121268	165.42	152.323	120.485	194.283	143.554	182.481
0.0121337	165.419	152.323	120.483	194.283	143.553	182.479
0.0121405	165.419	152.324	120.48	194.283	143.552	182.477
0.0121473	165.418	152.324	120.478	194.283	143.551	182.474
0.0121542	165.417	152.325	120.476	194.283	143.55	182.472
0.012161	165.416	152.325	120.474	194.283	143.549	182.47
0.0121678	165.416	152.326	120.472	194.283	143.548	182.467
0.0121746	165.415	152.326	120.469	194.283	143.547	182.465
0.0121815	165.414	152.326	120.467	194.284	143.546	182.463
0.0121883	165.413	152.327	120.465	194.284	143.545	182.46
0.0121951	165.413	152.327	120.463	194.284	143.544	182.458
0.0122019	165.412	152.328	120.461	194.284	143.543	182.456
0.0122088	165.411	152.328	120.458	194.284	143.542	182.453
0.0122156	165.41	152.328	120.456	194.284	143.541	182.451
0.0122224	165.41	152.329	120.454	194.284	143.54	182.449
0.0122293	165.409	152.329	120.452	194.284	143.539	182.446
0.0122361	165.408	152.329	120.45	194.285	143.538	182.444
0.0122429	165.407	152.33	120.447	194.285	143.536	182.442
0.0122497	165.407	152.33	120.445	194.285	143.535	182.439
0.0122566	165.406	152.331	120.443	194.285	143.534	182.437
0.0122634	165.405	152.331	120.441	194.285	143.533	182.435
0.0122702	165.404	152.331	120.439	194.285	143.532	182.432
0.0122771	165.404	152.332	120.436	194.285	143.531	182.43
0.0122839	165.403	152.332	120.434	194.285	143.53	182.428
0.0122907	165.402	152.332	120.432	194.286	143.529	182.425
0.0122975	165.401	152.333	120.43	194.286	143.528	182.423
0.0123044	165.401	152.333	120.428	194.286	143.527	182.42
0.0123112	165.4	152.334	120.425	194.286	143.526	182.418
0.012318	165.399	152.334	120.423	194.286	143.525	182.416
0.0123249	165.398	152.334	120.421	194.286	143.524	182.413
0.0123317	165.398	152.335	120.419	194.286	143.523	182.411
0.0123385	165.397	152.335	120.416	194.286	143.522	182.409
0.0123453	165.396	152.335	120.414	194.286	143.521	182.406
0.0123522	165.396	152.336	120.412	194.287	143.52	182.404
0.012359	165.395	152.336	120.41	194.287	143.519	182.402
0.0123658	165.394	152.337	120.408	194.287	143.518	182.399
0.0123727	165.393	152.337	120.405	194.287	143.517	182.397
0.0123795	165.393	152.337	120.403	194.287	143.516	182.395
0.0123863	165.392	152.338	120.401	194.287	143.515	182.392
0.0123931	165.391	152.338	120.399	194.287	143.514	182.39
0.0124	165.39	152.338	120.397	194.287	143.513	182.388
0.0124068	165.39	152.339	120.394	194.288	143.511	182.385
0.0124136	165.389	152.339	120.392	194.288	143.51	182.383
0.0124205	165.388	152.34	120.39	194.288	143.509	182.381
0.0124273	165.387	152.34	120.388	194.288	143.508	182.378
0.0124341	165.387	152.34	120.386	194.288	143.507	182.376
0.0124409	165.386	152.341	120.383	194.288	143.506	182.374
0.0124478	165.385	152.341	120.381	194.288	143.505	182.371
0.0124546	165.384	152.341	120.379	194.288	143.504	182.369
0.0124614	165.384	152.342	120.377	194.288	143.503	182.367
0.0124682	165.383	152.342	120.375	194.289	143.502	182.364
0.0124751	165.382	152.343	120.372	194.289	143.501	182.362
0.0124819	165.381	152.343	120.37	194.289	143.5	182.36
0.0124887	165.381	152.343	120.368	194.289	143.499	182.357
0.0124956	165.38	152.344	120.366	194.289	143.498	182.355
0.0125024	165.379	152.344	120.363	194.289	143.497	182.353
0.0125092	165.378	152.345	120.361	194.289	143.496	182.35
0.012516	165.378	152.345	120.359	194.289	143.495	182.348
0.0125229	165.377	152.345	120.357	194.289	143.494	182.346
0.0125297	165.376	152.346	120.355	194.29	143.493	182.343
0.0125365	165.376	152.346	120.352	194.29	143.492	182.341
0.0125434	165.375	152.346	120.35	194.29	143.491	182.339
0.0125502	165.374	152.347	120.348	194.29	143.49	182.336
0.012557	165.373	152.347	120.346	194.29	143.489	182.334
0.0125638	165.373	152.348	120.344	194.29	143.488	182.332
0.0125707	165.372	152.348	120.341	194.29	143.487	182.329
0.0125775	165.371	152.348	120.339	194.29	143.486	182.327
0.0125843	165.37	152.349	120.337	194.29	143.484	182.325
0.0125912	165.37	152.349	120.335	194.291	143.483	182.322
0.012598	165.369	152.349	120.333	194.291	143.482	182.32
0.0126048	165.368	152.35	120.33	194.291	143.481	182.318
0.0126116	165.367	152.35	120.328	194.291	143.48	182.315
0.0126185	165.367	152.351	120.326	194.291	143.479	182.313
0.0126253	165.366	152.351	120.324	194.291	143.478	182.311
0.0126321	165.365	152.351	120.322	194.291	143.477	182.308
0.012639	165.365	152.352	120.319	194.291	143.476	182.306
0.0126458	165.364	152.352	120.317	194.291	143.475	182.304
0.0126526	165.363	152.352	120.315	194.292	143.474	182.301
0.0126594	165.362	152.353	120.313	194.292	143.473	182.299
0.0126663	165.362	152.353	120.31	194.292	143.472	182.297
0.0126731	165.361	152.354	120.308	194.292	143.471	182.294
0.0126799	165.36	152.354	120.306	194.292	143.47	182.292
0.0126868	165.359	152.354	120.304	194.292	143.469	182.29
0.0126936	165.359	152.355	120.302	194.292	143.468	182.287
0.0127004	165.358	152.355	120.299	194.292	143.467	182.285
0.0127072	165.357	152.355	120.297	194.292	143.466	182.283
0.0127141	165.356	152.356	120.295	194.293	143.465	182.28
0.0127209	165.356	152.356	120.293	194.293	143.464	182.278
0.0127277	165.355	152.357	120.291	194.293	143.463	182.276
0.0127345	165.354	152.357	120.288	194.293	143.462	182.273
0.0127414	165.354	152.357	120.286	194.293	143.461	182.271
0.0127482	165.353	152.358	120.284	194.293	143.46	182.269
0.012755	165.352	152.358	120.282	194.293	143.459	182.266
0.0127619	165.351	152.358	120.28	194.293	143.458	182.264
0.0127687	165.351	152.359	120.277	194.293	143.457	182.262
0.0127755	165.35	152.359	120.275	194.293	143.455	182.259
0.0127823	165.349	152.36	120.273	194.294	143.454	182.257
0.0127892	165.348	152.36	120.271	194.294	143.453	182.255
0.012796	165.348	152.36	120.269	194.294	143.452	182.252
0.0128028	165.347	152.361	120.266	194.294	143.451	182.25
0.0128097	165.346	152.361	120.264	194.294	143.45	182.248
0.0128165	165.345	152.362	120.262	194.294	143.449	182.245
0.0128233	165.345	152.362	120.26	194.294	143.448	182.243
0.0128301	165.344	152.362	120.257	194.294	143.447	182.241
0.012837	165.343	152.363	120.255	194.294	143.446	182.238
0.0128438	165.343	152.363	120.253	194.294	143.445	182.236
0.0128506	165.342	152.363	120.251	194.295	143.444	182.234
0.0128575	165.341	152.364	120.249	194.295	143.443	182.231
0.0128643	165.34	152.364	120.246	194.295	143.442	182.229
0.0128711	165.34	152.364	120.244	194.295	143.441	182.227
0.0128779	165.339	152.365	120.242	194.295	143.44	182.224
0.0128848	165.338	152.365	120.24	194.295	143.439	182.222
0.0128916	165.337	152.366	120.238	194.295	143.438	182.22
0.0128984	165.337	152.366	120.235	194.295	143.437	182.217
0.0129053	165.336	152.366	120.233	194.295	143.436	182.215
0.0129121	165.335	152.367	120.231	194.295	143.435	182.213
0.0129189	165.334	152.367	120.229	194.295	143.434	182.211
0.0129257	165.334	152.367	120.227	194.296	143.433	182.208
0.0129326	165.333	152.368	120.224	194.296	143.432	182.206
0.0129394	165.332	152.368	120.222	194.296	143.431	182.204
0.0129462	165.332	152.368	120.22	194.296	143.43	182.201
0.012953	165.331	152.369	120.218	194.296	143.429	182.199
0.0129599	165.33	152.369	120.216	194.296	143.428	182.197
0.0129667	165.329	152.369	120.213	194.296	143.426	182.194
0.0129735	165.329	152.37	120.211	194.296	143.425	182.192
0.0129804	165.328	152.37	120.209	194.296	143.424	182.19
0.0129872	165.327	152.37	120.207	194.296	143.423	182.187
0.012994	165.326	152.371	120.204	194.296	143.422	182.185
0.0130008	165.326	152.371	120.202	194.297	143.421	182.183
0.0130077	165.325	152.371	120.2	194.297	143.42	182.18
0.0130145	165.324	152.372	120.198	194.297	143.419	182.178
0.0130213	165.324	152.372	120.196	194.297	143.418	182.176
0.0130282	165.323	152.372	120.193	194.297	143.417	182.173
0.013035	165.322	152.373	120.191	194.297	143.416	182.171
0.0130418	165.321	152.373	120.189	194.297	143.415	182.169
0.0130486	165.321	152.374	120.187	194.297	143.414	182.166
0.0130555	165.32	152.374	120.185	194.297	143.413	182.164
0.0130623	165.319	152.374	120.182	194.297	143.412	182.162
0.0130691	165.318	152.375	120.18	194.297	143.411	182.159
0.013076	165.318	152.375	120.178	194.297	143.41	182.157
0.0130828	165.317	152.375	120.176	194.298	143.409	182.155
0.0130896	165.316	152.376	120.174	194.298	143.408	182.152
0.0130964	165.315	152.376	120.171	194.298	143.407	182.15
0.0131033	165.315	152.376	120.169	194.298	143.406	182.148
0.0131101	165.314	152.377	120.167	194.298	143.405	182.145
0.0131169	165.313	152.377	120.165	194.298	143.404	182.143
0.0131238	165.313	152.377	120.163	194.298	143.403	182.141
0.0131306	165.312	152.378	120.16	194.298	143.402	182.138
0.0131374	165.311	152.378	120.158	194.298	143.401	182.136
0.0131442	165.31	152.378	120.156	194.298	143.4	182.134
0.0131511	165.31	152.379	120.154	194.298	143.399	182.131
0.0131579	165.309	152.379	120.151	194.299	143.398	182.129
0.0131647	165.308	152.379	120.149	194.299	143.397	182.127
0.0131716	165.307	152.38	120.147	194.299	143.396	182.124
0.0131784	165.307	152.38	120.145	194.299	143.394	182.122
0.0131852	165.306	152.38	120.143	194.299	143.393	182.12
0.013192	165.305	152.381	120.14	194.299	143.392	182.117
0.0131989	165.305	152.381	120.138	194.299	143.391	182.115
0.0132057	165.304	152.381	120.136	194.299	143.39	182.113
0.0132125	165.303	152.382	120.134	194.299	143.389	182.11
0.0132193	165.302	152.382	120.132	194.299	143.388	182.108
0.0132262	165.302	152.382	120.129	194.299	143.387	182.106
0.013233	165.301	152.383	120.127	194.3	143.386	182.103
0.0132398	165.3	152.383	120.125	194.3	143.385	182.101
0.0132467	165.299	152.383	120.123	194.3	143.384	182.099
0.0132535	165.299	152.384	120.121	194.3	143.383	182.096
0.0132603	165.298	152.384	120.118	194.3	143.382	182.094
0.0132671	165.297	152.384	120.116	194.3	143.381	182.092
0.013274	165.297	152.385	120.114	194.3	143.38	182.09
0.0132808	165.296	152.385	120.112	194.3	143.379	182.087
0.0132876	165.295	152.385	120.11	194.3	143.378	182.085
0.0132945	165.294	152.386	120.107	194.3	143.377	182.083
0.0133013	165.294	152.386	120.105	194.3	143.376	182.08
0.0133081	165.293	152.386	120.103	194.301	143.375	182.078
0.0133149	165.292	152.387	120.101	194.301	143.374	182.076
0.0133218	165.291	152.387	120.098	194.301	143.373	182.073
0.0133286	165.291	152.387	120.096	194.301	143.372	182.071
0.0133354	165.29	152.387	120.094	194.301	143.371	182.069
0.0133423	165.289	152.388	120.092	194.301	143.37	182.066
0.0133491	165.289	152.388	120.09	194.301	143.369	182.064
0.0133559	165.288	152.388	120.087	194.301	143.368	182.062
0.0133627	165.287	152.389	120.085	194.301	143.367	182.059
0.0133696	165.286	152.389	120.083	194.301	143.366	182.057
0.0133764	165.286	152.389	120.081	194.301	143.365	182.055
0.0133832	165.285	152.39	120.079	194.301	143.364	182.052
0.0133901	165.284	152.39	120.076	194.302	143.363	182.05
0.0133969	165.284	152.39	120.074	194.302	143.362	182.048
0.0134037	165.283	152.391	120.072	194.302	143.361	182.045
0.0134105	165.282	152.391	120.07	194.302	143.36	182.043
0.0134174	165.281	152.391	120.068	194.302	143.358	182.041
0.0134242	165.281	152.392	120.065	194.302	143.357	182.038
0.013431	165.28	152.392	120.063	194.302	143.356	182.036
0.0134378	165.279	152.392	120.061	194.302	143.355	182.034
0.0134447	165.278	152.393	120.059	194.302	143.354	182.031
0.0134515	165.278	152.393	120.057	194.302	143.353	182.029
0.0134583	165.277	152.393	120.054	194.302	143.352	182.027
0.0134652	165.276	152.394	120.052	194.302	143.351	182.024
0.013472	165.276	152.394	120.05	194.302	143.35	182.022
0.0134788	165.275	152.394	120.048	194.303	143.349	182.02
0.0134856	165.274	152.394	120.045	194.303	143.348	182.017
0.0134925	165.273	152.395	120.043	194.303	143.347	182.015
0.0134993	165.273	152.395	120.041	194.303	143.346	182.013
0.0135061	165.272	152.395	120.039	194.303	143.345	182.011
0.013513	165.271	152.396	120.037	194.303	143.344	182.008
0.0135198	165.271	152.396	120.034	194.303	143.343	182.006
0.0135266	165.27	152.396	120.032	194.303	143.342	182.004
0.0135334	165.269	152.397	120.03	194.303	143.341	182.001
0.0135403	165.268	152.397	120.028	194.303	143.34	181.999
0.0135471	165.268	152.397	120.026	194.303	143.339	181.997
0.0135539	165.267	152.398	120.023	194.303	143.338	181.994
0.0135608	165.266	152.398	120.021	194.303	143.337	181.992
0.0135676	165.266	152.398	120.019	194.303	143.336	181.99
0.0135744	165.265	152.398	120.017	194.303	143.335	181.987
0.0135812	165.264	152.399	120.015	194.304	143.334	181.985
0.0135881	165.263	152.399	120.012	194.304	143.333	181.983
0.0135949	165.263	152.399	120.01	194.304	143.332	181.98
0.0136017	165.262	152.4	120.008	194.304	143.331	181.978
0.0136086	165.261	152.4	120.006	194.304	143.33	181.976
0.0136154	165.26	152.4	120.004	194.304	143.329	181.973
0.0136222	165.26	152.401	120.001	194.304	143.328	181.971
0.013629	165.259	152.401	119.999	194.304	143.327	181.969
0.0136359	165.258	152.401	119.997	194.304	143.326	181.966
[truncated: 144,454 more rows]
