# Supplementary material for: An immunohistochemical atlas of necroptotic pathway expression
Source: EMBO Mol Med. 2024 May 15;16(7):13. doi: 10.1038/s44321-024-00074-6 (PMC11250867; doi:10.1038/s44321-024-00074-6)
Supplement: Supplementary file 4 — Source data Fig. 3 [file 44321_2024_74_MOESM4_ESM.zip › 240418_source_data_Figure_3H.xlsx]

## Sheet: Sheet1
individual data points				group medians
	vehicle	TNF			vehicle	TNF
ms1	597.195	2114.17		ms1	287.3	909.8
ms1	287.444	1349.96		ms2	541.9	798.6
ms1	140.72	352.096		ms3	499.1	1366
ms1	281.914	455.41
ms1	167.048	816.593
ms1	387.284	684.471
ms1	2502.66	1298.15
ms1	956.65	992.038
ms1	52.9367	671.594
ms1	161.057	1365.13
ms1	812.727	1156.25
ms1	268.592	1526.12
ms1	560.321	922.72
ms1	143.632	714.277
ms1	180.426	1078.15
ms1	109.944	1350.12
ms1	668.531	449.492
ms1	473.138	854.319
ms1	295.97	1910.37
ms1	130.423	931.166
ms1	254.09	0
ms1	370.105	1785.79
ms1	20.0452	385.058
ms1	115.765	1190.98
ms1	332.577	439.025
ms1	496.924	1065.58
ms1	287.066	899.615
ms1	432.261	346.084
ms1	579.471	162.068
ms1	757.901	1126.92
ms1	313.854	951.689
ms1	255.705	908.126
ms1	31.9433	556.625
ms1	213.823	911.564
ms1	143.425	453.437
ms1	523.317	804.982
ms1	181.254	821.619
ms1	565.404	549.122
ms1	2184.51	518.073
ms1	117.753	1007.07
ms1	811.066	640.295
ms1	890.293	1915.12
ms1	78.5953	708.888
ms1	495.265	748.005
ms1	162.622	1502.36
ms1	473.389	960
ms1	545.382	1173.86
ms1	251.175	1062.15
ms1	173.723	689.967
ms1	267.243	1055.6
ms2	264.178	686.152
ms2	103.27	269.49
ms2	102.468	432.826
ms2	363.041	602.428
ms2	315.479	348.806
ms2	162.366	576.234
ms2	828.523	619.756
ms2	219.409	534.008
ms2	2780.24	259.522
ms2	306.091	3001.64
ms2	535.62	695.875
ms2	815.772	388.422
ms2	296.544	424.924
ms2	268.825	598.008
ms2	308.746	966.116
ms2	1788.54	771.664
ms2	466.379	665.401
ms2	608.266	1344.58
ms2	372.488	506.53
ms2	1286.63	834.105
ms2	1089.92	938.781
ms2	203.012	1246.35
ms2	1704.41	4121.3
ms2	747.281	2138.06
ms2	594.677	665.839
ms2	1262.9	802.477
ms2	634.065	1229.64
ms2	1474.88	1277.55
ms2	615.894	1434.6
ms2	548.191	900.713
ms2	302.943	1798.35
ms2	185.351	343.419
ms2	185.917	1010.13
ms2	490.426	1242.71
ms2	204.246	644.775
ms2	689.742	1729.7
ms2	418.456	1143.51
ms2	901.125	517.375
ms2	683.893	549.382
ms2	375.369	2371.81
ms2	638.923	794.709
ms2	52.3164	1240.76
ms2	159.69	701.377
ms2	828.326	1975.34
ms2	885.099	1374.86
ms2	599.425	1555.51
ms2	591.722	838.245
ms2	513.538	592.904
ms2	1463.7	782.174
ms2	1030.52	1173.39
ms3	396.592	282.151
ms3	1270.16	1360.14
ms3	398.508	977.529
ms3	1358.27	1309.08
ms3	429.179	1027.75
ms3	135.859	4480.35
ms3	483.142	4531.42
ms3	396.792	1539.54
ms3	891.517	1577.11
ms3	576.907	1167.14
ms3	1990.9	2183.07
ms3	228.461	405.656
ms3	496.921	878.409
ms3	494.569	1175.21
ms3	1364.75	1161.77
ms3	642.308	2671.6
ms3	278.926	889.593
ms3	501.327	909.536
ms3	248.105	644.243
ms3	716.193	393.664
ms3	827.59	2957.74
ms3	270.277	921.097
ms3	564.383	787.803
ms3	368.479	4753.02
ms3	1599.23	2156.25
ms3	626.742	3311.96
ms3	175.652	1142.87
ms3	110.247	2376.05
ms3	3.7037	2267.44
ms3	1152.6	2879.12
ms3	1333.64	1158.56
ms3	759.807	866.546
ms3	145.331	2433.53
ms3	223.506	6717.98
ms3	1836.86	1608.62
ms3	776.474	1053.84
ms3	503.462	2089.46
ms3	310.931	1371.42
ms3	25.6475	1949.73
ms3	1074.35	1196.04
ms3	1642.05	474.76
ms3	450.407	336.585
ms3	457.647	1077.09
ms3	787.947	3062.04
ms3	532.291	795.038
ms3	360.159	1729.6
ms3	361.405	4130.99
ms3	446.725	3052.14
ms3	1440.71	1673.26
ms3	888.435	1977.59
