# Supplementary material for: An immunohistochemical atlas of necroptotic pathway expression
Source: EMBO Mol Med. 2024 May 15;16(7):13. doi: 10.1038/s44321-024-00074-6 (PMC11250867; doi:10.1038/s44321-024-00074-6)
Supplement: Supplementary file 4 — Source data Fig. 3 [file 44321_2024_74_MOESM4_ESM.zip › 240418_source_data_Figure_3J.xlsx]

## Sheet: hepatocytes
individual data points				group medians
	vehicle	TNF			vehicle	TNF
ms1	5.88097	15.065		ms1	6.626	12
ms1	5.07536	9.89948		ms2	5.873	16.69
ms1	5.89666	12.3023		ms3	6.53	13.29
ms1	7.03029	13.868
ms1	7.80102	15.4429
ms1	8.98258	15.727
ms1	6.91174	14.0495
ms1	6.40791	16.628
ms1	7.11833	16.099
ms1	6.17298	14.0767
ms1	5.6032	11.9233
ms1	6.92124	15.9515
ms1	6.26604	7.92835
ms1	5.63575	13.6109
ms1	9.18803	10.9939
ms1	5.59131	13.912
ms1	6.85062	17.5339
ms1	6.50409	12.0533
ms1	6.47674	11.1497
ms1	6.3006	12.3798
ms1	5.89612	13.0377
ms1	6.83815	7.42775
ms1	6.47681	14.5015
ms1	6.0416	19.891
ms1	5.87713	6.89218
ms1	6.41303	15.1268
ms1	6.00463	13.437
ms1	7.4753	11.4364
ms1	5.99694	17.6342
ms1	6.19667	8.69221
ms1	6.56403	11.4474
ms1	6.03798	8.62655
ms1	6.64514	9.63986
ms1	5.75224	9.406
ms1	6.41263	13.381
ms1	6.08865	10.0728
ms1	6.51958	12.0043
ms1	7.17167	10.7013
ms1	4.67548	14.1631
ms1	6.43792	16.9861
ms1	6.67	15.8093
ms1	6.0444	9.51724
ms1	5.93544	14.7746
ms1	6.68031	13.4411
ms1	10.2614	11.1971
ms1	6.16344	12.2164
ms1	6.31046	10.6389
ms1	6.65907	11.1148
ms1	5.51074	12.5852
ms1	6.56559	11.2485
ms1	7.04964	11.5263
ms1	7.27915	10.8723
ms1	5.89292	9.3262
ms1	5.94965	12.5839
ms1	6.95663	10.484
ms1	6.62588	11.6104
ms1	6.67865	11.3332
ms1	7.06387	10.7867
ms1	6.81433	10.6567
ms1	6.5838	10.4271
ms1	7.38194	11.6183
ms1	6.40426	18.562
ms1	15.4144	12.1738
ms1	4.6215	9.8865
ms1	7.5503	8.74784
ms1	6.65091	11.1267
ms1	6.12925	10.51
ms1	8.40489	8.13922
ms1	7.13413	11.3674
ms1	7.54513	15.8689
ms1	8.22229	14.9868
ms1	7.33139	10.8619
ms1	6.13485	11.4153
ms1	7.37965	14.5414
ms1	7.20646	10.8305
ms1	6.61411	12.406
ms1	6.76726	12.5304
ms1	7.92459	11.1756
ms1	7.89046	15.6785
ms1	6.94795	13.6036
ms1	6.02956	12.7934
ms1	6.83719	8.92767
ms1	7.08877	12.8985
ms1	5.86721	16.4949
ms1	10.3691	11.8775
ms1	6.66938	10.2443
ms1	8.44076	11.3104
ms1	7.44204	18.8623
ms1	6.74241	11.6752
ms1	5.74467	16.1661
ms1	5.87892	11.0123
ms1	7.45105	12.5958
ms1	6.91321	15.7719
ms2	7.1947	16.1193
ms2	6.16144	19.3084
ms2	5.66495	15.6952
ms2	4.2983	15.5761
ms2	6.84894	17.8672
ms2	6.43325	19.5523
ms2	8.59291	14.429
ms2	9.78136	21.4591
ms2	6.66802	20.7036
ms2	5.28179	14.934
ms2	5.93295	18.7586
ms2	6.52279	17.6384
ms2	5.66871	22.1941
ms2	6.83805	21.5552
ms2	5.21982	21.2981
ms2	6.58802	26.1414
ms2	7.93704	16.3462
ms2	5.37398	18.1731
ms2	6.97054	14.8391
ms2	6.88775	13.9357
ms2	5.87302	16.1676
ms2	6.74246	15.1532
ms2	5.84971	20.5643
ms2	5.63291	19.6552
ms2	7.05267	23.8755
ms2	6.32629	19.1804
ms2	5.51049	12.3232
ms2	5.57632	18.8313
ms2	6.25409	17.3756
ms2	5.49972	21.1905
ms2	5.95676	10.4382
ms2	5.02225	13.049
ms2	5.05874	21.0421
ms2	4.76935	30.0643
ms2	5.63802	12.5967
ms2	3.77814	25.767
ms2	5.84852	14.039
ms2	4.67615	16.9324
ms2	6.86464	19.4933
ms2	6.56487	19.5192
ms2	6.7141	13.3461
ms2	4.73902	19.2723
ms2	5.57272	19.6187
ms2	6.86739	13.3872
ms2	6.32522	15.3942
ms2	5.24863	16.0796
ms2	5.87196	19.5945
ms2	6.49715	19.8208
ms2	5.92632	23.9381
ms2	5.24143	21.0746
ms2	4.9036	16.5568
ms2	4.45921	23.6009
ms2	5.69208	24.1062
ms2	6.42914	23.4936
ms2	4.53069	11.8161
ms2	5.38274	15.8885
ms2	4.71842	20.2137
ms2	6.16441	16.3071
ms2	4.36851	19.9664
ms2	7.22771	16.4684
ms2	4.70597	14.2679
ms2	4.63518	17.2326
ms2	5.64419	15.2551
ms2	6.60377	10.7741
ms2	7.04666	14.9398
ms2	7.36036	18.586
ms2	5.55711	19.8873
ms2	7.06964	13.1072
ms2	5.40884	11.5777
ms2	6.65559	12.5608
ms2	6.61844	18.6448
ms2	4.76921	11.87
ms2	5.16951	13.941
ms2	5.62712	14.6869
ms2	7.15366	14.3774
ms2	7.62449	14.1232
ms2	5.59321	11.3219
ms2	6.50978	12.6213
ms2	6.39836	12.5188
ms2	5.81837	21.6561
ms2	5.96224	21.5458
ms2	6.08282	14.326
ms2	6.2877	14.7093
ms2	6.68693	17.3689
ms2	5.94376	16.2192
ms2	5.54769	13.9656
ms2	5.5699	20.2028
ms2	5.14041	14.0097
ms2	6.52809	16.6018
ms2	5.71068	14.7072
ms2	5.75512	19.559
ms2		21.0874
ms2		16.6909
ms3	6.69591	11.6577
ms3	6.25515	12.3317
ms3	4.82222	13.1127
ms3	7.28296	15.499
ms3	6.44032	17.2961
ms3	7.2635	13.2587
ms3	6.68759	12.8468
ms3	7.07685	9.86303
ms3	9.77167	23.4346
ms3	7.31061	19.166
ms3	5.51358	13.3703
ms3	6.0616	14.1241
ms3	7.30372	18.2485
ms3	6.813	9.96821
ms3	5.63083	12.7465
ms3	6.21312	24.6415
ms3	6.23373	12.715
ms3	7.03441	14.6691
ms3	6.07666	12.6841
ms3	5.65355	13.6983
ms3	5.58449	17.988
ms3	7.33727	12.5761
ms3	6.80677	13.5846
ms3	6.00664	14.6466
ms3	5.46323	14.6103
ms3	6.93338	14.6273
ms3	5.84021	18.3982
ms3	4.49233	20.7963
ms3	6.64648	15.4729
ms3	6.81536	10.07
ms3	6.6918	13.8332
ms3	4.96829	13.1051
ms3	6.5141	7.47194
ms3	6.07938	13.6612
ms3	7.32452	19.827
ms3	6.47907	18.0586
ms3	6.9154	12.5763
ms3	7.79178	12.1772
ms3	6.15774	11.4628
ms3	7.00022	17.5184
ms3	6.05862	19.412
ms3	5.81968	11.4985
ms3	7.48404	12.9014
ms3	5.73064	11.248
ms3	5.55163	13.4606
ms3	6.38603	10.0519
ms3	6.10305	10.6358
ms3	5.49958	19.6701
ms3	6.27885	20.0313
ms3	4.55549	11.51
ms3	6.67175	9.69968
ms3	7.00873	11.0658
ms3	5.9185	13.237
ms3	6.81124	10.6454
ms3	7.20524	12.0588
ms3	7.4289	10.899
ms3	6.63393	10.6556
ms3	5.326	12.2357
ms3	6.25242	9.40973
ms3	5.20507	11.8289
ms3	7.54398	13.5939
ms3	7.54495	15.7911
ms3	8.28809	15.7911
ms3	5.35176	12.6135
ms3	6.37211	13.7069
ms3	11.8677	14.8114
ms3	5.85373	12.9741
ms3	6.40271	13.599
ms3	7.28432	12.4389
ms3	6.67395	21.4968
ms3	6.96873	12.855
ms3	8.71889	13.7648
ms3	7.30106	11.3571
ms3	7.38521	10.7236
ms3	7.03715	21.0477
ms3	4.84646	13.2914
ms3	8.5255	12.203
ms3	7.43914	9.96694
ms3	7.53464	14.0867
ms3	5.81083	17.79
ms3	7.9246	14.1067
ms3	6.08104	15.5767
ms3	6.68089	10.5024
ms3	5.75054	11.2348
ms3	4.49501	11.9758
ms3	6.05579	11.991
ms3	5.99916	17.0131
ms3	6.97978	20.0453
ms3	8.20913	13.4725
ms3	4.8508	15.5192
ms3	4.52001	14.4891
ms3	6.53044	13.0925
ms3	6.57107	13.7489

## Sheet: Kupffer cells
individual data points				group medians
	vehicle	TNF			vehicle	TNF
ms1	37.7476	67.8153		ms1	47.31	65.29
ms1	45.3483	39.7876		ms2	40.13	52.78
ms1	63.3168	76.3761		ms3	40.15	66.86
ms1	47.306	51.622
ms1	38.5235	76.2882
ms1	48.9518	63.8906
ms1	44.2143	60.0487
ms1	73.3155	62.1846
ms1	63.7815	67.2897
ms1	59.7088	72.26
ms1	59.219	51.3327
ms1	48.6218	66.9018
ms1	35.601	75.4167
ms1	68.3395	74.3865
ms1	51.2783	93.3361
ms1	28.7098	82.4044
ms1	45.2757	55.3775
ms1	37.3643	51.8713
ms1	72.2631	74.6296
ms1	47.5168	77.3285
ms1	70.0165	63.2911
ms1	43.8142	51.7074
ms1	40.4733	78.46
ms1	35.8057	67.1081
ms1	54.5511	62.2626
ms1	42.6599	68.3818
ms1	66.9187	56.4648
ms1	45.9831	40.8067
ms1	37.1703	55.611
ms1	39.6119	62.6311
ms1	44.0902	75.2992
ms1	56.4876
ms1	50.5323	73.0563
ms1	62.873	58.628
ms1	52.4322	67.2523
ms1	57.669	77.9911
ms1	61.8965	63.0391
ms1	53.1863	77.0204
ms1	36.8973	61.8032
ms1	48.1152	71.2194
ms1	37.9898	65.2851
ms1	45.3304	91.2358
ms1	43.3591	77.0262
ms1	50.4937	54.0467
ms1	35.6824	71.4384
ms1	34.2094	49.7124
ms1	39.8338	75.8526
ms1	52.7355	68.8248
ms1	49.3036	64.8907
ms1	45.3811	45.5697
ms1	57.8625	50.1716
ms1	42.6971	94.7406
ms1	55.1412	85.4575
ms1	37.399	52.036
ms1	39.7705	73.508
ms1	32.2486	67.8183
ms1	56.755	71.7555
ms1	32.5374	64.9841
ms1	47.8762	65.8213
ms1	65.8829	85.4188
ms1	44.2949	90.4179
ms1	40.9727	54.5562
ms1	56.4876	74.3333
ms1	50.5323
ms1	62.873	61.9766
ms1	52.4322	58.674
ms1	57.669	53.2562
ms1	61.8965	56.4707
ms1	53.1863	65.4578
ms1	36.8973	70.7936
ms1	48.1152	59.0643
ms1	37.9898	84.1375
ms1	45.3304	73.1806
ms1	43.3591	76.27
ms1	50.4937	62.6251
ms1	35.6824	63.5241
ms1	34.2094	58.6547
ms1	39.8338	67.3361
ms1	52.7355	40.0677
ms1	49.3036	53.3048
ms1	45.3811	67.7446
ms1	57.8625	57.0054
ms1	42.6971	51.9087
ms1	55.1412	50.0792
ms1	37.399	70.0118
ms1	39.7705	51.3139
ms1	32.2486	55.2836
ms1	56.755	79.9918
ms1	32.5374	47.014
ms1	47.8762	69.7244
ms1	65.8829	80.1984
ms1	44.2949	58.2717
ms1	40.9727	52.59
ms1		54.8477
ms1		43.3905
ms2	43.1081	66.5199
ms2	36.0778	87.3859
ms2	38.2554	50.3988
ms2	48.0424	47.6175
ms2	32.317	48.3902
ms2	44.6923	53.9453
ms2	29.1681	71.3295
ms2	44.1989	51.8263
ms2	68.9017	67.261
ms2	36.8986	52.3393
ms2	47.9336	40.8903
ms2	36.2812	57.4476
ms2	29.0729	46.9032
ms2	27.4714	105.667
ms2	38.7746	57.068
ms2	51.4869	47.6728
ms2	33.4242	67.2025
ms2	46.7567	54.747
ms2	40.7526	85.9738
ms2	39.8641	49.2574
ms2	29.7268	50.5112
ms2	40.1297	51.7003
ms2	68.1479	62.2056
ms2	37.9749	57.0928
ms2	32.5176	79.3346
ms2	54.519	61.6646
ms2	41.9912	46.4108
ms2	38.6055	60.923
ms2	36.9324	63.8286
ms2	37.6511	67.6233
ms2	32.4233	51.5017
ms2	31.0996
ms2	50.23
ms2	38.9146	56.702
ms2	50.6279	74.3282
ms2	38.8254	44.7104
ms2	48.4722	48.5063
ms2	39.571	58.1827
ms2	34.8622	45.6379
ms2	33.7963	55.6798
ms2	81.7351	59.3294
ms2	36.8982	60.1373
ms2	52.0236	40.812
ms2	49.7989	57.011
ms2	51.7868	56.4515
ms2	40.6462	50.3213
ms2	47.3328	66.562
ms2	36.7134	57.0393
ms2	51.6282	61.8758
ms2	26.7246	49.5556
ms2	57.4433	39.8742
ms2	35.9996	73.999
ms2	26.548	50.7673
ms2	50.801	41.5388
ms2	27.734	42.6292
ms2	45.6996	47.5596
ms2	44.1122	45.8741
ms2	41.2278	79.8465
ms2	41.6743	43.3617
ms2	55.2779	42.877
ms2	39.3335	50.7336
ms2	48.5731	45.6383
ms2	45.2269	44.4021
ms2	50.0398	57.4864
ms2	34.141
ms2	29.3396	45.81
ms2	36.9437	58.5058
ms2	50.7785	81.1641
ms2	34.5643	51.8837
ms2	50.7513	58.4804
ms2	46.8606	51.0143
ms2	60.3708	51.1443
ms2	26.092	48.4342
ms2	34.4986	52.9186
ms2	46.3628	44.6683
ms2	34.5816	52.9342
ms2	73.4047	39.5514
ms2	30.8749	50.3106
ms2	44.3079	55.8072
ms2	38.7884	52.5262
ms2	51.0274	43.379
ms2	48.1145	50.0944
ms2	28.487	62.1834
ms2	38.2853	52.7763
ms2	80.0407	43.268
ms2	60.0647	59.8627
ms2	41.1156	37.95
ms2	23.1233	43.2517
ms2	32.0045	63.9638
ms2	51.7878	72.3327
ms2	35.885	59.0172
ms2		48.1975
ms2		61.2461
ms2		78.6189
ms2		70.6375
ms2		39.7282
ms3	40.1463
ms3	45.7833	65.9497
ms3	47.8227	64.2241
ms3	27.345	49.6176
ms3	65.9138	56.4587
ms3	47.9481	63.2988
ms3	38.0895	61.4993
ms3	49.5652	86.0686
ms3	45.1005	87.3089
ms3	31.8382	60.9674
ms3	34.2964	60.941
ms3	34.5895	63.2654
ms3	31.419	73.5546
ms3	35.6328	51.203
ms3	43.0108	69.4906
ms3	40.1333	54.8256
ms3	44.3757	58.9605
ms3	36.6974	77.7142
ms3	43.3994	72.1575
ms3	51.8183	96.0344
ms3	36.1372	57.6062
ms3	31.4	67.4075
ms3	44.2577	60.4185
ms3	53.1278	71.6543
ms3	25.7176	59.9678
ms3	47.4881	57.9883
ms3	40.8109	80.0746
ms3	30.992	66.8556
ms3	36.0021	86.9308
ms3	26.6688	102.697
ms3	32.9201	69.4079
ms3	42.5987	70.2396
ms3	42.7455
ms3	31.3251
ms3	39.3583	77.1108
ms3	29.6429	71.6304
ms3	34.3462	76.0918
ms3	38.4758	90.0283
ms3	30.9316	78.4458
ms3	40.279	74.6901
ms3	44.5885	63.0279
ms3	45.343	55.0897
ms3	32.8319	77.8043
ms3	37.9356	57.9755
ms3	49.2559	77.2372
ms3	38.0347	55.851
ms3	53.2847	79.8096
ms3	41.686	82.2633
ms3	40.3165	71.1032
ms3	49.922	73.8936
ms3	51.2659	70.4367
ms3	39.2538	64.3769
ms3	48.2755	76.9721
ms3	32.9111	64.7075
ms3	28.4801	62.919
ms3	41.6342	86.6139
ms3	38.8757	72.2773
ms3	28.8279	41.5599
ms3	51.4864	55.2567
ms3	35.2639	62.122
ms3	44.9672	64.4686
ms3	40.9603	84.4164
ms3	64.3246	52.5649
ms3	35.7616	98.2136
ms3	50.074	62.3646
ms3	51.9389
ms3	60.4454	88.8298
ms3	41.0255	80.7959
ms3	50.9505	71.7957
ms3	51.1721	66.5658
ms3	33.1316	59.1133
ms3	38.7426	64.7605
ms3	33.0418	72.1201
ms3	37.173	66.7923
ms3	45.1869	78.0263
ms3	43.3402	59.6753
ms3	36.3624	60.6628
ms3	27.7866	51.1132
ms3	36.0737	71.4421
ms3	41.4993	83.1485
ms3	48.9017	66.4336
ms3	33.863	61.6184
ms3	56.0317	73.4568
ms3	51.2659	61.4317
ms3	36.3224	71.8517
ms3	39.7924	66.5855
ms3	36.0725	67.4303
ms3	50.9976	58.2143
ms3	52.0054	53.7932
ms3	30.5046	65.9266
ms3	31.8572	66.0021
ms3		90.0422
ms3		91.2199
ms3		66.8862
ms3		62.3111
ms3		48.7344
ms3		73.6455
