# Supplementary material for: An immunohistochemical atlas of necroptotic pathway expression
Source: EMBO Mol Med. 2024 May 15;16(7):13. doi: 10.1038/s44321-024-00074-6 (PMC11250867; doi:10.1038/s44321-024-00074-6)
Supplement: Supplementary file 4 — Source data Fig. 3 [file 44321_2024_74_MOESM4_ESM.zip › 240418_source_data_Figure_3K.xlsx]

## Sheet: Sheet1
Hours	Vehicle				TNF						TNF+Nec1s
	mouse a	mouse b	mouse c	mouse d	mouse e	mouse f	mouse g	mouse h	mouse i	mouse j	mouse k	mouse l	mouse m	mouse n	mouse o
0	37	37	37	37	37	37	37	37	37	37	37	37	37	37	37
2	36.4	36.5	36.4	36.5	35.5	31.9	33.6	34.1	35	32.9	35	35.4	35.8	34.5	36.1
3	36.3	36.9	36.1	36.4	36.7	31.2	33.4	33.2	35.4	32.6	36	35.5	35.9	35.4	34.9
4	37.2	36.7	36.9	36.6	36.3	29.9	31.1	32.7	35.3	32.1	35.3	35.6	35.6	35.1	34.2
5	36.3	36.9	36.6	36.4	36.1		30.1	30.9	34	32.2	35.1	35.1	35.3	35.8	33.2
6	36.8	36.8	36.8	36.1	35.5		28.9	29.1	32.3	32.1	34.4	34.7	35.3	34.6	32.7
8	36.6		36.3	36.6	34.3				26.7	26.3	33.8	34.2	34.3	34.4	30.3
