# Supplementary material for: An immunohistochemical atlas of necroptotic pathway expression
Source: EMBO Mol Med. 2024 May 15;16(7):13. doi: 10.1038/s44321-024-00074-6 (PMC11250867; doi:10.1038/s44321-024-00074-6)
Supplement: Supplementary file 4 — Source data Fig. 3 [file 44321_2024_74_MOESM4_ESM.zip › 240418_source_data_Figure_3L.xlsx]

## Sheet: Sheet1
WT + vehicle	WT + TNF	WT + TNF+Nec1s	Ripk3-/-
0.017	0.223	0.07	-0.003
0.101	0.644	0.239	-0.008
0.2	0.563	0.236	0.008
0.156	0.497	0.15	0.012
	0.446	0.284	0.002
	0.203		-0.009
