# Supplementary material for: An immunohistochemical atlas of necroptotic pathway expression
Source: EMBO Mol Med. 2024 May 15;16(7):13. doi: 10.1038/s44321-024-00074-6 (PMC11250867; doi:10.1038/s44321-024-00074-6)
Supplement: Supplementary file 5 — Source data Fig. 4 [file 44321_2024_74_MOESM5_ESM.zip › 240418_source_data_Figure_4B.xlsx]

## Sheet: sheet_1
	Ms15.IL	Ms16.IL	Ms17.IL	Ms18.IL	Ms19.IL	Ms20.IL	Ms15.SP	Ms16.SP	Ms17.SP	Ms18.SP	Ms19.SP	Ms20.SP
	ileum						spleen
	water	water	water	antibiotics	antibiotics	antibiotics	water	water	water	antibiotics	antibiotics	antibiotics
Ripk1	6.42372	5.97548	6.53085	6.29883	6.39333	6.40873	6.11806	6.48927	6.38132	6.2739	6.51984	6.23353
Reg3b	13.4332	12.6901	10.8921	8.82721	8.84137	8.40014	-2.91017	-2.28978	-2.12009	-3.13355	-2.64452	-2.89898
Lyz1	11.2038	11.0096	12.16	10.2014	10.4407	10.5908	3.54637	1.10008	3.8989	3.93032	1.9578	3.54104
Casp8	7.42834	7.30335	7.22841	7.29931	7.34533	7.4821	6.69261	6.26496	6.6203	6.62171	6.46656	6.49742
Ripk3	5.04098	4.81084	4.72514	4.23326	4.28522	4.38287	4.42075	3.36407	4.14783	4.4735	2.6914	4.393
Mlkl	4.34515	4.13493	4.39101	3.88246	3.97487	3.74818	4.11093	2.58655	3.5849	3.68959	3.04483	3.41707
