# Supplementary material for: An immunohistochemical atlas of necroptotic pathway expression
Source: EMBO Mol Med. 2024 May 15;16(7):13. doi: 10.1038/s44321-024-00074-6 (PMC11250867; doi:10.1038/s44321-024-00074-6)
Supplement: Supplementary file 6 — Source data Fig. 5 [file 44321_2024_74_MOESM6_ESM.zip › 240418_source_data_Figure_5B.xlsx]

## Sheet: Sheet1
	untreated	TNF	TS	TSI	KO TSI
CASP8 B.925.8	1.218	1.229	2.264	26.62	1.736
CASP8 D53G2	1.033	0.8753	0.7098	28.86	3.381
RIPK1	3.52035	1.57959	10.4396	36.4839	14.735
MLKL	1.11	2.629	0.9639	29.42	6.361
