# Supplementary material for: An immunohistochemical atlas of necroptotic pathway expression
Source: EMBO Mol Med. 2024 May 15;16(7):13. doi: 10.1038/s44321-024-00074-6 (PMC11250867; doi:10.1038/s44321-024-00074-6)
Supplement: Supplementary file 6 — Source data Fig. 5 [file 44321_2024_74_MOESM6_ESM.zip › 240418_source_data_Figure_5C.xlsx]

## Sheet: Sheet1
C8_Inv WT UT	C8_Inv WT TNF	C8_Inv WT TS	C8_Inv WT TSI	C8_Inv KO TSI		C8_CST WT UT	C8_CST WT TNF	C8_CST WT TS	C8_CST WT TSI	C8_CST KO TSI		R1 WT UT	R1 WT TNF	R1 WT TS	R1 WT TSI	R1 KO TSI		MLKL WT UT	MLKL WT TNF	MLKL WT TS	MLKL WT TSI	MLKL KO TSI
1	1	2	1	1		1	1	1	3	1		1	1	2	1	1		1	1	1	1	2
1	1	1	1	1		1	1	1	3	1		1	1	1	1	1		1	1	6	2	3
1	1	1	1	1		1	2	1	2	1		1	1	2	4	2		1	1	1	4	1
1	1	1	1	1		1	1	1	1	1		1	1	1	1	1		1	2	2	1	1
1	1	1	1	1		1	1	1	2	1		1	1	2	1	1		1	1	1	3	1
1	1	1	1	1		1	1	1	2	2		1	1	2	1	1		1	2	1	1	1
1	1	1	1	1		1	1	1	5	1		1	2	1	2	1		1	1	2	1	1
1	1	2	7	1		1	1	0	1	1		1	1	1	2	1		1	1	1	9	1
1	1	1	1	1		1	1	0	4	1		2	1	1	1	1		1	1	1	1	1
1	2	1	1	1		1	0	0	4	1		1	1	1	3	1		0	1	1	3	1
1	1	2	1	1		0	0	0	1	1		1	3	1	4	1		0	2	0	3	1
1	1	1	2	1		0	0	0	4	1		2	1	2	2	1		0	1	0	1	2
1	1	1	1	1		0	0	0	1	1		2	1	2	1	1		0	1	0	1	1
0	1	1	1	1		0	0	0	1	1		1	1	1	1	1		0	1	0	1	1
0	0	1	3	2		0	0	0	1	1		1	1	1	3	2		0	3	0	1	1
0	0	1	2	1		0	0	0	1	1		1	1	2	1	1		0	1	0	1	1
0	0	1	5	0		0	0	0	3	1		1	1	1	1	1		0	1	0	2	1
0	0	1	1	0		0	0	0	1	1		1	1	1	1	1		0	1	0	8	1
0	0	1	1	0		0	0	0	3	1		1	1	1	1	1		0	1	0	1	5
0	0	1	3	0		0	0	0	5	1		1	1	7	1	1		0	1	0	3	1
0	0	0	1	0		0	0	0	1	1		1	1	1	1	1		0	1	0	1	1
0	0	0	1	0		0	0	0	1	1		1	0	3	2	2		0	1	0	3	1
0	0	0	1	0		0	0	0	9	1		2	0	1	1	1		0	1	0	3	1
0	0	0	3	0		0	0	0	3	1		1	0	1	3	1		0	1	0	3	1
0	0	0	3	0		0	0	0	1	1		1	0	1	2	1		0	1	0	4	1
0	0	0	1	0		0	0	0	1	1		2	0	1	2	1		0	1	0	1	1
0	0	0	3	0		0	0	0	3	2		1	0	1	1	1		0	4	0	5	3
0	0	0	2	0		0	0	0	5	1		1	0	1	1	1		0	2	0	1	1
0	0	0	1	0		0	0	0	11	1		1	0	1	1	1		0	1	0	1	1
0	0	0	3	0		0	0	0	1	1		1	0	1	1	1		0	1	0	2	1
0	0	0	1	0		0	0	0	7	1		1	0	2	3	1		0	0	0	1	1
0	0	0	2	0		0	0	0	1	1		1	0	1	1	1		0	0	0	5	1
0	0	0	3	0		0	0	0	1	1		0	0	1	1	1		0	0	0	3	1
0	0	0	2	0		0	0	0	1	1		0	0	1	2	4		0	0	0	2	1
0	0	0	1	0		0	0	0	2	1		0	0	3	1	1		0	0	0	2	1
0	0	0	1	0		0	0	0	2	0		0	0	2	1	1		0	0	0	2	2
0	0	0	1	0		0	0	0	4	0		0	0	1	4	1		0	0	0	1	1
0	0	0	1	0		0	0	0	1	0		0	0	1	1	1		0	0	0	2	0
0	0	0	1	0		0	0	0	1	0		0	0	1	1	1		0	0	0	1	0
0	0	0	1	0		0	0	0	9	0		0	0	1	3	2		0	0	0	6	0
0	0	0	2	0		0	0	0	7	0		0	0	1	1	1		0	0	0	3	0
0	0	0	2	0		0	0	0	1	0		0	0	2	2	1		0	0	0	3	0
0	0	0	5	0		0	0	0	3	0		0	0	1	2	1		0	0	0	1	0
0	0	0	1	0		0	0	0	7	0		0	0	1	1	1		0	0	0	3	0
0	0	0	1	0		0	0	0	1	0		0	0	1	1	1		0	0	0	3	0
0	0	0	4	0		0	0	0	1	0		0	0	1	2	1		0	0	0	2	0
0	0	0	1	0		0	0	0	1	0		0	0	1	1	1		0	0	0	2	0
0	0	0	2	0		0	0	0	1	0		0	0	1	4	1		0	0	0	5	0
0	0	0	1	0		0	0	0	2	0		0	0	1	1	1		0	0	0	6	0
0	0	0	1	0		0	0	0	4	0		0	0	2	1	2		0	0	0	12	0
0	0	0	1	0		0	0	0	2	0		0	0	1	5	1		0	0	0	4	0
0	0	0	4	0		0	0	0	2	0		0	0	1	1	1		0	0	0	1	0
0	0	0	2	0		0	0	0	8	0		0	0	1	1	1		0	0	0	1	0
0	0	0	1	0		0	0	0	4	0		0	0	1	1	1		0	0	0	4	0
0	0	0	1	0		0	0	0	1	0		0	0	1	1	2		0	0	0	7	0
0	0	0	1	0		0	0	0	2	0		0	0	1	1	1		0	0	0	1	0
0	0	0	3	0		0	0	0	4	0		0	0	1	3	1		0	0	0	2	0
0	0	0	2	0		0	0	0	2	0		0	0	1	1	1		0	0	0	1	0
0	0	0	6	0		0	0	0	1	0		0	0	1	1	1		0	0	0	3	0
0	0	0	1	0		0	0	0	1	0		0	0	2	3	1		0	0	0	1	0
0	0	0	1	0		0	0	0	1	0		0	0	1	3	1		0	0	0	3	0
0	0	0	1	0		0	0	0	1	0		0	0	1	1	2		0	0	0	3	0
0	0	0	2	0		0	0	0	2	0		0	0	2	1	1		0	0	0	2	0
0	0	0	3	0		0	0	0	2	0		0	0	1	1	4		0	0	0	2	0
0	0	0	3	0		0	0	0	1	0		0	0	1	9	1		0	0	0	1	0
0	0	0	4	0		0	0	0	8	0		0	0	1	5	1		0	0	0	5	0
0	0	0	1	0		0	0	0	1	0		0	0	1	3	1		0	0	0	2	0
0	0	0	4	0		0	0	0	2	0		0	0	1	1	1		0	0	0	2	0
0	0	0	2	0		0	0	0	1	0		0	0	1	1	1		0	0	0	3	0
0	0	0	2	0		0	0	0	2	0		0	0	1	1	1		0	0	0	1	0
0	0	0	1	0		0	0	0	3	0		0	0	1	1	1		0	0	0	6	0
0	0	0	2	0		0	0	0	4	0		0	0	5	3	2		0	0	0	1	0
0	0	0	2	0		0	0	0	1	0		0	0	1	1	1		0	0	0	1	0
0	0	0	2	0		0	0	0	6	0		0	0	1	3	1		0	0	0	3	0
0	0	0	1	0		0	0	0	1	0		0	0	1	4	1		0	0	0	4	0
0	0	0	1	0		0	0	0	1	0		0	0	1	1	1		0	0	0	7	0
0	0	0	1	0		0	0	0	1	0		0	0	1	1	1		0	0	0	8	0
0	0	0	1	0		0	0	0	2	0		0	0	3	1	1		0	0	0	1	0
0	0	0	1	0		0	0	0	1	0		0	0	1	1	1		0	0	0	3	0
0	0	0	1	0		0	0	0	1	0		0	0	1	6	2		0	0	0	1	0
0	0	0	1	0		0	0	0	1	0		0	0	1	1	1		0	0	0	2	0
0	0	0	1	0		0	0	0	1	0		0	0	3	1	1		0	0	0	1	0
0	0	0	6	0		0	0	0	10	0		0	0	1	1	1		0	0	0	5	0
0	0	0	1	0		0	0	0	3	0		0	0	1	1	1		0	0	0	4	0
0	0	0	2	0		0	0	0	1	0		0	0	1	1	1		0	0	0	1	0
0	0	0	1	0		0	0	0	8	0		0	0	1	3	3		0	0	0	2	0
0	0	0	2	0		0	0	0	2	0		0	0	1	5	1		0	0	0	3	0
0	0	0	1	0		0	0	0	11	0		0	0	1	6	1		0	0	0	3	0
0	0	0	1	0		0	0	0	5	0		0	0	1	1	1		0	0	0	2	0
0	0	0	9	0		0	0	0	1	0		0	0	1	1	1		0	0	0	3	0
0	0	0	3	0		0	0	0	1	0		0	0	1	1	1		0	0	0	1	0
0	0	0	3	0		0	0	0	1	0		0	0	1	3	1		0	0	0	2	0
0	0	0	2	0		0	0	0	4	0		0	0	1	1	2		0	0	0	3	0
0	0	0	2	0		0	0	0	1	0		0	0	1	1	1		0	0	0	1	0
0	0	0	2	0		0	0	0	1	0		0	0	1	1	1		0	0	0	7	0
0	0	0	2	0		0	0	0	2	0		0	0	0	1	1		0	0	0	2	0
0	0	0	2	0		0	0	0	1	0		0	0	0	3	2		0	0	0	1	0
0	0	0	3	0		0	0	0	2	0		0	0	0	1	1		0	0	0	4	0
0	0	0	1	0		0	0	0	1	0		0	0	0	1	1		0	0	0	2	0
0	0	0	3	0		0	0	0	1	0		0	0	0	1	1		0	0	0	1	0
0	0	0	1	0		0	0	0	2	0		0	0	0	3	1		0	0	0	1	0
0	0	0	2	0		0	0	0	2	0		0	0	0	1	2		0	0	0	2	0
0	0	0	2	0		0	0	0	2	0		0	0	0	3	1		0	0	0	2	0
0	0	0	1	0		0	0	0	9	0		0	0	0	1	1		0	0	0	4	0
0	0	0	1	0		0	0	0	2	0		0	0	0	1	1		0	0	0	1	0
0	0	0	1	0		0	0	0	3	0		0	0	0	4	1		0	0	0	1	0
0	0	0	1	0		0	0	0	2	0		0	0	0	1	3		0	0	0	3	0
0	0	0	1	0		0	0	0	7	0		0	0	0	1	1		0	0	0	3	0
0	0	0	2	0		0	0	0	1	0		0	0	0	1	1		0	0	0	3	0
0	0	0	2	0		0	0	0	1	0		0	0	0	1	2		0	0	0	2	0
0	0	0	1	0		0	0	0	1	0		0	0	0	1	2		0	0	0	1	0
0	0	0	1	0		0	0	0	1	0		0	0	0	2	1		0	0	0	1	0
0	0	0	2	0		0	0	0	1	0		0	0	0	2	1		0	0	0	2	0
0	0	0	3	0		0	0	0	4	0		0	0	0	1	1		0	0	0	2	0
0	0	0	5	0		0	0	0	1	0		0	0	0	1	3		0	0	0	1	0
0	0	0	1	0		0	0	0	2	0		0	0	0	1	7		0	0	0	1	0
0	0	0	1	0		0	0	0	1	0		0	0	0	3	1		0	0	0	8	0
0	0	0	1	0		0	0	0	1	0		0	0	0	2	1		0	0	0	2	0
0	0	0	1	0		0	0	0	7	0		0	0	0	1	1		0	0	0	1	0
0	0	0	2	0		0	0	0	12	0		0	0	0	1	1		0	0	0	1	0
0	0	0	4	0		0	0	0	2	0		0	0	0	2	1		0	0	0	1	0
0	0	0	1	0		0	0	0	2	0		0	0	0	1	1		0	0	0	3	0
0	0	0	1	0		0	0	0	3	0		0	0	0	4	1		0	0	0	2	0
0	0	0	1	0		0	0	0	1	0		0	0	0	1	1		0	0	0	2	0
0	0	0	1	0		0	0	0	4	0		0	0	0	1	1		0	0	0	3	0
0	0	0	1	0		0	0	0	6	0		0	0	0	2	0		0	0	0	1	0
0	0	0	1	0		0	0	0	2	0		0	0	0	5	0		0	0	0	3	0
0	0	0	1	0		0	0	0	1	0		0	0	0	1	0		0	0	0	1	0
0	0	0	2	0		0	0	0	1	0		0	0	0	1	0		0	0	0	2	0
0	0	0	1	0		0	0	0	5	0		0	0	0	2	0		0	0	0	1	0
0	0	0	1	0		0	0	0	9	0		0	0	0	2	0		0	0	0	1	0
0	0	0	4	0		0	0	0	1	0		0	0	0	3	0		0	0	0	2	0
0	0	0	1	0		0	0	0	6	0		0	0	0	1	0		0	0	0	5	0
0	0	0	3	0		0	0	0	1	0		0	0	0	1	0		0	0	0	1	0
0	0	0	1	0		0	0	0	6	0		0	0	0	1	0		0	0	0	1	0
0	0	0	1	0		0	0	0	1	0		0	0	0	3	0		0	0	0	4	0
0	0	0	1	0		0	0	0	2	0		0	0	0	1	0		0	0	0	1	0
0	0	0	2	0		0	0	0	2	0		0	0	0	2	0		0	0	0	1	0
0	0	0	1	0		0	0	0	1	0		0	0	0	3	0		0	0	0	4	0
0	0	0	1	0		0	0	0	6	0		0	0	0	1	0		0	0	0	2	0
0	0	0	10	0		0	0	0	3	0		0	0	0	1	0		0	0	0	1	0
0	0	0	4	0		0	0	0	4	0		0	0	0	2	0		0	0	0	2	0
0	0	0	1	0		0	0	0	2	0		0	0	0	1	0		0	0	0	6	0
0	0	0	1	0		0	0	0	2	0		0	0	0	1	0		0	0	0	2	0
0	0	0	6	0		0	0	0	2	0		0	0	0	1	0		0	0	0	1	0
0	0	0	2	0		0	0	0	5	0		0	0	0	1	0		0	0	0	5	0
0	0	0	1	0		0	0	0	1	0		0	0	0	2	0		0	0	0	2	0
0	0	0	2	0		0	0	0	6	0		0	0	0	4	0		0	0	0	1	0
0	0	0	1	0		0	0	0	7	0		0	0	0	1	0		0	0	0	2	0
0	0	0	5	0		0	0	0	8	0		0	0	0	4	0		0	0	0	3	0
0	0	0	2	0		0	0	0	7	0		0	0	0	1	0		0	0	0	1	0
0	0	0	1	0		0	0	0	3	0		0	0	0	1	0		0	0	0	1	0
0	0	0	1	0		0	0	0	4	0		0	0	0	2	0		0	0	0	6	0
0	0	0	1	0		0	0	0	1	0		0	0	0	4	0		0	0	0	3	0
0	0	0	1	0		0	0	0	1	0		0	0	0	1	0		0	0	0	1	0
0	0	0	2	0		0	0	0	1	0		0	0	0	2	0		0	0	0	1	0
0	0	0	1	0		0	0	0	4	0		0	0	0	1	0		0	0	0	1	0
0	0	0	3	0		0	0	0	1	0		0	0	0	1	0		0	0	0	5	0
0	0	0	1	0		0	0	0	2	0		0	0	0	1	0		0	0	0	1	0
0	0	0	1	0		0	0	0	1	0		0	0	0	4	0		0	0	0	9	0
0	0	0	1	0		0	0	0	2	0		0	0	0	1	0		0	0	0	1	0
0	0	0	1	0		0	0	0	1	0		0	0	0	8	0		0	0	0	1	0
0	0	0	1	0		0	0	0	1	0		0	0	0	2	0		0	0	0	1	0
0	0	0	1	0		0	0	0	2	0		0	0	0	1	0		0	0	0	1	0
0	0	0	1	0		0	0	0	1	0		0	0	0	1	0		0	0	0	6	0
0	0	0	5	0		0	0	0	1	0		0	0	0	1	0		0	0	0	2	0
0	0	0	1	0		0	0	0	1	0		0	0	0	1	0		0	0	0	1	0
0	0	0	1	0		0	0	0	2	0		0	0	0	1	0		0	0	0	1	0
0	0	0	7	0		0	0	0	4	0		0	0	0	1	0		0	0	0	3	0
0	0	0	3	0		0	0	0	1	0		0	0	0	1	0		0	0	0	3	0
0	0	0	1	0		0	0	0	9	0		0	0	0	1	0		0	0	0	3	0
0	0	0	1	0		0	0	0	2	0		0	0	0	2	0		0	0	0	2	0
0	0	0	1	0		0	0	0	4	0		0	0	0	1	0		0	0	0	4	0
0	0	0	1	0		0	0	0	6	0		0	0	0	3	0		0	0	0	2	0
0	0	0	3	0		0	0	0	5	0		0	0	0	1	0		0	0	0	1	0
0	0	0	1	0		0	0	0	1	0		0	0	0	1	0		0	0	0	1	0
0	0	0	2	0		0	0	0	4	0		0	0	0	1	0		0	0	0	5	0
0	0	0	8	0		0	0	0	5	0		0	0	0	2	0		0	0	0	4	0
0	0	0	2	0		0	0	0	6	0		0	0	0	4	0		0	0	0	6	0
0	0	0	2	0		0	0	0	1	0		0	0	0	1	0		0	0	0	7	0
0	0	0	3	0		0	0	0	3	0		0	0	0	1	0		0	0	0	2	0
0	0	0	2	0		0	0	0	4	0		0	0	0	5	0		0	0	0	2	0
0	0	0	3	0		0	0	0	1	0		0	0	0	1	0		0	0	0	1	0
0	0	0	1	0		0	0	0	2	0		0	0	0	1	0		0	0	0	1	0
0	0	0	2	0		0	0	0	1	0		0	0	0	1	0		0	0	0	1	0
0	0	0	3	0		0	0	0	7	0		0	0	0	1	0		0	0	0	1	0
0	0	0	6	0		0	0	0	4	0		0	0	0	1	0		0	0	0	4	0
0	0	0	1	0		0	0	0	2	0		0	0	0	3	0		0	0	0	6	0
0	0	0	1	0		0	0	0	3	0		0	0	0	1	0		0	0	0	1	0
0	0	0	3	0		0	0	0	1	0		0	0	0	1	0		0	0	0	1	0
0	0	0	1	0		0	0	0	4	0		0	0	0	2	0		0	0	0	1	0
0	0	0	1	0		0	0	0	2	0		0	0	0	2	0		0	0	0	3	0
0	0	0	1	0		0	0	0	2	0		0	0	0	1	0		0	0	0	5	0
0	0	0	1	0		0	0	0	7	0		0	0	0	1	0		0	0	0	4	0
0	0	0	1	0		0	0	0	1	0		0	0	0	5	0		0	0	0	1	0
0	0	0	1	0		0	0	0	3	0		0	0	0	1	0		0	0	0	1	0
0	0	0	1	0		0	0	0	5	0		0	0	0	1	0		0	0	0	4	0
0	0	0	1	0		0	0	0	2	0		0	0	0	1	0		0	0	0	2	0
0	0	0	3	0		0	0	0	1	0		0	0	0	2	0		0	0	0	1	0
0	0	0	1	0		0	0	0	1	0		0	0	0	1	0		0	0	0	1	0
0	0	0	1	0		0	0	0	1	0		0	0	0	1	0		0	0	0	7	0
0	0	0	1	0		0	0	0	3	0		0	0	0	2	0		0	0	0	5	0
0	0	0	6	0		0	0	0	1	0		0	0	0	1	0		0	0	0	5	0
0	0	0	3	0		0	0	0	7	0		0	0	0	3	0		0	0	0	1	0
0	0	0	5	0		0	0	0	2	0		0	0	0	1	0		0	0	0	7	0
0	0	0	1	0		0	0	0	2	0		0	0	0	1	0		0	0	0	5	0
0	0	0	1	0		0	0	0	7	0		0	0	0	1	0		0	0	0	2	0
0	0	0	1	0		0	0	0	2	0		0	0	0	2	0		0	0	0	2	0
0	0	0	2	0		0	0	0	1	0		0	0	0	1	0		0	0	0	5	0
0	0	0	1	0		0	0	0	2	0		0	0	0	3	0		0	0	0	2	0
0	0	0	4	0		0	0	0	1	0		0	0	0	2	0		0	0	0	7	0
0	0	0	1	0		0	0	0	7	0		0	0	0	2	0		0	0	0	8	0
0	0	0	1	0		0	0	0	2	0		0	0	0	1	0		0	0	0	5	0
0	0	0	1	0		0	0	0	1	0		0	0	0	2	0		0	0	0	3	0
0	0	0	1	0		0	0	0	1	0		0	0	0	1	0		0	0	0	1	0
0	0	0	1	0		0	0	0	5	0		0	0	0	1	0		0	0	0	5	0
0	0	0	1	0		0	0	0	1	0		0	0	0	1	0		0	0	0	1	0
0	0	0	2	0		0	0	0	1	0		0	0	0	1	0		0	0	0	1	0
0	0	0	8	0		0	0	0	8	0		0	0	0	1	0		0	0	0	1	0
0	0	0	1	0		0	0	0	2	0		0	0	0	1	0		0	0	0	3	0
0	0	0	1	0		0	0	0	1	0		0	0	0	2	0		0	0	0	1	0
0	0	0	2	0		0	0	0	2	0		0	0	0	2	0		0	0	0	1	0
0	0	0	1	0		0	0	0	1	0		0	0	0	1	0		0	0	0	1	0
0	0	0	3	0		0	0	0	1	0		0	0	0	1	0		0	0	0	5	0
0	0	0	1	0		0	0	0	1	0		0	0	0	3	0		0	0	0	8	0
0	0	0	1	0		0	0	0	1	0		0	0	0	1	0		0	0	0	2	0
0	0	0	1	0		0	0	0	2	0		0	0	0	1	0		0	0	0	1	0
0	0	0	1	0		0	0	0	2	0		0	0	0	1	0		0	0	0	3	0
0	0	0	1	0		0	0	0	5	0		0	0	0	1	0		0	0	0	1	0
0	0	0	1	0		0	0	0	1	0		0	0	0	1	0		0	0	0	5	0
0	0	0	2	0		0	0	0	1	0		0	0	0	1	0		0	0	0	1	0
0	0	0	8	0		0	0	0	1	0		0	0	0	2	0		0	0	0	3	0
0	0	0	4	0		0	0	0	1	0		0	0	0	1	0		0	0	0	1	0
0	0	0	2	0		0	0	0	1	0		0	0	0	2	0		0	0	0	1	0
0	0	0	1	0		0	0	0	2	0		0	0	0	2	0		0	0	0	1	0
0	0	0	1	0		0	0	0	2	0		0	0	0	1	0		0	0	0	1	0
0	0	0	3	0		0	0	0	1	0		0	0	0	1	0		0	0	0	1	0
0	0	0	1	0		0	0	0	1	0		0	0	0	1	0		0	0	0	1	0
0	0	0	2	0		0	0	0	3	0		0	0	0	4	0		0	0	0	3	0
0	0	0	1	0		0	0	0	1	0		0	0	0	1	0		0	0	0	2	0
0	0	0	4	0		0	0	0	3	0		0	0	0	1	0		0	0	0	4	0
0	0	0	1	0		0	0	0	3	0		0	0	0	1	0		0	0	0	3	0
0	0	0	2	0		0	0	0	1	0		0	0	0	1	0		0	0	0	2	0
0	0	0	0	0		0	0	0	1	0		0	0	0	1	0		0	0	0	1	0
0	0	0	0	0		0	0	0	4	0		0	0	0	2	0		0	0	0	4	0
0	0	0	0	0		0	0	0	1	0		0	0	0	3	0		0	0	0	2	0
0	0	0	0	0		0	0	0	2	0		0	0	0	1	0		0	0	0	1	0
0	0	0	0	0		0	0	0	1	0		0	0	0	1	0		0	0	0	1	0
0	0	0	0	0		0	0	0	6	0		0	0	0	1	0		0	0	0	2	0
0	0	0	0	0		0	0	0	3	0		0	0	0	1	0		0	0	0	1	0
0	0	0	0	0		0	0	0	1	0		0	0	0	1	0		0	0	0	3	0
0	0	0	0	0		0	0	0	2	0		0	0	0	1	0		0	0	0	2	0
0	0	0	0	0		0	0	0	1	0		0	0	0	4	0		0	0	0	5	0
0	0	0	0	0		0	0	0	1	0		0	0	0	1	0		0	0	0	1	0
0	0	0	0	0		0	0	0	1	0		0	0	0	1	0		0	0	0	2	0
0	0	0	0	0		0	0	0	1	0		0	0	0	2	0		0	0	0	1	0
0	0	0	0	0		0	0	0	1	0		0	0	0	1	0		0	0	0	1	0
0	0	0	0	0		0	0	0	1	0		0	0	0	3	0		0	0	0	3	0
0	0	0	0	0		0	0	0	2	0		0	0	0	1	0		0	0	0	4	0
0	0	0	0	0		0	0	0	2	0		0	0	0	1	0		0	0	0	2	0
0	0	0	0	0		0	0	0	1	0		0	0	0	1	0		0	0	0	1	0
0	0	0	0	0		0	0	0	4	0		0	0	0	1	0		0	0	0	2	0
0	0	0	0	0		0	0	0	4	0		0	0	0	1	0		0	0	0	2	0
0	0	0	0	0		0	0	0	1	0		0	0	0	2	0		0	0	0	1	0
0	0	0	0	0		0	0	0	9	0		0	0	0	2	0		0	0	0	1	0
0	0	0	0	0		0	0	0	2	0		0	0	0	1	0		0	0	0	1	0
0	0	0	0	0		0	0	0	1	0		0	0	0	1	0		0	0	0	0	0
0	0	0	0	0		0	0	0	2	0		0	0	0	1	0		0	0	0	0	0
0	0	0	0	0		0	0	0	6	0		0	0	0	1	0		0	0	0	0	0
0	0	0	0	0		0	0	0	1	0		0	0	0	1	0		0	0	0	0	0
0	0	0	0	0		0	0	0	1	0		0	0	0	1	0		0	0	0	0	0
0	0	0	0	0		0	0	0	6	0		0	0	0	1	0		0	0	0	0	0
0	0	0	0	0		0	0	0	1	0		0	0	0	2	0		0	0	0	0	0
0	0	0	0	0		0	0	0	8	0		0	0	0	2	0		0	0	0	0	0
0	0	0	0	0		0	0	0	2	0		0	0	0	1	0		0	0	0	0	0
0	0	0	0	0		0	0	0	0	0		0	0	0	1	0		0	0	0	0	0
0	0	0	0	0		0	0	0	0	0		0	0	0	1	0		0	0	0	0	0
0	0	0	0	0		0	0	0	0	0		0	0	0	1	0		0	0	0	0	0
0	0	0	0	0		0	0	0	0	0		0	0	0	3	0		0	0	0	0	0
0	0	0	0	0		0	0	0	0	0		0	0	0	0	0		0	0	0	0	0
0	0	0	0	0		0	0	0	0	0		0	0	0	0	0		0	0	0	0	0
0	0	0	0	0		0	0	0	0	0		0	0	0	0	0		0	0	0	0	0
0	0	0	0	0		0	0	0	0	0		0	0	0	0	0		0	0	0	0	0
0	0	0	0	0		0	0	0	0	0		0	0	0	0	0		0	0	0	0	0
0	0	0	0	0		0	0	0	0	0		0	0	0	0	0		0	0	0	0	0
0	0	0	0	0		0	0	0	0	0		0	0	0	0	0		0	0	0	0	0
0	0	0	0	0		0	0	0	0	0		0	0	0	0	0		0	0	0	0	0
0	0	0	0	0		0	0	0	0	0		0	0	0	0	0		0	0	0	0	0
0	0	0	0	0		0	0	0	0	0		0	0	0	0	0		0	0	0	0	0
0	0	0	0	0		0	0	0	0	0		0	0	0	0	0		0	0	0	0	0
0	0	0	0	0		0	0	0	0	0		0	0	0	0	0		0	0	0	0	0
0	0	0	0	0		0	0	0	0	0		0	0	0	0	0		0	0	0	0	0
0	0	0	0	0		0	0	0	0	0		0	0	0	0	0		0	0	0	0	0
0	0	0	0	0		0	0	0	0	0		0	0	0	0	0		0	0	0	0	0
0	0	0	0	0		0	0	0	0	0		0	0	0	0	0		0	0	0	0	0
0	0	0	0	0		0	0	0	0	0		0	0	0	0	0		0	0	0	0	0
0	0	0	0	0		0	0	0	0	0		0	0	0	0	0		0	0	0	0	0
0	0	0	0	0		0	0	0	0	0		0	0	0	0	0		0	0	0	0	0
0	0	0	0	0		0	0	0	0	0		0	0	0	0	0		0	0	0	0	0
0	0	0	0	0		0	0	0	0	0		0	0	0	0	0		0	0	0	0	0
0	0	0	0	0		0	0	0	0	0		0	0	0	0	0		0	0	0	0	0
0	0	0	0	0		0	0	0	0	0		0	0	0	0	0		0	0	0	0	0
0	0	0	0	0		0	0	0	0	0		0	0	0	0	0		0	0	0	0	0
0	0	0	0	0		0	0	0	0	0		0	0	0	0	0		0	0	0	0	0
0	0	0	0	0		0	0	0	0	0		0	0	0	0	0		0	0	0	0	0
0	0	0	0	0		0	0	0	0	0		0	0	0	0	0		0	0	0	0	0
0	0	0	0	0		0	0	0	0	0		0	0	0	0	0		0	0	0	0	0
0	0	0	0	0		0	0	0	0	0		0	0	0	0	0		0	0	0	0	0
0	0	0	0	0		0	0	0	0	0		0	0	0	0	0		0	0	0	0	0
0	0	0	0	0		0	0	0	0	0		0	0	0	0	0		0	0	0	0	0
0	0	0	0	0		0	0	0	0	0		0	0	0	0	0		0	0	0	0	0
0	0	0	0	0		0	0	0	0	0		0	0	0	0	0		0	0	0	0	0
0	0	0	0	0		0	0	0	0	0		0	0	0	0	0		0	0	0	0	0
0	0	0	0	0		0	0	0	0	0		0	0	0	0	0		0	0	0	0	0
0	0	0	0	0		0	0	0	0	0		0	0	0	0	0		0	0	0	0	0
0	0	0	0	0		0	0	0	0	0		0	0	0	0	0		0	0	0	0	0
0	0	0	0	0		0	0	0	0	0		0	0	0	0	0		0	0	0	0	0
0	0	0	0	0		0	0	0	0	0		0	0	0	0	0		0	0	0	0	0
0	0	0	0	0		0	0	0	0	0		0	0	0	0	0		0	0	0	0	0
0	0	0	0	0		0	0	0	0	0		0	0	0	0	0		0	0	0	0	0
0	0	0	0	0		0	0	0	0	0		0	0	0	0	0		0	0	0	0	0
0	0	0	0	0		0	0	0	0	0		0	0	0	0	0		0	0	0	0	0
0	0	0	0	0		0	0	0	0	0		0	0	0	0	0		0	0	0	0	0
0	0	0	0	0		0	0	0	0	0		0	0	0	0	0		0	0	0	0	0
0	0	0	0	0		0	0	0	0	0		0	0	0	0	0		0	0	0	0	0
0	0	0	0	0		0	0	0	0	0		0	0	0	0	0		0	0	0	0	0
0	0	0	0	0		0	0	0	0	0		0	0	0	0	0		0	0	0	0	0
0	0	0	0	0		0	0	0	0	0		0	0	0	0	0		0	0	0	0	0
0	0	0	0	0		0	0	0	0	0		0	0	0	0	0		0	0	0	0	0
0	0	0	0	0		0	0	0	0	0		0	0	0	0	0		0	0	0	0	0
0	0	0	0	0		0	0	0	0	0		0	0	0	0	0		0	0	0	0	0
0	0	0	0	0		0	0	0	0	0		0	0	0	0	0		0	0	0	0	0
0	0	0	0	0		0	0	0	0	0		0	0	0	0	0		0	0	0	0	0
0	0	0	0	0		0	0	0	0	0		0	0	0	0	0		0	0	0	0	0
0	0	0	0	0		0	0	0	0	0		0	0	0	0	0		0	0	0	0	0
0	0	0	0	0		0	0	0	0	0		0	0	0	0	0		0	0	0	0	0
0	0	0	0	0		0	0	0	0	0		0	0	0	0	0		0	0	0	0	0
0	0	0	0	0		0	0	0	0	0		0	0	0	0	0		0	0	0	0	0
0	0	0	0	0		0	0	0	0	0		0	0	0	0	0		0	0	0	0	0
0	0	0	0	0		0	0	0	0	0		0	0	0	0	0		0	0	0	0	0
0	0	0	0	0		0	0	0	0	0		0	0	0	0	0		0	0	0	0	0
0	0	0	0	0		0	0	0	0	0		0	0	0	0	0		0	0	0	0	0
0	0	0	0	0		0	0	0	0	0		0	0	0	0	0		0	0	0	0	0
0	0	0	0	0		0	0	0	0	0		0	0	0	0	0		0	0	0	0	0
0	0	0	0	0		0	0	0	0	0		0	0	0	0	0		0	0	0	0	0
0	0	0	0	0		0	0	0	0	0		0	0	0	0	0		0	0	0	0	0
0	0	0	0	0		0	0	0	0	0		0	0	0	0	0		0	0	0	0	0
0	0	0	0	0		0	0	0	0	0		0	0	0	0	0		0	0	0	0	0
0	0	0	0	0		0	0	0	0	0		0	0	0	0	0		0	0	0	0	0
0	0	0	0	0		0	0	0	0	0		0	0	0	0	0		0	0	0	0	0
0	0	0	0	0		0	0	0	0	0		0	0	0	0	0		0	0	0	0	0
0	0	0	0	0		0	0	0	0	0		0	0	0	0	0		0	0	0	0	0
0	0	0	0	0		0	0	0	0	0		0	0	0	0	0		0	0	0	0	0
0	0	0	0	0		0	0	0	0	0		0	0	0	0	0		0	0	0	0	0
0	0	0	0	0		0	0	0	0	0		0	0	0	0	0		0	0	0	0	0
0	0	0	0	0		0	0	0	0	0		0	0	0	0	0		0	0	0	0	0
0	0	0	0	0		0	0	0	0	0		0	0	0	0	0		0	0	0	0	0
0	0	0	0	0		0	0	0	0	0		0	0	0	0	0		0	0	0	0	0
0	0	0	0	0		0	0	0	0	0		0	0	0	0	0		0	0	0	0	0
0	0	0	0	0		0	0	0	0	0		0	0	0	0	0		0	0	0	0	0
0	0	0	0	0		0	0	0	0	0		0	0	0	0	0		0	0	0	0	0
0	0	0	0	0		0	0	0	0	0		0	0	0	0	0		0	0	0	0	0
0	0	0	0	0		0	0	0	0	0		0	0	0	0	0		0	0	0	0	0
0	0	0	0	0		0	0	0	0	0		0	0	0	0	0		0	0	0	0	0
0	0	0	0	0		0	0	0	0	0		0	0	0	0	0		0	0	0	0	0
0	0	0	0	0		0	0	0	0	0		0	0	0	0	0		0	0	0	0	0
0	0	0	0	0		0	0	0	0	0		0	0	0	0	0		0	0	0	0	0
0	0	0	0	0		0	0	0	0	0		0	0	0	0	0		0	0	0	0	0
0	0	0	0	0		0	0	0	0	0		0	0	0	0	0		0	0	0	0	0
0	0	0	0	0		0	0	0	0	0		0	0	0	0	0		0	0	0	0	0
0	0	0	0	0		0	0	0	0	0		0	0	0	0	0		0	0	0	0	0
0	0	0	0	0		0	0	0	0	0		0	0	0	0	0		0	0	0	0	0
0	0	0	0	0		0	0	0	0	0		0	0	0	0	0		0	0	0	0	0
0	0	0	0	0		0	0	0	0	0		0	0	0	0	0		0	0	0	0	0
0	0	0	0	0		0	0	0	0	0		0	0	0	0	0		0	0	0	0	0
0	0	0	0	0		0	0	0	0	0		0	0	0	0	0		0	0	0	0	0
0	0	0	0	0		0	0	0	0	0		0	0	0	0	0		0	0	0	0	0
0	0	0	0	0		0	0	0	0	0		0	0	0	0	0		0	0	0	0	0
0	0	0	0	0		0	0	0	0	0		0	0	0	0	0		0	0	0	0	0
0	0	0	0	0		0	0	0	0	0		0	0	0	0	0		0	0	0	0	0
0	0	0	0	0		0	0	0	0	0		0	0	0	0	0		0	0	0	0	0
0	0	0	0	0		0	0	0	0	0		0	0	0	0	0		0	0	0	0	0
0	0	0	0	0		0	0	0	0	0		0	0	0	0	0		0	0	0	0	0
0	0	0	0	0		0	0	0	0	0		0	0	0	0	0		0	0	0	0	0
0	0	0	0	0		0	0	0	0	0		0	0	0	0	0		0	0	0	0	0
0	0	0	0	0		0	0	0	0	0		0	0	0	0	0		0	0	0	0	0
0	0	0	0	0		0	0	0	0	0		0	0	0	0	0		0	0	0	0	0
0	0	0	0	0		0	0	0	0	0		0	0	0	0	0		0	0	0	0	0
0	0	0	0	0		0	0	0	0	0		0	0	0	0	0		0	0	0	0	0
0	0	0	0	0		0	0	0	0	0		0	0	0	0	0		0	0	0	0	0
0	0	0	0	0		0	0	0	0	0		0	0	0	0	0		0	0	0	0	0
0	0	0	0	0		0	0	0	0	0		0	0	0	0	0		0	0	0	0	0
0	0	0	0	0		0	0	0	0	0		0	0	0	0	0		0	0	0	0	0
0	0	0	0	0		0	0	0	0	0		0	0	0	0	0		0	0	0	0	0
0	0	0	0	0		0	0	0	0	0		0	0	0	0	0		0	0	0	0	0
0	0	0	0	0		0	0	0	0	0		0	0	0	0	0		0	0	0	0	0
0	0	0	0	0		0	0	0	0	0		0	0	0	0	0		0	0	0	0	0
0	0	0	0	0		0	0	0	0	0		0	0	0	0	0		0	0	0	0	0
0	0	0	0	0		0	0	0	0	0		0	0	0	0	0		0	0	0	0	0
0	0	0	0	0		0	0	0	0	0		0	0	0	0	0		0	0	0	0	0
0	0	0	0	0		0	0	0	0	0		0	0	0	0	0		0	0	0	0	0
0	0	0	0	0		0	0	0	0	0		0	0	0	0	0		0	0	0	0	0
0	0	0	0	0		0	0	0	0	0		0	0	0	0	0		0	0	0	0	0
0	0	0	0	0		0	0	0	0	0		0	0	0	0	0		0	0	0	0	0
0	0	0	0	0		0	0	0	0	0		0	0	0	0	0		0	0	0	0	0
0	0	0	0	0		0	0	0	0	0		0	0	0	0	0		0	0	0	0	0
0	0	0	0	0		0	0	0	0	0		0	0	0	0	0		0	0	0	0	0
0	0	0	0	0		0	0	0	0	0		0	0	0	0	0		0	0	0	0	0
0	0	0	0	0		0	0	0	0	0		0	0	0	0	0		0	0	0	0	0
0	0	0	0	0		0	0	0	0	0		0	0	0	0	0		0	0	0	0	0
0	0	0	0	0		0	0	0	0	0		0	0	0	0	0		0	0	0	0	0
0	0	0	0	0		0	0	0	0	0		0	0	0	0	0		0	0	0	0	0
0	0	0	0	0		0	0	0	0	0		0	0	0	0	0		0	0	0	0	0
0	0	0	0	0		0	0	0	0	0		0	0	0	0	0		0	0	0	0	0
0	0	0	0	0		0	0	0	0	0		0	0	0	0	0		0	0	0	0	0
0	0	0	0	0		0	0	0	0	0		0	0	0	0	0		0	0	0	0	0
0	0	0	0	0		0	0	0	0	0		0	0	0	0	0		0	0	0	0	0
0	0	0	0	0		0	0	0	0	0		0	0	0	0	0		0	0	0	0	0
0	0	0	0	0		0	0	0	0	0		0	0	0	0	0		0	0	0	0	0
0	0	0	0	0		0	0	0	0	0		0	0	0	0	0		0	0	0	0	0
0	0	0	0	0		0	0	0	0	0		0	0	0	0	0		0	0	0	0	0
0	0	0	0	0		0	0	0	0	0		0	0	0	0	0		0	0	0	0	0
0	0	0	0	0		0	0	0	0	0		0	0	0	0	0		0	0	0	0	0
0	0	0	0	0		0	0	0	0	0		0	0	0	0	0		0	0	0	0	0
0	0	0	0	0		0	0	0	0	0		0	0	0	0	0		0	0	0	0	0
0	0	0	0	0		0	0	0	0	0		0	0	0	0	0		0	0	0	0	0
0	0	0	0	0		0	0	0	0	0		0	0	0	0	0		0	0	0	0	0
0	0	0	0	0		0	0	0	0	0		0	0	0	0	0		0	0	0	0	0
0	0	0	0	0		0	0	0	0	0		0	0	0	0	0		0	0	0	0	0
0	0	0	0	0		0	0	0	0	0		0	0	0	0	0		0	0	0	0	0
0	0	0	0	0		0	0	0	0	0		0	0	0	0	0		0	0	0	0	0
0	0	0	0	0		0	0	0	0	0		0	0	0	0	0		0	0	0	0	0
0	0	0	0	0		0	0	0	0	0		0	0	0	0	0		0	0	0	0	0
0	0	0	0	0		0	0	0	0	0		0	0	0	0	0		0	0	0	0	0
0	0	0	0	0		0	0	0	0	0		0	0	0	0	0		0	0	0	0	0
0	0	0	0	0		0	0	0	0	0		0	0	0	0	0		0	0	0	0	0
0	0	0	0	0		0	0	0	0	0		0	0	0	0	0		0	0	0	0	0
0	0	0	0	0		0	0	0	0	0		0	0	0	0	0		0	0	0	0	0
0	0	0	0	0		0	0	0	0	0		0	0	0	0	0		0	0	0	0	0
0	0	0	0	0		0	0	0	0	0		0	0	0	0	0		0	0	0	0	0
0	0	0	0	0		0	0	0	0	0		0	0	0	0	0		0	0	0	0	0
0	0	0	0	0		0	0	0	0	0		0	0	0	0	0		0	0	0	0	0
0	0	0	0	0		0	0	0	0	0		0	0	0	0	0		0	0	0	0	0
0	0	0	0	0		0	0	0	0	0		0	0	0	0	0		0	0	0	0	0
0	0	0	0	0		0	0	0	0	0		0	0	0	0	0		0	0	0	0	0
0	0	0	0	0		0	0	0	0	0		0	0	0	0	0		0	0	0	0	0
0	0	0	0	0		0	0	0	0	0		0	0	0	0	0		0	0	0	0	0
0	0	0	0	0		0	0	0	0	0		0	0	0	0	0		0	0	0	0	0
0	0	0	0	0		0	0	0	0	0		0	0	0	0	0		0	0	0	0	0
0	0	0	0	0		0	0	0	0	0		0	0	0	0	0		0	0	0	0	0
0	0	0	0	0		0	0	0	0	0		0	0	0	0	0		0	0	0	0	0
0	0	0	0	0		0	0	0	0	0		0	0	0	0	0		0	0	0	0	0
0	0	0	0	0		0	0	0	0	0		0	0	0	0	0		0	0	0	0	0
0	0	0	0	0		0	0	0	0	0		0	0	0	0	0		0	0	0	0	0
0	0	0	0	0		0	0	0	0	0		0	0	0	0	0		0	0	0	0	0
0	0	0	0	0		0	0	0	0	0		0	0	0	0	0		0	0	0	0	0
0	0	0	0	0		0	0	0	0	0		0	0	0	0	0		0	0	0	0	0
0	0	0	0	0		0	0	0	0	0		0	0	0	0	0		0	0	0	0	0
0	0	0	0	0		0	0	0	0	0		0	0	0	0	0		0	0	0	0	0
0	0	0	0	0		0	0	0	0	0		0	0	0	0	0		0	0	0	0	0
0	0	0	0	0		0	0	0	0	0		0	0	0	0	0		0	0	0	0	0
0	0	0	0	0		0	0	0	0	0		0	0	0	0	0		0	0	0	0	0
0	0	0	0	0		0	0	0	0	0		0	0	0	0	0		0	0	0	0	0
0	0	0	0	0		0	0	0	0	0		0	0	0	0	0		0	0	0	0	0
0	0	0	0	0		0	0	0	0	0		0	0	0	0	0		0	0	0	0	0
0	0	0	0	0		0	0	0	0	0		0	0	0	0	0		0	0	0	0	0
0	0	0	0	0		0	0	0	0	0		0	0	0	0	0		0	0	0	0	0
0	0	0	0	0		0	0	0	0	0		0	0	0	0	0		0	0	0	0	0
0	0	0	0	0		0	0	0	0	0		0	0	0	0	0		0	0	0	0	0
0	0	0	0	0		0	0	0	0	0		0	0	0	0	0		0	0	0	0	0
0	0	0	0	0		0	0	0	0	0		0	0	0	0	0		0	0	0	0	0
0	0	0	0	0		0	0	0	0	0		0	0	0	0	0		0	0	0	0	0
0	0	0	0	0		0	0	0	0	0		0	0	0	0	0		0	0	0	0	0
0	0	0	0	0		0	0	0	0	0		0	0	0	0	0		0	0	0	0	0
0	0	0	0	0		0	0	0	0	0		0	0	0	0	0		0	0	0	0	0
0	0	0	0	0		0	0	0	0	0		0	0	0	0	0		0	0	0	0	0
0	0	0	0	0		0	0	0	0	0		0	0	0	0	0		0	0	0	0	0
0	0	0	0	0		0	0	0	0	0		0	0	0	0	0		0	0	0	0	0
0	0	0	0	0		0	0	0	0	0		0	0	0	0	0		0	0	0	0	0
0	0	0	0	0		0	0	0	0	0		0	0	0	0	0		0	0	0	0	0
0	0	0	0	0		0	0	0	0	0		0	0	0	0	0		0	0	0	0	0
0	0	0	0	0		0	0	0	0	0		0	0	0	0	0		0	0	0	0	0
0	0	0	0	0		0	0	0	0	0		0	0	0	0	0		0	0	0	0	0
0	0	0	0	0		0	0	0	0	0		0	0	0	0	0		0	0	0	0	0
0	0	0	0	0		0	0	0	0	0		0	0	0	0	0		0	0	0	0	0
0	0	0	0	0		0	0	0	0	0		0	0	0	0	0		0	0	0	0	0
0	0	0	0	0		0	0	0	0	0		0	0	0	0	0		0	0	0	0	0
0	0	0	0	0		0	0	0	0	0		0	0	0	0	0		0	0	0	0	0
0	0	0	0	0		0	0	0	0	0		0	0	0	0	0		0	0	0	0	0
0	0	0	0	0		0	0	0	0	0		0	0	0	0	0		0	0	0	0	0
0	0	0	0	0		0	0	0	0	0		0	0	0	0	0		0	0	0	0	0
0	0	0	0	0		0	0	0	0	0		0	0	0	0	0		0	0	0	0	0
0	0	0	0	0		0	0	0	0	0		0	0	0	0	0		0	0	0	0	0
0	0	0	0	0		0	0	0	0	0		0	0	0	0	0		0	0	0	0	0
0	0	0	0	0		0	0	0	0	0		0	0	0	0	0		0	0	0	0	0
0	0	0	0	0		0	0	0	0	0		0	0	0	0	0		0	0	0	0	0
0	0	0	0	0		0	0	0	0	0		0	0	0	0	0		0	0	0	0	0
0	0	0	0	0		0	0	0	0	0		0	0	0	0	0		0	0	0	0	0
0	0	0	0	0		0	0	0	0	0		0	0	0	0	0		0	0	0	0	0
0	0	0	0	0		0	0	0	0	0		0	0	0	0	0		0	0	0	0	0
0	0	0	0	0		0	0	0	0	0		0	0	0	0	0		0	0	0	0	0
0	0	0	0	0		0	0	0	0	0		0	0	0	0	0		0	0	0	0	0
0	0	0	0	0		0	0	0	0	0		0	0	0	0	0		0	0	0	0	0
0	0	0	0	0		0	0	0	0	0		0	0	0	0	0		0	0	0	0	0
0	0	0	0	0		0	0	0	0	0		0	0	0	0	0		0	0	0	0	0
0	0	0	0	0		0	0	0	0	0		0	0	0	0	0		0	0	0	0	0
0	0	0	0	0		0	0	0	0	0		0	0	0	0	0		0	0	0	0	0
0	0	0	0	0		0	0	0	0	0		0	0	0	0	0		0	0	0	0	0
0	0	0	0	0		0	0	0	0	0		0	0	0	0	0		0	0	0	0	0
0	0	0	0	0		0	0	0	0	0		0	0	0	0	0		0	0	0	0	0
0	0	0	0	0		0	0	0	0	0		0	0	0	0	0		0	0	0	0	0
0	0	0	0	0		0	0	0	0	0		0	0	0	0	0		0	0	0	0	0
0	0	0	0	0		0	0	0	0	0		0	0	0	0	0		0	0	0	0	0
0	0	0	0	0		0	0	0	0	0		0	0	0	0	0		0	0	0	0	0
0	0	0	0	0		0	0	0	0	0		0	0	0	0	0		0	0	0	0	0
0	0	0	0	0		0	0	0	0	0		0	0	0	0	0		0	0	0	0	0
0	0	0	0	0		0	0	0	0	0		0	0	0	0	0		0	0	0	0	0
0	0	0	0	0		0	0	0	0	0		0	0	0	0	0		0	0	0	0	0
0	0	0	0	0		0	0	0	0	0		0	0	0	0	0		0	0	0	0	0
0	0	0	0	0		0	0	0	0	0		0	0	0	0	0		0	0	0	0	0
0	0	0	0	0		0	0	0	0	0		0	0	0	0	0		0	0	0	0	0
0	0	0	0	0		0	0	0	0	0		0	0	0	0	0		0	0	0	0	0
0	0	0	0	0		0	0	0	0	0		0	0	0	0	0		0	0	0	0	0
0	0	0	0	0		0	0	0	0	0		0	0	0	0	0		0	0	0	0	0
0	0	0	0	0		0	0	0	0	0		0	0	0	0	0		0	0	0	0	0
0	0	0	0	0		0	0	0	0	0		0	0	0	0	0		0	0	0	0	0
0	0	0	0	0		0	0	0	0	0		0	0	0	0	0		0	0	0	0	0
0	0	0	0	0		0	0	0	0	0		0	0	0	0	0		0	0	0	0	0
0	0	0	0	0		0	0	0	0	0		0	0	0	0	0		0	0	0	0	0
0	0	0	0	0		0	0	0	0	0		0	0	0	0	0		0	0	0	0	0
0	0	0	0	0		0	0	0	0	0		0	0	0	0	0		0	0	0	0	0
0	0	0	0	0		0	0	0	0	0		0	0	0	0	0		0	0	0	0	0
0	0	0	0	0		0	0	0	0	0		0	0	0	0	0		0	0	0	0	0
0	0	0	0	0		0	0	0	0	0		0	0	0	0	0		0	0	0	0	0
0	0	0	0	0		0	0	0	0	0		0	0	0	0	0		0	0	0	0	0
0	0	0	0	0		0	0	0	0	0		0	0	0	0	0		0	0	0	0	0
0	0	0	0	0		0	0	0	0	0		0	0	0	0	0		0	0	0	0	0
0	0	0	0	0		0	0	0	0	0		0	0	0	0	0		0	0	0	0	0
0	0	0	0	0		0	0	0	0	0		0	0	0	0	0		0	0	0	0	0
0	0	0	0	0		0	0	0	0	0		0	0	0	0	0		0	0	0	0	0
0	0	0	0	0		0	0	0	0	0		0	0	0	0	0		0	0	0	0	0
0	0	0	0	0		0	0	0	0	0		0	0	0	0	0		0	0	0	0	0
0	0	0	0	0		0	0	0	0	0		0	0	0	0	0		0	0	0	0	0
0	0	0	0	0		0	0	0	0	0		0	0	0	0	0		0	0	0	0	0
0	0	0	0	0		0	0	0	0	0		0	0	0	0	0		0	0	0	0	0
0	0	0	0	0		0	0	0	0	0		0	0	0	0	0		0	0	0	0	0
0	0	0	0	0		0	0	0	0	0		0	0	0	0	0		0	0	0	0	0
0	0	0	0	0		0	0	0	0	0		0	0	0	0	0		0	0	0	0	0
0	0	0	0	0		0	0	0	0	0		0	0	0	0	0		0	0	0	0	0
0	0	0	0	0		0	0	0	0	0		0	0	0	0	0		0	0	0	0	0
0	0	0	0	0		0	0	0	0	0		0	0	0	0	0		0	0	0	0	0
0	0	0	0	0		0	0	0	0	0		0	0	0	0	0		0	0	0	0	0
0	0	0	0	0		0	0	0	0	0		0	0	0	0	0		0	0	0	0	0
0	0	0	0	0		0	0	0	0	0		0	0	0	0	0		0	0	0	0	0
0	0	0	0	0		0	0	0	0	0		0	0	0	0	0		0	0	0	0	0
0	0	0	0	0		0	0	0	0	0		0	0	0	0	0		0	0	0	0	0
0	0	0	0	0		0	0	0	0	0		0	0	0	0	0		0	0	0	0	0
0	0	0	0	0		0	0	0	0	0		0	0	0	0	0		0	0	0	0	0
0	0	0	0	0		0	0	0	0	0		0	0	0	0	0		0	0	0	0	0
0	0	0	0	0		0	0	0	0	0		0	0	0	0	0		0	0	0	0	0
0	0	0	0	0		0	0	0	0	0		0	0	0	0	0		0	0	0	0	0
0	0	0	0	0		0	0	0	0	0		0	0	0	0	0		0	0	0	0	0
0	0	0	0	0		0	0	0	0	0		0	0	0	0	0		0	0	0	0	0
0	0	0	0	0		0	0	0	0	0		0	0	0	0	0		0	0	0	0	0
0	0	0	0	0		0	0	0	0	0		0	0	0	0	0		0	0	0	0	0
0	0	0	0	0		0	0	0	0	0		0	0	0	0	0		0	0	0	0	0
0	0	0	0	0		0	0	0	0	0		0	0	0	0	0		0	0	0	0	0
0	0	0	0	0		0	0	0	0	0		0	0	0	0	0		0	0	0	0	0
0	0	0	0	0		0	0	0	0	0		0	0	0	0	0		0	0	0	0	0
0	0	0	0	0		0	0	0	0	0		0	0	0	0	0		0	0	0	0	0
0	0	0	0	0		0	0	0	0	0		0	0	0	0	0		0	0	0	0	0
0	0	0	0	0		0	0	0	0	0		0	0	0	0	0		0	0	0	0	0
0	0	0	0	0		0	0	0	0	0		0	0	0	0	0		0	0	0	0	0
0	0	0	0	0		0	0	0	0	0		0	0	0	0	0		0	0	0	0	0
0	0	0	0	0		0	0	0	0	0		0	0	0	0	0		0	0	0	0	0
0	0	0	0	0		0	0	0	0	0		0	0	0	0	0		0	0	0	0	0
0	0	0	0	0		0	0	0	0	0		0	0	0	0	0		0	0	0	0	0
0	0	0	0	0		0	0	0	0	0		0	0	0	0	0		0	0	0	0	0
0	0	0	0	0		0	0	0	0	0		0	0	0	0	0		0	0	0	0	0
0	0	0	0	0		0	0	0	0	0		0	0	0	0	0		0	0	0	0	0
0	0	0	0	0		0	0	0	0	0		0	0	0	0	0		0	0	0	0	0
0	0	0	0	0		0	0	0	0	0		0	0	0	0	0		0	0	0	0	0
0	0	0	0	0		0	0	0	0	0		0	0	0	0	0		0	0	0	0	0
0	0	0	0	0		0	0	0	0	0		0	0	0	0	0		0	0	0	0	0
0	0	0	0	0		0	0	0	0	0		0	0	0	0	0		0	0	0	0	0
0	0	0	0	0		0	0	0	0	0		0	0	0	0	0		0	0	0	0	0
0	0	0	0	0		0	0	0	0	0		0	0	0	0	0		0	0	0	0	0
0	0	0	0	0		0	0	0	0	0		0	0	0	0	0		0	0	0	0	0
0	0	0	0	0		0	0	0	0	0		0	0	0	0	0		0	0	0	0	0
0	0	0	0	0		0	0	0	0	0		0	0	0	0	0		0	0	0	0	0
0	0	0	0	0		0	0	0	0	0		0	0	0	0	0		0	0	0	0	0
0	0	0	0	0		0	0	0	0	0		0	0	0	0	0		0	0	0	0	0
0	0	0	0	0		0	0	0	0	0		0	0	0	0	0		0	0	0	0	0
0	0	0	0	0		0	0	0	0	0		0	0	0	0	0		0	0	0	0	0
0	0	0	0	0		0	0	0	0	0		0	0	0	0	0		0	0	0	0	0
0	0	0	0	0		0	0	0	0	0		0	0	0	0	0		0	0	0	0	0
0	0	0	0	0		0	0	0	0	0		0	0	0	0	0		0	0	0	0	0
0	0	0	0	0		0	0	0	0	0		0	0	0	0	0		0	0	0	0	0
0	0	0	0	0		0	0	0	0	0		0	0	0	0	0		0	0	0	0	0
0	0	0	0	0		0	0	0	0	0		0	0	0	0	0		0	0	0	0	0
0	0	0	0	0		0	0	0	0	0		0	0	0	0	0		0	0	0	0	0
0	0	0	0	0		0	0	0	0	0		0	0	0	0	0		0	0	0	0	0
0	0	0	0	0		0	0	0	0	0		0	0	0	0	0		0	0	0	0	0
0	0	0	0	0		0	0	0	0	0		0	0	0	0	0		0	0	0	0	0
0	0	0	0	0		0	0	0	0	0		0	0	0	0	0		0	0	0	0	0
0	0	0	0	0		0	0	0	0	0		0	0	0	0	0		0	0	0	0	0
0	0	0	0	0		0	0	0	0	0		0	0	0	0	0		0	0	0	0	0
0	0	0	0	0		0	0	0	0	0		0	0	0	0	0		0	0	0	0	0
0	0	0	0	0		0	0	0	0	0		0	0	0	0	0		0	0	0	0	0
0	0	0	0	0		0	0	0	0	0		0	0	0	0	0		0	0	0	0	0
0	0	0	0	0		0	0	0	0	0		0	0	0	0	0		0	0	0	0	0
0	0	0	0	0		0	0	0	0	0		0	0	0	0	0		0	0	0	0	0
0	0	0	0	0		0	0	0	0	0		0	0	0	0	0		0	0	0	0	0
0	0	0	0	0		0	0	0	0	0		0	0	0	0	0		0	0	0	0	0
0	0	0	0	0		0	0	0	0	0		0	0	0	0	0		0	0	0	0	0
0	0	0	0	0		0	0	0	0	0		0	0	0	0	0		0	0	0	0	0
0	0	0	0	0		0	0	0	0	0		0	0	0	0	0		0	0	0	0	0
0	0	0	0	0		0	0	0	0	0		0	0	0	0	0		0	0	0	0	0
0	0	0	0	0		0	0	0	0	0		0	0	0	0	0		0	0	0	0	0
0	0	0	0	0		0	0	0	0	0		0	0	0	0	0		0	0	0	0	0
0	0	0	0	0		0	0	0	0	0		0	0	0	0	0		0	0	0	0	0
0	0	0	0	0		0	0	0	0	0		0	0	0	0	0		0	0	0	0	0
0	0	0	0	0		0	0	0	0	0		0	0	0	0	0		0	0	0	0	0
0	0	0	0	0		0	0	0	0	0		0	0	0	0	0		0	0	0	0	0
0	0	0	0	0		0	0	0	0	0		0	0	0	0	0		0	0	0	0	0
0	0	0	0	0		0	0	0	0	0		0	0	0	0	0		0	0	0	0	0
0	0	0	0	0		0	0	0	0	0		0	0	0	0	0		0	0	0	0	0
0	0	0	0	0		0	0	0	0	0		0	0	0	0	0		0	0	0	0	0
0	0	0	0	0		0	0	0	0	0		0	0	0	0	0		0	0	0	0	0
0	0	0	0	0		0	0	0	0	0		0	0	0	0	0		0	0	0	0	0
0	0	0	0	0		0	0	0	0	0		0	0	0	0	0		0	0	0	0	0
0	0	0	0	0		0	0	0	0	0		0	0	0	0	0		0	0	0	0	0
0	0	0	0	0		0	0	0	0	0		0	0	0	0	0		0	0	0	0	0
0	0	0	0	0		0	0	0	0	0		0	0	0	0	0		0	0	0	0	0
0	0	0	0	0		0	0	0	0	0		0	0	0	0	0		0	0	0	0	0
0	0	0	0	0		0	0	0	0	0		0	0	0	0	0		0	0	0	0	0
0	0	0	0	0		0	0	0	0	0		0	0	0	0	0		0	0	0	0	0
0	0	0	0	0		0	0	0	0	0		0	0	0	0	0		0	0	0	0	0
0	0	0	0	0		0	0	0	0	0		0	0	0	0	0		0	0	0	0	0
0	0	0	0	0		0	0	0	0	0		0	0	0	0	0		0	0	0	0	0
0	0	0	0	0		0	0	0	0	0		0	0	0	0	0		0	0	0	0	0
0	0	0	0	0		0	0	0	0	0		0	0	0	0	0		0	0	0	0	0
0	0	0	0	0		0	0	0	0	0		0	0	0	0	0		0	0	0	0	0
0	0	0	0	0		0	0	0	0	0		0	0	0	0	0		0	0	0	0	0
0	0	0	0	0		0	0	0	0	0		0	0	0	0	0		0	0	0	0	0
0	0	0	0	0		0	0	0	0	0		0	0	0	0	0		0	0	0	0	0
0	0	0	0	0		0	0	0	0	0		0	0	0	0	0		0	0	0	0	0
0	0	0	0	0		0	0	0	0	0		0	0	0	0	0		0	0	0	0	0
0	0	0	0	0		0	0	0	0	0		0	0	0	0	0		0	0	0	0	0
0	0	0	0	0		0	0	0	0	0		0	0	0	0	0		0	0	0	0	0
0	0	0	0	0		0	0	0	0	0		0	0	0	0	0		0	0	0	0	0
0	0	0	0	0		0	0	0	0	0		0	0	0	0	0		0	0	0	0	0
0	0	0	0	0		0	0	0	0	0		0	0	0	0	0		0	0	0	0	0
0	0	0	0	0		0	0	0	0	0		0	0	0	0	0		0	0	0	0	0
0	0	0	0	0		0	0	0	0	0		0	0	0	0	0		0	0	0	0	0
0	0	0	0	0		0	0	0	0	0		0	0	0	0	0		0	0	0	0	0
0	0	0	0	0		0	0	0	0	0		0	0	0	0	0		0	0	0	0	0
0	0	0	0	0		0	0	0	0	0		0	0	0	0	0		0	0	0	0	0
0	0	0	0	0		0	0	0	0	0		0	0	0	0	0		0	0	0	0	0
0	0	0	0	0		0	0	0	0	0		0	0	0	0	0		0	0	0	0	0
0	0	0	0	0		0	0	0	0	0		0	0	0	0	0		0	0	0	0	0
0	0	0	0	0		0	0	0	0	0		0	0	0	0	0		0	0	0	0	0
0	0	0	0	0		0	0	0	0	0		0	0	0	0	0		0	0	0	0	0
0	0	0	0	0		0	0	0	0	0		0	0	0	0	0		0	0	0	0	0
0	0	0	0	0		0	0	0	0	0		0	0	0	0	0		0	0	0	0	0
0	0	0	0	0		0	0	0	0	0		0	0	0	0	0		0	0	0	0	0
0	0	0	0	0		0	0	0	0	0		0	0	0	0	0		0	0	0	0	0
0	0	0	0	0		0	0	0	0	0		0	0	0	0	0		0	0	0	0	0
0	0	0	0	0		0	0	0	0	0		0	0	0	0	0		0	0	0	0	0
0	0	0	0	0		0	0	0	0	0		0	0	0	0	0		0	0	0	0	0
0	0	0	0	0		0	0	0	0	0		0	0	0	0	0		0	0	0	0	0
0	0	0	0	0		0	0	0	0	0		0	0	0	0	0		0	0	0	0	0
0	0	0	0	0		0	0	0	0	0		0	0	0	0	0		0	0	0	0	0
0	0	0	0	0		0	0	0	0	0		0	0	0	0	0		0	0	0	0	0
0	0	0	0	0		0	0	0	0	0		0	0	0	0	0		0	0	0	0	0
0	0	0	0	0		0	0	0	0	0		0	0	0	0	0		0	0	0	0	0
0	0	0	0	0		0	0	0	0	0		0	0	0	0	0		0	0	0	0	0
0	0	0	0	0		0	0	0	0	0		0	0	0	0	0		0	0	0	0	0
0	0	0	0	0		0	0	0	0	0		0	0	0	0	0		0	0	0	0	0
0	0	0	0	0		0	0	0	0	0		0	0	0	0	0		0	0	0	0	0
0	0	0	0	0		0	0	0	0	0		0	0	0	0	0		0	0	0	0	0
0	0	0	0	0		0	0	0	0	0		0	0	0	0	0		0	0	0	0	0
0	0	0	0	0		0	0	0	0	0		0	0	0	0	0		0	0	0	0	0
0	0	0	0	0		0	0	0	0	0		0	0	0	0	0		0	0	0	0	0
0	0	0	0	0		0	0	0	0	0		0	0	0	0	0		0	0	0	0	0
0	0	0	0	0		0	0	0	0	0		0	0	0	0	0		0	0	0	0	0
0	0	0	0	0		0	0	0	0	0		0	0	0	0	0		0	0	0	0	0
0	0	0	0	0		0	0	0	0	0		0	0	0	0	0		0	0	0	0	0
0	0	0	0	0		0	0	0	0	0		0	0	0	0	0		0	0	0	0	0
0	0	0	0	0		0	0	0	0	0		0	0	0	0	0		0	0	0	0	0
0	0	0	0	0		0	0	0	0	0		0	0	0	0	0		0	0	0	0	0
0	0	0	0	0		0	0	0	0	0		0	0	0	0	0		0	0	0	0	0
0	0	0	0	0		0	0	0	0	0		0	0	0	0	0		0	0	0	0	0
0	0	0	0	0		0	0	0	0	0		0	0	0	0	0		0	0	0	0	0
0	0	0	0	0		0	0	0	0	0		0	0	0	0	0		0	0	0	0	0
0	0	0	0	0		0	0	0	0	0		0	0	0	0	0		0	0	0	0	0
0	0	0	0	0		0	0	0	0	0		0	0	0	0	0		0	0	0	0	0
0	0	0	0	0		0	0	0	0	0		0	0	0	0	0		0	0	0	0	0
0	0	0	0	0		0	0	0	0	0		0	0	0	0	0		0	0	0	0	0
0	0	0	0	0		0	0	0	0	0		0	0	0	0	0		0	0	0	0	0
0	0	0	0	0		0	0	0	0	0		0	0	0	0	0		0	0	0	0	0
0	0	0	0	0		0	0	0	0	0		0	0	0	0	0		0	0	0	0	0
0	0	0	0	0		0	0	0	0	0		0	0	0	0	0		0	0	0	0	0
0	0	0	0	0		0	0	0	0	0		0	0	0	0	0		0	0	0	0	0
0	0	0	0	0		0	0	0	0	0		0	0	0	0	0		0	0	0	0	0
0	0	0	0	0		0	0	0	0	0		0	0	0	0	0		0	0	0	0	0
0	0	0	0	0		0	0	0	0	0		0	0	0	0	0		0	0	0	0	0
0	0	0	0	0		0	0	0	0	0		0	0	0	0	0		0	0	0	0	0
0	0	0	0	0		0	0	0	0	0		0	0	0	0	0		0	0	0	0	0
0	0	0	0	0		0	0	0	0	0		0	0	0	0	0		0	0	0	0	0
0	0	0	0	0		0	0	0	0	0		0	0	0	0	0		0	0	0	0	0
0	0	0	0	0		0	0	0	0	0		0	0	0	0	0		0	0	0	0	0
0	0	0	0	0		0	0	0	0	0		0	0	0	0	0		0	0	0	0	0
0	0	0	0	0		0	0	0	0	0		0	0	0	0	0		0	0	0	0	0
0	0	0	0	0		0	0	0	0	0		0	0	0	0	0		0	0	0	0	0
0	0	0	0	0		0	0	0	0	0		0	0	0	0	0		0	0	0	0	0
0	0	0	0	0		0	0	0	0	0		0	0	0	0	0		0	0	0	0	0
0	0	0	0	0		0	0	0	0	0		0	0	0	0	0		0	0	0	0	0
0	0	0	0	0		0	0	0	0	0		0	0	0	0	0		0	0	0	0	0
0	0	0	0	0		0	0	0	0	0		0	0	0	0	0		0	0	0	0	0
0	0	0	0	0		0	0	0	0	0		0	0	0	0	0		0	0	0	0	0
0	0	0	0	0		0	0	0	0	0		0	0	0	0	0		0	0	0	0	0
0	0	0	0	0		0	0	0	0	0		0	0	0	0	0		0	0	0	0	0
0	0	0	0	0		0	0	0	0	0		0	0	0	0	0		0	0	0	0	0
0	0	0	0	0		0	0	0	0	0		0	0	0	0	0		0	0	0	0	0
0	0	0	0	0		0	0	0	0	0		0	0	0	0	0		0	0	0	0	0
0	0	0	0	0		0	0	0	0	0		0	0	0	0	0		0	0	0	0	0
0	0	0	0	0		0	0	0	0	0		0	0	0	0	0		0	0	0	0	0
0	0	0	0	0		0	0	0	0	0		0	0	0	0	0		0	0	0	0	0
0	0	0	0	0		0	0	0	0	0		0	0	0	0	0		0	0	0	0	0
0	0	0	0	0		0	0	0	0	0		0	0	0	0	0		0	0	0	0	0
0	0	0	0	0		0	0	0	0	0		0	0	0	0	0		0	0	0	0	0
0	0	0	0	0		0	0	0	0	0		0	0	0	0	0		0	0	0	0	0
0	0	0	0	0		0	0	0	0	0		0	0	0	0	0		0	0	0	0	0
0	0	0	0	0		0	0	0	0	0		0	0	0	0	0		0	0	0	0	0
0	0	0	0	0		0	0	0	0	0		0	0	0	0	0		0	0	0	0	0
0	0	0	0	0		0	0	0	0	0		0	0	0	0	0		0	0	0	0	0
0	0	0	0	0		0	0	0	0	0		0	0	0	0	0		0	0	0	0	0
0	0	0	0	0		0	0	0	0	0		0	0	0	0	0		0	0	0	0	0
0	0	0	0	0		0	0	0	0	0		0	0	0	0	0		0	0	0	0	0
0	0	0	0	0		0	0	0	0	0		0	0	0	0	0		0	0	0	0	0
0	0	0	0	0		0	0	0	0	0		0	0	0	0	0		0	0	0	0	0
0	0	0	0	0		0	0	0	0	0		0	0	0	0	0		0	0	0	0	0
0	0	0	0	0		0	0	0	0	0		0	0	0	0	0		0	0	0	0	0
0	0	0	0	0		0	0	0	0	0		0	0	0	0	0		0	0	0	0	0
0	0	0	0	0		0	0	0	0	0		0	0	0	0	0		0	0	0	0	0
0	0	0	0	0		0	0	0	0	0		0	0	0	0	0		0	0	0	0	0
0	0	0	0	0		0	0	0	0	0		0	0	0	0	0		0	0	0	0	0
0	0	0	0	0		0	0	0	0	0		0	0	0	0	0		0	0	0	0	0
0	0	0	0	0		0	0	0	0	0		0	0	0	0	0		0	0	0	0	0
0	0	0	0	0		0	0	0	0	0		0	0	0	0	0		0	0	0	0	0
0	0	0	0	0		0	0	0	0	0		0	0	0	0	0		0	0	0	0	0
0	0	0	0	0		0	0	0	0	0		0	0	0	0	0		0	0	0	0	0
0	0	0	0	0		0	0	0	0	0		0	0	0	0	0		0	0	0	0	0
0	0	0	0	0		0	0	0	0	0		0	0	0	0	0		0	0	0	0	0
0	0	0	0	0		0	0	0	0	0		0	0	0	0	0		0	0	0	0	0
0	0	0	0	0		0	0	0	0	0		0	0	0	0	0		0	0	0	0	0
0	0	0	0	0		0	0	0	0	0		0	0	0	0	0		0	0	0	0	0
0	0	0	0	0		0	0	0	0	0		0	0	0	0	0		0	0	0	0	0
0	0	0	0	0		0	0	0	0	0		0	0	0	0	0		0	0	0	0	0
0	0	0	0	0		0	0	0	0	0		0	0	0	0	0		0	0	0	0	0
0	0	0	0	0		0	0	0	0	0		0	0	0	0	0		0	0	0	0	0
0	0	0	0	0		0	0	0	0	0		0	0	0	0	0		0	0	0	0	0
0	0	0	0	0		0	0	0	0	0		0	0	0	0	0		0	0	0	0	0
0	0	0	0	0		0	0	0	0	0		0	0	0	0	0		0	0	0	0	0
0	0	0	0	0		0	0	0	0	0		0	0	0	0	0		0	0	0	0	0
0	0	0	0	0		0	0	0	0	0		0	0	0	0	0		0	0	0	0	0
0	0	0	0	0		0	0	0	0	0		0	0	0	0	0		0	0	0	0	0
0	0	0	0	0		0	0	0	0	0		0	0	0	0	0		0	0	0	0	0
0	0	0	0	0		0	0	0	0	0		0	0	0	0	0		0	0	0	0	0
0	0	0	0	0		0	0	0	0	0		0	0	0	0	0		0	0	0	0	0
0	0	0	0	0		0	0	0	0	0		0	0	0	0	0		0	0	0	0	0
0	0	0	0	0		0	0	0	0	0		0	0	0	0	0		0	0	0	0	0
0	0	0	0	0		0	0	0	0	0		0	0	0	0	0		0	0	0	0	0
0	0	0	0	0		0	0	0	0	0		0	0	0	0	0		0	0	0	0	0
0	0	0	0	0		0	0	0	0	0		0	0	0	0	0		0	0	0	0	0
0	0	0	0	0		0	0	0	0	0		0	0	0	0	0		0	0	0	0	0
0	0	0	0	0		0	0	0	0	0		0	0	0	0	0		0	0	0	0	0
0	0	0	0	0		0	0	0	0	0		0	0	0	0	0		0	0	0	0	0
0	0	0	0	0		0	0	0	0	0		0	0	0	0	0		0	0	0	0	0
0	0	0	0	0		0	0	0	0	0		0	0	0	0	0		0	0	0	0	0
0	0	0	0	0		0	0	0	0	0		0	0	0	0	0		0	0	0	0	0
0	0	0	0	0		0	0	0	0	0		0	0	0	0	0		0	0	0	0	0
0	0	0	0	0		0	0	0	0	0		0	0	0	0	0		0	0	0	0	0
0	0	0	0	0		0	0	0	0	0		0	0	0	0	0		0	0	0	0	0
0	0	0	0	0		0	0	0	0	0		0	0	0	0	0		0	0	0	0	0
0	0	0	0	0		0	0	0	0	0		0	0	0	0	0		0	0	0	0	0
0	0	0	0	0		0	0	0	0	0		0	0	0	0	0		0	0	0	0	0
0	0	0	0	0		0	0	0	0	0		0	0	0	0	0		0	0	0	0	0
0	0	0	0	0		0	0	0	0	0		0	0	0	0	0		0	0	0	0	0
0	0	0	0	0		0	0	0	0	0		0	0	0	0	0		0	0	0	0	0
0	0	0	0	0		0	0	0	0	0		0	0	0	0	0		0	0	0	0	0
0	0	0	0	0		0	0	0	0	0		0	0	0	0	0		0	0	0	0	0
0	0	0	0	0		0	0	0	0	0		0	0	0	0	0		0	0	0	0	0
0	0	0	0	0		0	0	0	0	0		0	0	0	0	0		0	0	0	0	0
0	0	0	0	0		0	0	0	0	0		0	0	0	0	0		0	0	0	0	0
0	0	0	0	0		0	0	0	0	0		0	0	0	0	0		0	0	0	0	0
0	0	0	0	0		0	0	0	0	0		0	0	0	0	0		0	0	0	0	0
0	0	0	0	0		0	0	0	0	0		0	0	0	0	0		0	0	0	0	0
0	0	0	0	0		0	0	0	0	0		0	0	0	0	0		0	0	0	0	0
0	0	0	0	0		0	0	0	0	0		0	0	0	0	0		0	0	0	0	0
0	0	0	0	0		0	0	0	0	0		0	0	0	0	0		0	0	0	0	0
0	0	0	0	0		0	0	0	0	0		0	0	0	0	0		0	0	0	0	0
0	0	0	0	0		0	0	0	0	0		0	0	0	0	0		0	0	0	0	0
0	0	0	0	0		0	0	0	0	0		0	0	0	0	0		0	0	0	0	0
0	0	0	0	0		0	0	0	0	0		0	0	0	0	0		0	0	0	0	0
0	0	0	0	0		0	0	0	0	0		0	0	0	0	0		0	0	0	0	0
0	0	0	0	0		0	0	0	0	0		0	0	0	0	0		0	0	0	0	0
0	0	0	0	0		0	0	0	0	0		0	0	0	0	0		0	0	0	0	0
0	0	0	0	0		0	0	0	0	0		0	0	0	0	0		0	0	0	0	0
0	0	0	0	0		0	0	0	0	0		0	0	0	0	0		0	0	0	0	0
0	0	0	0	0		0	0	0	0	0		0	0	0	0	0		0	0	0	0	0
0	0	0	0	0		0	0	0	0	0		0	0	0	0	0		0	0	0	0	0
0	0	0	0	0		0	0	0	0	0		0	0	0	0	0		0	0	0	0	0
0	0	0	0	0		0	0	0	0	0		0	0	0	0	0		0	0	0	0	0
0	0	0	0	0		0	0	0	0	0		0	0	0	0	0		0	0	0	0	0
0	0	0	0	0		0	0	0	0	0		0	0	0	0	0		0	0	0	0	0
0	0	0	0	0		0	0	0	0	0		0	0	0	0	0		0	0	0	0	0
0	0	0	0	0		0	0	0	0	0		0	0	0	0	0		0	0	0	0	0
0	0	0	0	0		0	0	0	0	0		0	0	0	0	0		0	0	0	0	0
0	0	0	0	0		0	0	0	0	0		0	0	0	0	0		0	0	0	0	0
0	0	0	0	0		0	0	0	0	0		0	0	0	0	0		0	0	0	0	0
0	0	0	0	0		0	0	0	0	0		0	0	0	0	0		0	0	0	0	0
0	0	0	0	0		0	0	0	0	0		0	0	0	0	0		0	0	0	0	0
0	0	0	0	0		0	0	0	0	0		0	0	0	0	0		0	0	0	0	0
0	0	0	0	0		0	0	0	0	0		0	0	0	0	0		0	0	0	0	0
0	0	0	0	0		0	0	0	0	0		0	0	0	0	0		0	0	0	0	0
0	0	0	0	0		0	0	0	0	0		0	0	0	0	0		0	0	0	0	0
0	0	0	0	0		0	0	0	0	0		0	0	0	0	0		0	0	0	0	0
0	0	0	0	0		0	0	0	0	0		0	0	0	0	0		0	0	0	0	0
0	0	0	0	0		0	0	0	0	0		0	0	0	0	0		0	0	0	0	0
0	0	0	0	0		0	0	0	0	0		0	0	0	0	0		0	0	0	0	0
0	0	0	0	0		0	0	0	0	0		0	0	0	0	0		0	0	0	0	0
0	0	0	0	0		0	0	0	0	0		0	0	0	0	0		0	0	0	0	0
0	0	0	0	0		0	0	0	0	0		0	0	0	0	0		0	0	0	0	0
0	0	0	0	0		0	0	0	0	0		0	0	0	0	0		0	0	0	0	0
0	0	0	0	0		0	0	0	0	0		0	0	0	0	0		0	0	0	0	0
0	0	0	0	0		0	0	0	0	0		0	0	0	0	0		0	0	0	0	0
0	0	0	0	0		0	0	0	0	0		0	0	0	0	0		0	0	0	0	0
0	0	0	0	0		0	0	0	0	0		0	0	0	0	0		0	0	0	0	0
0	0	0	0	0		0	0	0	0	0		0	0	0	0	0		0	0	0	0	0
0	0	0	0	0		0	0	0	0	0		0	0	0	0	0		0	0	0	0	0
0	0	0	0	0		0	0	0	0	0		0	0	0	0	0		0	0	0	0	0
0	0	0	0	0		0	0	0	0	0		0	0	0	0	0		0	0	0	0	0
0	0	0	0	0		0	0	0	0	0		0	0	0	0	0		0	0	0	0	0
0	0	0	0	0		0	0	0	0	0		0	0	0	0	0		0	0	0	0	0
0	0	0	0	0		0	0	0	0	0		0	0	0	0	0		0	0	0	0	0
0	0	0	0	0		0	0	0	0	0		0	0	0	0	0		0	0	0	0	0
0	0	0	0	0		0	0	0	0	0		0	0	0	0	0		0	0	0	0	0
0	0	0	0	0		0	0	0	0	0		0	0	0	0	0		0	0	0	0	0
0	0	0	0	0		0	0	0	0	0		0	0	0	0	0		0	0	0	0	0
0	0	0	0	0		0	0	0	0	0		0	0	0	0	0		0	0	0	0	0
0	0	0	0	0		0	0	0	0	0		0	0	0	0	0		0	0	0	0	0
0	0	0	0	0		0	0	0	0	0		0	0	0	0	0		0	0	0	0	0
0	0	0	0	0		0	0	0	0	0		0	0	0	0	0		0	0	0	0	0
0	0	0	0	0		0	0	0	0	0		0	0	0	0	0		0	0	0	0	0
0	0	0	0	0		0	0	0	0	0		0	0	0	0	0		0	0	0	0	0
0	0	0	0	0		0	0	0	0	0		0	0	0	0	0		0	0	0	0	0
0	0	0	0	0		0	0	0	0	0		0	0	0	0	0		0	0	0	0	0
0	0	0	0	0		0	0	0	0	0		0	0	0	0	0		0	0	0	0	0
0	0	0	0	0		0	0	0	0	0		0	0	0	0	0		0	0	0	0	0
0	0	0	0	0		0	0	0	0	0		0	0	0	0	0		0	0	0	0	0
0	0	0	0	0		0	0	0	0	0		0	0	0	0	0		0	0	0	0	0
0	0	0	0	0		0	0	0	0	0		0	0	0	0	0		0	0	0	0	0
0	0	0	0	0		0	0	0	0	0		0	0	0	0	0		0	0	0	0	0
0	0	0	0	0		0	0	0	0	0		0	0	0	0	0		0	0	0	0	0
0	0	0	0	0		0	0	0	0	0		0	0	0	0	0		0	0	0	0	0
0	0	0	0	0		0	0	0	0	0		0	0	0	0	0		0	0	0	0	0
0	0	0	0	0		0	0	0	0	0		0	0	0	0	0		0	0	0	0	0
0	0	0	0	0		0	0	0	0	0		0	0	0	0	0		0	0	0	0	0
0	0	0	0	0		0	0	0	0	0		0	0	0	0	0		0	0	0	0	0
0	0	0	0	0		0	0	0	0	0		0	0	0	0	0		0	0	0	0	0
0	0	0	0	0		0	0	0	0	0		0	0	0	0	0		0	0	0	0	0
0	0	0	0	0		0	0	0	0	0		0	0	0	0	0		0	0	0	0	0
0	0	0	0	0		0	0	0	0	0		0	0	0	0	0		0	0	0	0	0
0	0	0	0	0		0	0	0	0	0		0	0	0	0	0		0	0	0	0	0
0	0	0	0	0		0	0	0	0	0		0	0	0	0	0		0	0	0	0	0
0	0	0	0	0		0	0	0	0	0		0	0	0	0	0		0	0	0	0	0
0	0	0	0	0		0	0	0	0	0		0	0	0	0	0		0	0	0	0	0
0	0	0	0	0		0	0	0	0	0		0	0	0	0	0		0	0	0	0	0
0	0	0	0	0		0	0	0	0	0		0	0	0	0	0		0	0	0	0	0
0	0	0	0	0		0	0	0	0	0		0	0	0	0	0		0	0	0	0	0
0	0	0	0	0		0	0	0	0	0		0	0	0	0	0		0	0	0	0	0
0	0	0	0	0		0	0	0	0	0		0	0	0	0	0		0	0	0	0	0
0	0	0	0	0		0	0	0	0	0		0	0	0	0	0		0	0	0	0	0
0	0	0	0	0		0	0	0	0	0		0	0	0	0	0		0	0	0	0	0
0	0	0	0	0		0	0	0	0	0		0	0	0	0	0		0	0	0	0	0
0	0	0	0	0		0	0	0	0	0		0	0	0	0	0		0	0	0	0	0
0	0	0	0	0		0	0	0	0	0		0	0	0	0	0		0	0	0	0	0
0	0	0	0	0		0	0	0	0	0		0	0	0	0	0		0	0	0	0	0
0	0	0	0	0		0	0	0	0	0		0	0	0	0	0		0	0	0	0	0
0	0	0	0	0		0	0	0	0	0		0	0	0	0	0		0	0	0	0	0
0	0	0	0	0		0	0	0	0	0		0	0	0	0	0		0	0	0	0	0
0	0	0	0	0		0	0	0	0	0		0	0	0	0	0		0	0	0	0	0
0	0	0	0	0		0	0	0	0	0		0	0	0	0	0		0	0	0	0	0
0	0	0	0	0		0	0	0	0	0		0	0	0	0	0		0	0	0	0	0
0	0	0	0	0		0	0	0	0	0		0	0	0	0	0		0	0	0	0	0
0	0	0	0	0		0	0	0	0	0		0	0	0	0	0		0	0	0	0	0
0	0	0	0	0		0	0	0	0	0		0	0	0	0	0		0	0	0	0	0
0	0	0	0	0		0	0	0	0	0		0	0	0	0	0		0	0	0	0	0
0	0	0	0	0		0	0	0	0	0		0	0	0	0	0		0	0	0	0	0
0	0	0	0	0		0	0	0	0	0		0	0	0	0	0		0	0	0	0	0
0	0	0	0	0		0	0	0	0	0		0	0	0	0	0		0	0	0	0	0
0	0	0	0	0		0	0	0	0	0		0	0	0	0	0		0	0	0	0	0
0	0	0	0	0		0	0	0	0	0		0	0	0	0	0		0	0	0	0	0
0	0	0	0	0		0	0	0	0	0		0	0	0	0	0		0	0	0	0	0
0	0	0	0	0		0	0	0	0	0		0	0	0	0	0		0	0	0	0	0
0	0	0	0	0		0	0	0	0	0		0	0	0	0	0		0	0	0	0	0
0	0	0	0	0		0	0	0	0	0		0	0	0	0	0		0	0	0	0	0
0	0	0	0	0		0	0	0	0	0		0	0	0	0	0		0	0	0	0	0
0	0	0	0	0		0	0	0	0	0		0	0	0	0	0		0	0	0	0	0
0	0	0	0	0		0	0	0	0	0		0	0	0	0	0		0	0	0	0	0
0	0	0	0	0		0	0	0	0	0		0	0	0	0	0		0	0	0	0	0
0	0	0	0	0		0	0	0	0	0		0	0	0	0	0		0	0	0	0	0
0	0	0	0	0		0	0	0	0	0		0	0	0	0	0		0	0	0	0	0
0	0	0	0	0		0	0	0	0	0		0	0	0	0	0		0	0	0	0	0
0	0	0	0	0		0	0	0	0	0		0	0	0	0	0		0	0	0	0	0
0	0	0	0	0		0	0	0	0	0		0	0	0	0	0		0	0	0	0	0
0	0	0	0	0		0	0	0	0	0		0	0	0	0	0		0	0	0	0	0
0	0	0	0	0		0	0	0	0	0		0	0	0	0	0		0	0	0	0	0
0	0	0	0	0		0	0	0	0	0		0	0	0	0	0		0	0	0	0	0
0	0	0	0	0		0	0	0	0	0		0	0	0	0	0		0	0	0	0	0
0	0	0	0	0		0	0	0	0	0		0	0	0	0	0		0	0	0	0	0
0	0	0	0	0		0	0	0	0	0		0	0	0	0	0		0	0	0	0	0
0	0	0	0	0		0	0	0	0	0		0	0	0	0	0		0	0	0	0	0
0	0	0	0	0		0	0	0	0	0		0	0	0	0	0		0	0	0	0	0
0	0	0	0	0		0	0	0	0	0		0	0	0	0	0		0	0	0	0	0
0	0	0	0	0		0	0	0	0	0		0	0	0	0	0		0	0	0	0	0
0	0	0	0	0		0	0	0	0	0		0	0	0	0	0		0	0	0	0	0
0	0	0	0	0		0	0	0	0	0		0	0	0	0	0		0	0	0	0	0
0	0	0	0	0		0	0	0	0	0		0	0	0	0	0		0	0	0	0	0
0	0	0	0	0		0	0	0	0	0		0	0	0	0	0		0	0	0	0	0
0	0	0	0	0		0	0	0	0	0		0	0	0	0	0		0	0	0	0	0
0	0	0	0	0		0	0	0	0	0		0	0	0	0	0		0	0	0	0	0
0	0	0	0	0		0	0	0	0	0		0	0	0	0	0		0	0	0	0	0
0	0	0	0	0		0	0	0	0	0		0	0	0	0	0		0	0	0	0	0
0	0	0	0	0		0	0	0	0	0		0	0	0	0	0		0	0	0	0	0
0	0	0	0	0		0	0	0	0	0		0	0	0	0	0		0	0	0	0	0
0	0	0	0	0		0	0	0	0	0		0	0	0	0	0		0	0	0	0	0
0	0	0	0	0		0	0	0	0	0		0	0	0	0	0		0	0	0	0	0
0	0	0	0	0		0	0	0	0	0		0	0	0	0	0		0	0	0	0	0
0	0	0	0	0		0	0	0	0	0		0	0	0	0	0		0	0	0	0	0
0	0	0	0	0		0	0	0	0	0		0	0	0	0	0		0	0	0	0	0
0	0	0	0	0		0	0	0	0	0		0	0	0	0	0		0	0	0	0	0
0	0	0	0	0		0	0	0	0	0		0	0	0	0	0		0	0	0	0	0
0	0	0	0	0		0	0	0	0	0		0	0	0	0	0		0	0	0	0	0
0	0	0	0	0		0	0	0	0	0		0	0	0	0	0		0	0	0	0	0
0	0	0	0	0		0	0	0	0	0		0	0	0	0	0		0	0	0	0	0
0	0	0	0	0		0	0	0	0	0		0	0	0	0	0		0	0	0	0	0
0	0	0	0	0		0	0	0	0	0		0	0	0	0	0		0	0	0	0	0
0	0	0	0	0		0	0	0	0	0		0	0	0	0	0		0	0	0	0	0
0	0	0	0	0		0	0	0	0	0		0	0	0	0	0		0	0	0	0	0
0	0	0	0	0		0	0	0	0	0		0	0	0	0	0		0	0	0	0	0
0	0	0	0	0		0	0	0	0	0		0	0	0	0	0		0	0	0	0	0
0	0	0	0	0		0	0	0	0	0		0	0	0	0	0		0	0	0	0	0
0	0	0	0	0		0	0	0	0	0		0	0	0	0	0		0	0	0	0	0
0	0	0	0	0		0	0	0	0	0		0	0	0	0	0		0	0	0	0	0
0	0	0	0	0		0	0	0	0	0		0	0	0	0	0		0	0	0	0	0
0	0	0	0	0		0	0	0	0	0		0	0	0	0	0		0	0	0	0	0
0	0	0	0	0		0	0	0	0	0		0	0	0	0	0		0	0	0	0	0
0	0	0	0	0		0	0	0	0	0		0	0	0	0	0		0	0	0	0	0
0	0	0	0	0		0	0	0	0	0		0	0	0	0	0		0	0	0	0	0
0	0	0	0	0		0	0	0	0	0		0	0	0	0	0		0	0	0	0	0
0	0	0	0	0		0	0	0	0	0		0	0	0	0	0		0	0	0	0	0
0	0	0	0	0		0	0	0	0	0		0	0	0	0	0		0	0	0	0	0
0	0	0	0	0		0	0	0	0	0		0	0	0	0	0		0	0	0	0	0
0	0	0	0	0		0	0	0	0	0		0	0	0	0	0		0	0	0	0	0
0	0	0	0	0		0	0	0	0	0		0	0	0	0	0		0	0	0	0	0
0	0	0	0	0		0	0	0	0	0		0	0	0	0	0		0	0	0	0	0
0	0	0	0	0		0	0	0	0	0		0	0	0	0	0		0	0	0	0	0
0	0	0	0	0		0	0	0	0	0		0	0	0	0	0		0	0	0	0	0
0	0	0	0	0		0	0	0	0	0		0	0	0	0	0		0	0	0	0	0
0	0	0	0	0		0	0	0	0	0		0	0	0	0	0		0	0	0	0	0
0	0	0	0	0		0	0	0	0	0		0	0	0	0	0		0	0	0	0	0
0	0	0	0	0		0	0	0	0	0		0	0	0	0	0		0	0	0	0	0
0	0	0	0	0		0	0	0	0	0		0	0	0	0	0		0	0	0	0	0
0	0	0	0	0		0	0	0	0	0		0	0	0	0	0		0	0	0	0	0
0	0	0	0	0		0	0	0	0	0		0	0	0	0	0		0	0	0	0	0
0	0	0	0	0		0	0	0	0	0		0	0	0	0	0		0	0	0	0	0
0	0	0	0	0		0	0	0	0	0		0	0	0	0	0		0	0	0	0	0
0	0	0	0	0		0	0	0	0	0		0	0	0	0	0		0	0	0	0	0
0	0	0	0	0		0	0	0	0	0		0	0	0	0	0		0	0	0	0	0
0	0	0	0	0		0	0	0	0	0		0	0	0	0	0		0	0	0	0	0
0	0	0	0	0		0	0	0	0	0		0	0	0	0	0		0	0	0	0	0
0	0	0	0	0		0	0	0	0	0		0	0	0	0	0		0	0	0	0	0
0	0	0	0	0		0	0	0	0	0		0	0	0	0	0		0	0	0	0	0
0	0	0	0	0		0	0	0	0	0		0	0	0	0	0		0	0	0	0	0
0	0	0	0	0		0	0	0	0	0		0	0	0	0	0		0	0	0	0	0
0	0	0	0	0		0	0	0	0	0		0	0	0	0	0		0	0	0	0	0
0	0	0	0	0		0	0	0	0	0		0	0	0	0	0		0	0	0	0	0
0	0	0	0	0		0	0	0	0	0		0	0	0	0	0		0	0	0	0	0
0	0	0	0	0		0	0	0	0	0		0	0	0	0	0		0	0	0	0	0
0	0	0	0	0		0	0	0	0	0		0	0	0	0	0		0	0	0	0	0
0	0	0	0	0		0	0	0	0	0		0	0	0	0	0		0	0	0	0	0
0	0	0	0	0		0	0	0	0	0		0	0	0	0	0		0	0	0	0	0
0	0	0	0	0		0	0	0	0	0		0	0	0	0	0		0	0	0	0	0
0	0	0	0	0		0	0	0	0	0		0	0	0	0	0		0	0	0	0	0
0	0	0	0	0		0	0	0	0	0		0	0	0	0	0		0	0	0	0	0
0	0	0	0	0		0	0	0	0	0		0	0	0	0	0		0	0	0	0	0
0	0	0	0	0		0	0	0	0	0		0	0	0	0	0		0	0	0	0	0
				0
				0
				0
				0
				0
				0
				0
				0
				0
				0
				0
				0
				0
				0
				0
				0
				0
				0
				0
				0
				0
				0
				0
				0
				0
				0
				0
				0
				0
				0
				0
				0
				0
				0
				0
				0
				0
				0
				0
				0
				0
				0
				0
				0
				0
				0
				0
				0
				0
				0
				0
				0
				0
				0
				0
				0
				0
				0
				0
				0
				0
				0
				0
				0
				0
				0
				0
				0
				0
				0
				0
				0
				0
				0
				0
				0
				0
				0
				0
				0
				0
				0
				0
				0
				0
				0
				0
				0
				0
				0
				0
				0
				0
				0
				0
				0
				0
				0
				0
				0
				0
				0
				0
				0
				0
				0
				0
				0
				0
				0
				0
				0
				0
				0
				0
				0
				0
				0
				0
				0
				0
				0
				0
				0
				0
				0
				0
				0
				0
				0
				0
				0
				0
				0
				0
				0
				0
				0
				0
				0
				0
				0
				0
				0
				0
				0
				0
				0
				0
				0
				0
				0
				0
				0
				0
				0
				0
				0
				0
				0
				0
				0
				0
				0
				0
				0
				0
				0
				0
				0
				0
				0
				0
				0
				0
				0
				0
				0
				0
				0
				0
				0
				0
				0
				0
				0
				0
				0
				0
				0
				0
				0
				0
				0
				0
				0
				0
				0
				0
				0
				0
				0
				0
				0
				0
				0
				0
				0
				0
				0
				0
				0
				0
				0
				0
				0
				0
				0
				0
				0
				0
				0
				0
				0
				0
				0
				0
				0
				0
				0
				0
				0
				0
				0
				0
				0
				0
				0
				0
				0
				0
				0
				0
				0
				0
				0
				0
				0
				0
				0
				0
				0
				0
				0
				0
				0
				0
				0
				0
				0
				0
				0
				0
				0
				0
				0
				0
				0
				0
				0
				0
				0
				0
				0
				0
				0
				0
				0
				0
				0
				0
				0
				0
				0
				0
				0
				0
				0
				0
				0
				0
				0
				0
				0
				0
				0
				0
				0
				0
				0
				0
				0
				0
				0
				0
				0
				0
				0
				0
				0
				0
				0
				0
				0
				0
				0
				0
				0
				0
				0
				0
				0
				0
				0
				0
				0
				0
				0
				0
				0
				0
				0
				0
				0
				0
				0
				0
				0
				0
				0
				0
				0
				0
				0
				0
				0
				0
				0
				0
				0
				0
				0
				0
				0
				0
				0
				0
				0
				0
				0
				0
				0
				0
				0
				0
				0
				0
				0
				0
				0
				0
				0
				0
				0
				0
				0
				0
				0
				0
				0
				0
				0
				0
				0
				0
				0
				0
				0
				0
				0
				0
				0
				0
				0
				0
				0
				0
				0
				0
				0
				0
				0
				0
				0
				0
				0
				0
				0
				0
				0
				0
				0
				0
				0
				0
				0
				0
				0
				0
				0
				0
				0
				0
				0
				0
				0
				0
				0
				0
				0
				0
				0
				0
				0
				0
				0
				0
				0
				0
				0
				0
				0
				0
				0
				0
				0
				0
				0
				0
				0
				0
				0
				0
				0
				0
				0
				0
				0
				0
				0
				0
				0
				0
				0
				0
				0
				0
				0
				0
				0
				0
				0
				0
				0
				0
				0
				0
				0
				0
				0
				0
				0
				0
				0
				0
				0
				0
				0
				0
				0
				0
				0
				0
				0
				0
				0
				0
				0
				0
				0
				0
				0
				0
				0
				0
				0
				0
				0
				0
				0
				0
				0
				0
				0
				0
				0
				0
				0
				0
				0
				0
				0
				0
				0
				0
				0
				0
				0
				0
				0
				0
				0
				0
				0
				0
				0
				0
				0
				0
				0
				0
				0
				0
				0
				0
				0
				0
				0
				0
				0
				0
				0
				0
				0
				0
				0
				0
				0
				0
				0
				0
				0
				0
				0
				0
				0
				0
				0
				0
				0
				0
				0
				0
				0
				0
				0
				0
				0
				0
				0
				0
				0
				0
				0
				0
				0
				0
				0
				0
				0
				0
				0
				0
				0
				0
				0
				0
				0
				0
				0
				0
				0
				0
				0
				0
				0
				0
				0
				0
				0
				0
				0
				0
				0
				0
				0
				0
				0
				0
				0
				0
				0
				0
				0
				0
				0
				0
				0
				0
				0
				0
				0
				0
				0
				0
				0
				0
				0
				0
				0
				0
				0
				0
				0
				0
				0
				0
				0
				0
				0
				0
				0
				0
				0
				0
				0
				0
				0
				0
				0
				0
				0
				0
				0
				0
				0
				0
				0
				0
				0
				0
				0
				0
				0
				0
				0
				0
				0
				0
				0
				0
				0
				0
				0
				0
				0
				0
				0
				0
				0
				0
				0
				0
				0
				0
				0
				0
				0
				0
				0
				0
				0
				0
				0
				0
				0
				0
				0
				0
				0
				0
				0
				0
				0
				0
				0
				0
				0
				0
				0
				0
				0
				0
				0
				0
				0
				0
				0
				0
				0
				0
				0
				0
				0
				0
				0
				0
				0
				0
				0
				0
				0
				0
				0
				0
				0
				0
				0
				0
				0
				0
				0
				0
				0
				0
				0
				0
				0
				0
				0
				0
				0
				0
				0
				0
				0
				0
				0
				0
				0
				0
				0
				0
				0
				0
				0
				0
				0
				0
				0
				0
				0
				0
				0
				0
				0
				0
				0
				0
				0
				0
				0
				0
				0
				0
				0
				0
				0
				0
				0
				0
				0
				0
				0
				0
				0
				0
				0
				0
				0
				0
				0
				0
				0
				0
				0
				0
				0
				0
				0
				0
				0
				0
				0
				0
				0
				0
				0
				0
				0
				0
				0
				0
				0
				0
				0
				0
				0
				0
				0
				0
				0
				0
				0
				0
				0
				0
				0
				0
				0
				0
				0
				0
				0
				0
				0
				0
				0
				0
				0
				0
				0
				0
				0
				0
				0
				0
				0
				0
				0
				0
				0
				0
				0
				0
				0
				0
				0
				0
				0
				0
				0
				0
				0
				0
				0
				0
				0
				0
				0
				0
				0
				0
				0
				0
				0
				0
				0
				0
				0
				0
				0
				0
				0
				0
				0
				0
				0
				0
				0
				0
				0
				0
				0
				0
				0
				0
				0
				0
				0
				0
				0
				0
				0
				0
				0
				0
				0
				0
				0
				0
				0
				0
				0
				0
				0
				0
				0
				0
				0
				0
				0
				0
				0
				0
				0
				0
				0
				0
				0
				0
				0
				0
				0
				0
				0
