# Supplementary material for: An immunohistochemical atlas of necroptotic pathway expression
Source: EMBO Mol Med. 2024 May 15;16(7):13. doi: 10.1038/s44321-024-00074-6 (PMC11250867; doi:10.1038/s44321-024-00074-6)
Supplement: Supplementary file 7 — Source data Fig. 6 [file 44321_2024_74_MOESM7_ESM.zip]

Archive with 6 entries (6 files):
- 240418_source_data_Figure_6C.jpg
- __MACOSX/._240418_source_data_Figure_6C.jpg
- 240418_source_data_Figure_6D.jpg
- __MACOSX/._240418_source_data_Figure_6D.jpg
- 240418_source_data_Figure_6E.xlsx
- __MACOSX/._240418_source_data_Figure_6E.xlsx
