# Supplementary material for: An immunohistochemical atlas of necroptotic pathway expression
Source: EMBO Mol Med. 2024 May 15;16(7):13. doi: 10.1038/s44321-024-00074-6 (PMC11250867; doi:10.1038/s44321-024-00074-6)
Supplement: Supplementary file 7 — Source data Fig. 6 [file 44321_2024_74_MOESM7_ESM.zip › 240418_source_data_Figure_6E.xlsx]

## Sheet: Sheet1
non-IBD (patient C)	IBD non-inflamed (patient D)	IBD inflamed (patient D)
2	0	2
1	19	5
1	1	13
	0	11
1	5	1
0	6	3
14	15	2
	16	10
	3	18
1	39	0
0	8	8
6	0	18
0	8	5
0	19	36
0	22	0
0	0	0
9	0	0
3	1	19
6	0	8
5	13	0
4	2	0
3	13
1	0	6
7	0	36
8	26	18
0	0	0
0	4	4
0	0	23
1	3	3
1	8	7
1		13
20	2	20
3	0	5
0	0	0
5	4	2
2	26	0
1	0	17
3	25	28
3	1	5
0	18	8
	0	61
22	0	0
0	15	5
0	0	17
0	0	63
0	8	0
	2	0
0		66
12	11	4
2	1	4
0	1
	6	4
	13	7
2	5	0
1	1	0
0	14	3
0	1	11
7	1	3
3	1	22
2		0
3	2	40
9	0	2
1	8	2
0	4	4
2	3
2	1	5
	0	0
0	3	5
0	2	12
2	5	7
2		0
0	0	7
0	13
17	0	2
0	6	3
0	0	5
5	42	7
2	0
	0	0
	1	21
	0	13
	4	9
	1	16
	9	10
	0	13
	3	0
	11	3
	0	3
	7	6
	1	2
	4	8
	0	10
	6	9
	21	20
	0	0
	4	9
		4
	6	4
	3	23
	4	3
	1	12
	40	5
	2	8
	1	0
	9	4
	1	7
	0	6
	7	3
	1	0
	1	3
	0	3
	2	2
	18	33
	0	52
	0	50
		2
	0	2
	5	0
	2	2
		0
		0
		3
		2
		4
		6
		0
		28
		0
		7
		2
		0
		2
		10
		22
		2
		8
		3
		0
		22
		18
		8
		3
		10
		5
		2
		70
		0
		19
		18
		4
		10
		0
		25
		0
		85
		2
		13
		0
		3
		0
		12
		12
		3
		2
		11
		0
		0
		0
		10
		35
		8
		70
		3
		27
		17
		0
		9
		86
		3
		5
		0
		4
		4
		0
		0
		0
		56
		26
		7
		4
		0
		29
		5
		5
		12
		4
		27
		0
		1
		4
		1
		35
		14
		0
		1
		3
		3
		10
		9
		14
		5
		2
		0
		13
		12
		5
		13
		0
		2
		16
		4
		3
		4
		11
		2
		8
		1
		2
		0
		3
		3
		2
		1
		31
		11
		0
		17
		1
		0
		0
		28
		0
		0
		0
		12
		10
		0
		0
		0
		7
		8
		15
		0
		2
		19
		0
		3
		7
		0
		3
		0
		0
		0
		2
		3
		3
		6
		5
		0
		5
		11
		5
		2
		1
		0
		1
		0
		1
		18
		0
		0
		0
		18
		4
		3
		7
		6
